# Supplementary material for: Proteomics-based characterization of ribosome heterogeneity in adult mouse organs
Source: Cell Mol Life Sci. 2025 Apr 24;82(1):175. doi: 10.1007/s00018-025-05708-7 (PMC12022211; doi:10.1007/s00018-025-05708-7)
Supplement: Supplementary file 8 — Supplementary file8 (XLSX 13057 KB) [file 18_2025_5708_MOESM8_ESM.xlsx]

## Sheet: Legend
Supplementary Table 1 : List of proteins and peptides detected in the ribosomal fraction of each adult mouse tissue
Sheet Proteins data : Proteins are listed with their corresponding iBAQ values (before normalization)
Proteins not identified in at least the 3 replicates of one tissue were discarded
For tissue, with a single replicate quantified, the value was discarded
Sheet Peptides data : for each protein from Proteins' sheet, its corresponding specific peptides are listed with their raw intensity

## Sheet: Proteins data
accession	gene_name	protein name	protein_set_score	coverage (%)	mol. weight (Da)	#peptides	#specific_peptides	quantified_peptides_count	RP	Raw iBAQ Kidney-1	Raw iBAQ Kidney-2	Raw iBAQ Kidney-3	Raw iBAQ Retina-1	Raw iBAQ Retina-2	Raw iBAQ Retina-3	Raw iBAQ Lung-1	Raw iBAQ Lung-2	Raw iBAQ Lung-3	Raw iBAQ Hippocampus-1	Raw iBAQ Hippocampus-2	Raw iBAQ Hippocampus-3	Raw iBAQ Spleen-1	Raw iBAQ Spleen-2	Raw iBAQ Spleen-3	Raw iBAQ Heart-1	Raw iBAQ Heart-2	Raw iBAQ Heart-3	Raw iBAQ Muscle-1	Raw iBAQ Muscle-2	Raw iBAQ Muscle-3	Raw iBAQ Testis-1	Raw iBAQ Testis-2	Raw iBAQ Testis-3	Raw iBAQ Cortex-1	Raw iBAQ Cortex-2	Raw iBAQ Cortex-3	Raw iBAQ Intestine-1	Raw iBAQ Intestine-2	Raw iBAQ Intestine-3	Raw iBAQ Cerebellum-1	Raw iBAQ Cerebellum-2	Raw iBAQ Cerebellum-3	Raw iBAQ Gland-1	Raw iBAQ Gland-2	Raw iBAQ Gland-3	Raw iBAQ Liver-1	Raw iBAQ Liver-2	Raw iBAQ Liver-3	Raw iBAQ Olfactory bulbs-1
sp|P61358|RL27_MOUSE	Rpl27	60S ribosomal protein L27	721.73	49.26	15798	12	12	12	+	2.77447e+08	3.30253e+08	3.16242e+08	7.17401e+07	5.87084e+07	55988336	2.58743e+08	3.09412e+08	2.92835e+08	9.59421e+07	8.15279e+07	86849648	3.0513e+08	4.87885e+08	396078208	22929552	3.90576e+07	3.64341e+07	8.25307e+07	3.37985e+07	1.60636e+07	1.22765e+08	1.49973e+08	1.21715e+08	1.14623e+08	1.2045e+08	1.25601e+08	1.88533e+08	3.54743e+08	4.06409e+08	116800384	123573472	93408128	132119712	7.85963e+07	8.77969e+07	3.70694e+08	2.88021e+08	361304064	1.44066e+08
sp|P60867|RS20_MOUSE	Rps20	40S ribosomal protein S20	371.26	31.93	13373	6	6	6	+	2.41465e+08	2.46875e+08	224828480	6.819e+07	49798176	4.1915e+07	197323904	2.35235e+08	1.91089e+08	7.82917e+07	5.19701e+07	6.40822e+07	2.11424e+08	3.72286e+08	2.38182e+08	1.75622e+07	3.5763e+07	2.71232e+07	8.47702e+07	3.66106e+07	1.32657e+07	1.1334e+08	1.30785e+08	118332672	96592480	1.09928e+08	8.81169e+07	1.28485e+08	2.96993e+08	2.69642e+08	1.07289e+08	102050496	7.15421e+07	1.09643e+08	5.84769e+07	5.69214e+07	3.19371e+08	253842048	2.38895e+08	1.07494e+08
sp|Q9JJI8|RL38_MOUSE	Rpl38	60S ribosomal protein L38	564.74	61.43	8204	9	9	9	+	1.10798e+08	2.28152e+08	2.31579e+08	4.73303e+07	3.62477e+07	38923744	1.48353e+08	234983552	219302656	5.31355e+07	28833824	6.13487e+07	9.83791e+07	171159488	2.43615e+08	7.70371e+06	2.43396e+07	2.0884e+07	6.30044e+07	27564640	9.28515e+06	1.10506e+08	1.25929e+08	1.37934e+08	7.71979e+07	4.96036e+07	87790192	8.1642e+07	1.81987e+08	225800896	7.56174e+07	8.97971e+07	6.83399e+07	6.90222e+07	45316800	55411936	1.97183e+08	1.95291e+08	2.10253e+08	8.26451e+07
sp|P14131|RS16_MOUSE	Rps16	40S ribosomal protein S16	890.77	60.27	16445	15	15	15	+	1.76125e+08	1.97133e+08	2.02956e+08	4.18918e+07	3.22828e+07	3.22302e+07	1.52784e+08	178894592	182028288	4.34196e+07	3.04413e+07	3.79942e+07	1.47736e+08	262898112	1.98988e+08	1.11523e+07	2.48458e+07	1.90888e+07	40976048	1.83557e+07	7380456	7.76694e+07	9.70348e+07	9.86872e+07	7.30391e+07	73869040	7.73228e+07	1.04125e+08	218960192	2.52209e+08	7.36128e+07	7.66396e+07	5.99374e+07	6.18386e+07	4.13918e+07	49676960	242367104	1.93878e+08	2.12707e+08	95860608
sp|P62242|RS8_MOUSE	Rps8	40S ribosomal protein S8	1243.64	62.02	24205	18	18	18	+	1.74832e+08	1.93291e+08	1.98818e+08	4.86748e+07	4.26355e+07	3.12525e+07	139204352	1.66064e+08	1.55632e+08	4.07822e+07	1.94515e+07	3.00083e+07	171956480	3.10825e+08	1.81979e+08	6.59815e+06	1.52096e+07	1.58714e+07	4.96789e+07	2.33457e+07	8.12923e+06	7.4182e+07	8.83239e+07	8.66761e+07	64602496	70199872	60570880	9.61985e+07	1.77862e+08	2.08961e+08	6.83184e+07	6.99146e+07	5.02612e+07	6.75292e+07	3.2655e+07	4.26347e+07	2.8463e+08	214399744	2.0518e+08	9.37633e+07
sp|P12970|RL7A_MOUSE	Rpl7a	60S ribosomal protein L7a	1982.58	61.65	29977	26	26	26	+	2.08951e+08	1.52449e+08	1.53769e+08	4.62908e+07	3.95728e+07	2.21817e+07	1.91783e+08	1.76412e+08	1.48186e+08	4.67897e+07	1.95274e+07	2.48536e+07	2.33655e+08	3.3724e+08	1.75718e+08	14850608	1.79542e+07	1.51006e+07	5.95893e+07	1.97208e+07	6.02473e+06	8.91141e+07	7.37145e+07	63750528	8.07993e+07	8.66302e+07	54429184	1.19014e+08	1.97915e+08	1.99381e+08	8.58403e+07	54273312	3.87432e+07	8.66338e+07	3.2966e+07	33278448	2.62794e+08	1.82305e+08	1.52771e+08	9.95824e+07
sp|Q6ZWN5|RS9_MOUSE	Rps9	40S ribosomal protein S9	1158.4	51.03	22591	21	21	21	+	2.09247e+08	1.6971e+08	175323008	4.24649e+07	3.13656e+07	2.72145e+07	1.57204e+08	1.54277e+08	1.32163e+08	4.97054e+07	2.56097e+07	3.77859e+07	1.84947e+08	2.99367e+08	197507456	1.27323e+07	2.0636e+07	1.75936e+07	5.60914e+07	2.10447e+07	7123200	6.8996e+07	6.61913e+07	6.27953e+07	8.33564e+07	8.20512e+07	6.19265e+07	1.14326e+08	2.13626e+08	1.98311e+08	7.50367e+07	6.75436e+07	4.85496e+07	69504320	3.15307e+07	3.64292e+07	2.53966e+08	1.96273e+08	1.86673e+08	8.72687e+07
sp|P62264|RS14_MOUSE	Rps14	40S ribosomal protein S14	1417.48	71.52	16273	17	17	17	+	234171328	1.16374e+08	123775104	4.77244e+07	4.47588e+07	20164672	1.93419e+08	109700800	108398976	5.99362e+07	1.7727e+07	2.43012e+07	1.84646e+08	2.98464e+08	124865152	20402656	1.49573e+07	1.46464e+07	6.75188e+07	16851940	5.56715e+06	9.35045e+07	5.67927e+07	5.55409e+07	85313056	1.04941e+08	42609856	134970624	2.95344e+08	1.47063e+08	9.20667e+07	3.90397e+07	30818896	9.25741e+07	2.47377e+07	2.70709e+07	308124160	2.43446e+08	1.27552e+08	101001696
sp|P62301|RS13_MOUSE	Rps13	40S ribosomal protein S13	884.14	62.91	17222	15	15	15	+	1.40818e+08	1.73122e+08	1.73735e+08	3.97141e+07	3.10151e+07	2.8483e+07	1.36938e+08	1.7216e+08	170132480	4.239e+07	3.42446e+07	4.44721e+07	1.18302e+08	2.07274e+08	1.70067e+08	1.29065e+07	2.48834e+07	23279408	4.91847e+07	1.90773e+07	8.55339e+06	6.82174e+07	8.79094e+07	6.56337e+07	6.13577e+07	6.33777e+07	6.5531e+07	8.85707e+07	1.92013e+08	1.91008e+08	7.15814e+07	6.5427e+07	5.24997e+07	69652992	3.97926e+07	5.34961e+07	2.02632e+08	1.70718e+08	165297152	8.00839e+07
sp|P14148|RL7_MOUSE	Rpl7	60S ribosomal protein L7	2071.39	57.04	31420	31	31	31	+	1.69251e+08	1.71221e+08	1.53139e+08	28399888	2.50624e+07	2.00702e+07	1.41364e+08	1.45254e+08	1.34468e+08	3.03868e+07	1.8764e+07	25428576	1.69387e+08	3.2182e+08	1.80314e+08	5.30977e+06	8.4085e+06	1.28833e+07	5.28018e+07	21784032	8.50606e+06	8.19653e+07	8.01852e+07	7.04248e+07	57316544	68710848	4.8171e+07	7.58451e+07	1.81429e+08	1.9841e+08	5.65238e+07	5.60053e+07	3.62897e+07	4.92826e+07	2.93807e+07	2.54308e+07	2.15125e+08	1.48799e+08	1.51179e+08	7.84924e+07
sp|P35980|RL18_MOUSE	Rpl18	60S ribosomal protein L18	721.23	37.77	21645	11	11	11	+	1.58331e+08	1.50418e+08	1.46953e+08	2.03688e+07	16851936	1.61066e+07	1.41072e+08	148461184	1.36727e+08	2.56943e+07	1.32349e+07	1.70272e+07	186023168	3.09667e+08	181281664	5.93159e+06	9.95759e+06	1.09357e+07	3.9721e+07	1.37873e+07	4.10146e+06	7.38578e+07	6.64774e+07	5.99795e+07	5.67216e+07	5.90631e+07	4.62927e+07	1.08715e+08	2.38523e+08	2.09777e+08	5.3173e+07	50040128	2.67553e+07	32793792	2.10395e+07	23124128	2.02414e+08	1.16519e+08	1.62267e+08	5.90524e+07
sp|Q6ZWV7|RL35_MOUSE	Rpl35	60S ribosomal protein L35	357.66	30.08	14553	6	6	6	+	134195896	146697984	134096872	15559180	13847582	13055538	129856944	154468320	140258000	27233006	16887326	25650094	168987536	266660336	169661824	10097147	16185398	13784119	47193500	18853960	5489498	82239576	85831176	68021744	56589332	57132268	51988560	104037208	216275872	189536816	51649364	66695584	34374164	56869204	28773646	31753784	184423632	163198672	131505904	62766132
sp|P67984|RL22_MOUSE	Rpl22	60S ribosomal protein L22	690.67	68.75	14759	9	8	8	+	1.3611e+08	162039584	1.58395e+08	3.93966e+07	30913040	3.04491e+07	117452832	1.55748e+08	1.44784e+08	42027440	38547184	41970584	116177760	192439488	1.62786e+08	1.24207e+07	1.91258e+07	1.90779e+07	4.84922e+07	21292964	8.2536e+06	7.43365e+07	8.89919e+07	7.10642e+07	57409600	6.22331e+07	6.12824e+07	79113376	1.53957e+08	1.62372e+08	5.59898e+07	5.68108e+07	4.24189e+07	6.60728e+07	39963384	4.37198e+07	1.76657e+08	1.27654e+08	156952448	69451040
sp|P62281|RS11_MOUSE	Rps11	40S ribosomal protein S11	914.62	63.92	18431	15	15	14	+	2.08316e+08	8.28972e+07	7.19858e+07	4.49311e+07	3.76419e+07	9.43425e+06	1.64635e+08	6.92902e+07	5.89882e+07	4.89746e+07	1.04018e+07	1.18684e+07	1.74374e+08	3.13063e+08	7.90513e+07	9.71828e+06	6846632	5.58945e+06	6.41283e+07	1.0635e+07	3.61379e+06	9.25815e+07	3.87495e+07	38808624	6.65691e+07	7.81168e+07	3.03922e+07	9.93775e+07	252759168	1.0004e+08	8.49629e+07	3.88821e+07	2.51447e+07	7.99654e+07	1.50537e+07	1.85216e+07	2.60293e+08	2.16724e+08	82428384	9.49079e+07
sp|P14206|RSSA_MOUSE	Rpsa	40S ribosomal protein SA	2460.62	68.81	32838	32	32	32	+	1.24168e+08	1.57386e+08	1.4902e+08	3.97602e+07	3.19774e+07	3.0054e+07	1.17786e+08	1.48253e+08	138276736	4.05366e+07	3.22878e+07	3.81993e+07	1.02661e+08	2.06928e+08	1.32188e+08	1.06373e+07	2.21323e+07	17886496	4.47876e+07	1.9928e+07	8.8746e+06	5.553e+07	6.64133e+07	6.21384e+07	5.74128e+07	5.75236e+07	5.0699e+07	4.69614e+07	1.3282e+08	1.60332e+08	5.71267e+07	5.79715e+07	4.71824e+07	5.10813e+07	3.25367e+07	3.98764e+07	1.59448e+08	1.35912e+08	1.48003e+08	7.10243e+07
sp|P62245|RS15A_MOUSE	Rps15a	40S ribosomal protein S15a	1141.83	63.85	14840	18	18	17	+	1.37988e+08	1.39787e+08	1.45186e+08	3.51089e+07	2.65304e+07	2.4745e+07	1.11396e+08	1.43088e+08	1.31436e+08	36835584	27495424	3.18168e+07	9.76422e+07	190690368	1.40297e+08	8.58734e+06	2.12927e+07	1.61629e+07	40212400	1.69331e+07	7129252	65129856	7.1762e+07	65882560	5.6547e+07	51911120	5.13212e+07	87188192	1.62931e+08	1.71544e+08	5.40508e+07	4.85156e+07	37830704	5.62569e+07	3.16427e+07	3.81302e+07	174670784	1.4326e+08	1.44592e+08	7.01793e+07
sp|P62852|RS25_MOUSE	Rps25	40S ribosomal protein S25	396.08	28.8	13742	6	6	6	+	98252352	1.10788e+08	1.25852e+08	1.96558e+07	1.5963e+07	1.62918e+07	9.78499e+07	1.25522e+08	1.29932e+08	2.6933e+07	21223848	2.27682e+07	113945216	236230784	1.5078e+08	9.9692e+06	15062576	13928172	47192704	2.35414e+07	7686992	7.16524e+07	8.38539e+07	8.5241e+07	5.44681e+07	6.20221e+07	4.12991e+07	7.20433e+07	1.78098e+08	1.7519e+08	4.43493e+07	48295904	44892784	5.58403e+07	3.28917e+07	3.89651e+07	161935488	1.23139e+08	127585792	51412944
sp|P47963|RL13_MOUSE	Rpl13	60S ribosomal protein L13	915.48	45.97	24305	15	15	15	+	1.56663e+08	1.01606e+08	1.00203e+08	3.48514e+07	38423456	1.90203e+07	9.49977e+07	9.25786e+07	8.81344e+07	2.89952e+07	1.14072e+07	1.30437e+07	1.51688e+08	2.98656e+08	1.20246e+08	1.41331e+07	1.20271e+07	1.06391e+07	4.16463e+07	1.58345e+07	4.94455e+06	6.61942e+07	5.44103e+07	5.13919e+07	4.85204e+07	6.0029e+07	2.69934e+07	8.39025e+07	2.20534e+08	1.29003e+08	5.26642e+07	3.97741e+07	2.89269e+07	6.17476e+07	1.87518e+07	2.41461e+07	1.99642e+08	1.45534e+08	1.03913e+08	6.02407e+07
tr|A0A3B2WBL1|A0A3B2WBL1_MOUSE	Rpl10a	Ribosomal protein	1448.22	48.61	24744	18	18	18	+	1.22756e+08	1.1122e+08	1.05159e+08	3.76445e+07	3.37326e+07	2.01518e+07	1.26162e+08	1.16735e+08	9.97912e+07	46982272	2.91978e+07	2.80403e+07	1.29563e+08	2.355e+08	1.233e+08	1.02293e+07	1.2411e+07	1.1107e+07	4.28469e+07	1.61221e+07	5.60381e+06	7.01451e+07	5.66585e+07	4.77993e+07	5.52543e+07	5.89734e+07	3.93195e+07	5.35667e+07	1.11908e+08	1.38902e+08	5.76675e+07	4.80429e+07	3.42361e+07	61134976	2.75509e+07	28344896	1.75151e+08	1.39364e+08	1.1568e+08	66165248
sp|Q9D1R9|RL34_MOUSE	Rpl34	60S ribosomal protein L34	326.86	33.33	13293	7	7	7	+	136365920	131359616	121329920	26003752	2.06267e+07	1.70355e+07	109916352	1.28158e+08	1.12819e+08	2.76915e+07	1.90001e+07	1.86898e+07	121006656	205152640	1.55972e+08	1.05602e+07	1.38439e+07	1.18807e+07	36788464	1.61494e+07	6.31824e+06	5.43524e+07	6.98968e+07	5.35975e+07	5.30272e+07	5.1068e+07	48278832	7.8358e+07	1.371e+08	1.65981e+08	4.88442e+07	53278592	3.53546e+07	4.81034e+07	2.49871e+07	2.90698e+07	152376768	1.132e+08	1.32323e+08	5.58157e+07
sp|P62270|RS18_MOUSE	Rps18	40S ribosomal protein S18	1151.16	57.24	17719	18	18	18	+	1.38365e+08	1.12166e+08	105026752	4.16108e+07	27695144	14905888	85643648	1.01955e+08	91678304	5.1332e+07	1.70444e+07	1.83483e+07	1.36411e+08	1.90591e+08	1.00221e+08	1.04682e+07	12641960	1.12443e+07	4.81391e+07	1.48016e+07	6.11245e+06	43008496	5.85975e+07	4.37222e+07	53324784	7.28058e+07	3.79979e+07	8.76914e+07	208028224	1.28061e+08	5.44886e+07	4.30951e+07	2.63562e+07	5.86378e+07	21990372	24626224	1.74466e+08	153683968	102053344	83108624
sp|P47911|RL6_MOUSE	Rpl6	60S ribosomal protein L6	1468.81	45.61	33510	23	23	22	+	132290048	1.04361e+08	9.13502e+07	3.59262e+07	3.06568e+07	1.91486e+07	110185664	1.17914e+08	7.82054e+07	3.63788e+07	2.29945e+07	2.13627e+07	134896128	225991424	9.41415e+07	9.60333e+06	1.25078e+07	11031840	41808320	16588416	4.49318e+06	6.22558e+07	6.01824e+07	4.48639e+07	5.18441e+07	5.37463e+07	3.50192e+07	5.87106e+07	1.45589e+08	107973056	4.80841e+07	4.83215e+07	2.97298e+07	5.62771e+07	2.75698e+07	2.42724e+07	1.67968e+08	1.16958e+08	75898752	6.53312e+07
sp|Q8BP67|RL24_MOUSE	Rpl24	60S ribosomal protein L24	767.65	35.03	17779	11	11	11	+	120512960	110780896	111259592	26705578	22473824	19917068	107387776	95458128	116931456	27868070	17229266	21302882	113403232	219210672	128663440	4.75598e+06	11763549	11109450	36854880	13479022	5256956	67013160	66476624	59542152	41522324	44339644	39579056	66199728	109014384	145341312	39326000	39088464	31184672	41692208	20924852	26503216	149507344	111890240	109576160	52913832
sp|P97351|RS3A_MOUSE	Rps3a	40S ribosomal protein S3a	2213.26	72.35	29885	36	36	36	+	1.43275e+08	1.14688e+08	1.18856e+08	2.70359e+07	2.40164e+07	2.03565e+07	1.22277e+08	1.07443e+08	9.68739e+07	2.52663e+07	1.75357e+07	2.1623e+07	9.19596e+07	1.57869e+08	9.92053e+07	8.39534e+06	1.21997e+07	1.20878e+07	3.31487e+07	1.10268e+07	3.96022e+06	6.20016e+07	4.35338e+07	5.02094e+07	5.48083e+07	6.03962e+07	3.36568e+07	5.20305e+07	1.25823e+08	1.37142e+08	5.95296e+07	4.00976e+07	30483200	4.08241e+07	2.03146e+07	2.63256e+07	1.54431e+08	1.35786e+08	1.09965e+08	6.42005e+07
sp|P35979|RL12_MOUSE	Rpl12	60S ribosomal protein L12	857.28	69.7	17805	12	12	12	+	9.89547e+07	113772288	1.19915e+08	2.88627e+07	2.43349e+07	2.24683e+07	9.83761e+07	1.13275e+08	1.02352e+08	3.06186e+07	22597056	2.90291e+07	9.97735e+07	1.59612e+08	130064384	5.37819e+06	15359216	1.35171e+07	3.34548e+07	1.72901e+07	6.49145e+06	5.48277e+07	5.86488e+07	6.77264e+07	43112960	4.29357e+07	4.24882e+07	5.08752e+07	9.87321e+07	1.43353e+08	4.35634e+07	44190752	3.3592e+07	4.05751e+07	2.43136e+07	3.17156e+07	1.34482e+08	1.11037e+08	1.16543e+08	5.33632e+07
sp|P68040|RACK1_MOUSE	Rack1	Receptor of activated protein C kinase 1	2298.05	83.91	35077	29	29	29	+	1.11168e+08	1.13115e+08	1.30504e+08	30574592	2.52631e+07	21601488	9.70687e+07	1.20798e+08	1.12093e+08	3.63472e+07	2.06802e+07	2.57718e+07	8.85325e+07	1.39383e+08	1.15287e+08	5.43266e+06	16567168	1.19712e+07	3.54264e+07	1.75417e+07	6.72644e+06	5.32419e+07	5.34838e+07	5.19357e+07	4.33711e+07	4.24357e+07	38326624	4.07519e+07	1.17298e+08	1.47757e+08	4.63447e+07	4.21299e+07	3.23415e+07	3.4372e+07	1.92016e+07	2.23435e+07	1.48629e+08	1.06793e+08	1.25954e+08	5.85691e+07
sp|P62751|RL23A_MOUSE	Rpl23a	60S ribosomal protein L23a	1289.83	46.79	17695	19	19	19	+	9.9713e+07	1.17593e+08	1.05152e+08	2.35134e+07	1.9326e+07	1.73566e+07	1.14621e+08	1.16598e+08	1.03109e+08	3.65355e+07	1.84957e+07	1.95419e+07	9.47221e+07	1.79114e+08	1.15313e+08	8.46173e+06	1.25865e+07	1.02636e+07	3.68848e+07	1.30974e+07	5.31851e+06	5.85567e+07	70095296	5.31392e+07	2.93728e+07	4.86222e+07	3.20605e+07	7.09061e+07	1.52109e+08	1.35457e+08	4.62813e+07	4.14795e+07	3.13432e+07	45267776	2.66226e+07	2.317e+07	1.27068e+08	9.91091e+07	1.0047e+08	4.1217e+07
sp|Q9D8E6|RL4_MOUSE	Rpl4	60S ribosomal protein L4	2526.56	55.37	47154	34	34	33	+	1.12114e+08	1.18065e+08	1.16805e+08	2.69606e+07	2.35796e+07	1.91838e+07	9.42055e+07	1.26073e+08	1.03256e+08	2.65392e+07	1.57131e+07	1.64718e+07	1.08815e+08	183758848	1.15338e+08	4.92921e+06	1.1151e+07	9.56381e+06	3.12599e+07	1.46661e+07	2.91629e+06	5.36475e+07	5.10934e+07	5.61963e+07	4.51112e+07	4.5257e+07	3.57568e+07	3.83402e+07	1.08318e+08	1.31569e+08	4.32355e+07	4.54027e+07	2.93563e+07	4.01108e+07	2.1575e+07	2.77285e+07	1.42479e+08	9.79854e+07	1.0251e+08	5.84407e+07
sp|Q9CR57|RL14_MOUSE	Rpl14	60S ribosomal protein L14	680.61	29.49	23564	9	9	9	+	117740672	1.10618e+08	9.8932e+07	2.50588e+07	22359972	2.12387e+07	9.93765e+07	1.17363e+08	9.08026e+07	2.89709e+07	23415376	24835224	93009952	1.51581e+08	1.08359e+08	7.61373e+06	1.40369e+07	1.26789e+07	31408224	1.54414e+07	5.00389e+06	59813152	6.11126e+07	5.40275e+07	4.10408e+07	41850624	3.80985e+07	56910480	89726496	1.03093e+08	4.22141e+07	4.59925e+07	33367688	4.64581e+07	2.57785e+07	3.15135e+07	1.52242e+08	124857216	93392896	6.47863e+07
sp|P62889|RL30_MOUSE	Rpl30	60S ribosomal protein L30	790.15	61.74	12784	10	10	10	+	90916720	125768216	120916224	19956384	17960392	18298546	82053616	120337432	103157608	24971878	19361898	24072270	81870848	166236880	137102608	1.45127e+06	10914177	10006745	23847440	13779771	4.92484e+06	52273240	58023536	60503052	37181560	34937264	43193244	52861284	117819560	171425952	35774288	37366132	32921936	27552414	16902676	23124656	123118320	92085272	110477808	41084472
sp|P62082|RS7_MOUSE	Rps7	40S ribosomal protein S7	1330.56	69.59	22127	19	19	19	+	148990848	6.31856e+07	6.07831e+07	41920736	3.15407e+07	9.50581e+06	8.35622e+07	6.73541e+07	6.31483e+07	4.42053e+07	8.03232e+06	14528504	117107648	197429184	4.53234e+07	8.5599e+06	7.00417e+06	6.74732e+06	5.15645e+07	6.08324e+06	2653988	7.21628e+07	2.65213e+07	2.85762e+07	7.07672e+07	70693472	19108360	7.81185e+07	1.83852e+08	5.26981e+07	6.31938e+07	2.32652e+07	1.86515e+07	5.9274e+07	9.38279e+06	1.23861e+07	1.78534e+08	1.49115e+08	55652224	8.46719e+07
sp|P62900|RL31_MOUSE	Rpl31	60S ribosomal protein L31	680.51	51.2	14463	11	11	11	+	131398656	8.64373e+07	50526688	3.20874e+07	2.83279e+07	7.74046e+06	99292608	9.79027e+07	4.68574e+07	3.58512e+07	1.84437e+07	10597840	1.34881e+08	1.98675e+08	6.29724e+07	1.36171e+07	1.08077e+07	8106876	47648160	1.18751e+07	3.8921e+06	7.24795e+07	5.34851e+07	1.8996e+07	4.89876e+07	4.8768e+07	2.61651e+07	9.69349e+07	1.959e+08	8.16772e+07	4.16154e+07	3.62894e+07	15968304	5.5266e+07	2.29307e+07	1.5527e+07	1.52729e+08	1.51303e+08	5.52664e+07	51862368
tr|Q5M9L1|Q5M9L1_MOUSE	Rpl36	60S ribosomal protein L36	600.35	31.43	12297	10	10	10	+	8.9546e+07	104954432	1.08737e+08	5392648	3985978	4.24845e+06	6.97584e+07	1.10688e+08	104767648	13306728	8.70626e+06	13586592	9.40129e+07	2.03283e+08	1.44361e+08	5.07474e+06	9.16648e+06	8.85751e+06	2.99893e+07	15080456	4.97221e+06	6.51461e+07	7.97429e+07	7.48862e+07	3.60677e+07	3.88694e+07	4.00309e+07	7.41065e+07	1.38626e+08	1.53503e+08	3.35708e+07	3.69222e+07	2.64747e+07	3.14736e+07	1.5786e+07	1.96836e+07	1.20389e+08	9.97174e+07	1.06279e+08	3.61028e+07
sp|Q9CZX8|RS19_MOUSE	Rps19	40S ribosomal protein S19	737.55	50.34	16085	11	11	11	+	9.64907e+07	1.0344e+08	1.06225e+08	2.69102e+07	2.14298e+07	2.12319e+07	8.15855e+07	1.10556e+08	104020032	36580520	24234400	2.99471e+07	7.90575e+07	135537952	102565664	7.52145e+06	16408828	1.32817e+07	3.49211e+07	1.40645e+07	6008468	5.45836e+07	6.21475e+07	48769536	4.30621e+07	4.27455e+07	42195032	5.02738e+07	108869056	1.22586e+08	43243648	43139448	3.60366e+07	4.49047e+07	2.7138e+07	31539472	1.17226e+08	9.70308e+07	1.10893e+08	50078704
sp|P14115|RL27A_MOUSE	Rpl27a	60S ribosomal protein L27a	669.27	39.86	16605	10	10	10	+	101153144	112033576	103602880	20873580	16756763	13892993	99868288	110821400	98613464	19418528	7.75906e+06	14353492	114609840	191743120	124189552	3.5956e+06	9733459	9698988	31012724	11361308	3377272	53137700	54638016	57810372	26995102	29681520	32141618	53415600	106754608	131521808	34857900	35972132	25391616	38191152	14673287	20246300	143963664	99854928	106911408	47500572
sp|P62855|RS26_MOUSE	Rps26	40S ribosomal protein S26	391.31	50.43	13015	7	7	7	+	1.00176e+08	1.05171e+08	9.34887e+07	16309792	1.16364e+07	9.35945e+06	9.15524e+07	121759776	79991712	1.82985e+07	1.16077e+07	1.25073e+07	92474176	1.78213e+08	9.50849e+07	500510	2.40492e+06	2.07226e+06	11001608	4.23074e+06	986044	5.75523e+07	6.51606e+07	5.22262e+07	44453200	46298736	35630088	6.04534e+07	153333600	129856064	4.151e+07	4.52012e+07	2.54539e+07	4.73431e+07	2.3931e+07	25722488	1.41441e+08	133824032	90359776	4.02152e+07
sp|O09167|RL21_MOUSE	Rpl21	60S ribosomal protein L21	826.09	45	18562	15	15	15	+	87203528	125682688	107016072	17065082	13372816	11952909	96071808	119909688	109023488	16068770	27878168	30521020	77246680	147681184	106392984	2.47044e+06	23349234	23351470	32047292	30061074	4332477	42144204	46595356	43403292	60004796	33229978	51783204	38924928	105828256	143290656	32178366	29845514	21599170	36599252	8.11727e+06	27121116	135210912	73347432	118184408	41430312
sp|P62858|RS28_MOUSE	Rps28	40S ribosomal protein S28	440.68	60.87	7841	7	7	7	+	5.53531e+07	83212544	91542144	2.43107e+07	1.97501e+07	1.49786e+07	8.4474e+07	9.54331e+07	84380688	3.23395e+07	12876740	19281168	8.75723e+07	153837760	9.77513e+07	1.11829e+07	1.47847e+07	1.24933e+07	1.85962e+07	1.26029e+07	3.96679e+06	4.18153e+07	37694136	4.21915e+07	36453840	49116608	34857632	64417488	1.36317e+08	104371200	4.37725e+07	33103776	2.00202e+07	43212376	1.76551e+07	21023336	1.415e+08	1.2578e+08	8.54809e+07	52340576
sp|Q9CPR4|RL17_MOUSE	Rpl17	60S ribosomal protein L17	1328.95	56.52	21423	21	21	21	+	8.12162e+07	99161216	1.00132e+08	2.13252e+07	1.78162e+07	1.45451e+07	79169984	1.09372e+08	8.40612e+07	1.87574e+07	1.47745e+07	1.9137e+07	7.9967e+07	1.30973e+08	102404992	4.86676e+06	9.6754e+06	7.77623e+06	2.53802e+07	1.28696e+07	3.77638e+06	5.0214e+07	5.4445e+07	6.59577e+07	3.38427e+07	3.48276e+07	3.78798e+07	4.05261e+07	6.19228e+07	1.1357e+08	3.38268e+07	3.95219e+07	2.9202e+07	3.0769e+07	1.86538e+07	2.03092e+07	9.26219e+07	7.22496e+07	8.93603e+07	4.20303e+07
sp|P25444|RS2_MOUSE	Rps2	40S ribosomal protein S2	2040.01	57.34	31231	26	26	25	+	9.44738e+07	9.33243e+07	9.08522e+07	2.49183e+07	2.10754e+07	1.60296e+07	76368192	8.45884e+07	7.77486e+07	2.41469e+07	1.14307e+07	1.71661e+07	7.89271e+07	1.45742e+08	8.53568e+07	5.73182e+06	9.75925e+06	8.59656e+06	2.2217e+07	1.16876e+07	3884704	3.84647e+07	3.97347e+07	3.29702e+07	3.54275e+07	3.77606e+07	2.99456e+07	3.98251e+07	1.00665e+08	1.08856e+08	3.50787e+07	3.21984e+07	2.42831e+07	3.49088e+07	1.59404e+07	2.12139e+07	1.26973e+08	8.55567e+07	9.86137e+07	47282112
tr|F7AEH4|F7AEH4_MOUSE	Rps12	40S ribosomal protein S12	1221.47	75.18	15181	14	14	14	+	9.79066e+07	9.66745e+07	1.04267e+08	2.05565e+07	1.3145e+07	1.4163e+07	8.09851e+07	8.87979e+07	7.60806e+07	1.93134e+07	9731824	6.54843e+06	5.14141e+07	109227520	6.37641e+07	3.51183e+06	1.21215e+07	1.0091e+07	2.6509e+07	1.08549e+07	3.75872e+06	5.10402e+07	4.40309e+07	5.52299e+07	3.28961e+07	3.38169e+07	2.42948e+07	4.31857e+07	1.02807e+08	1.03244e+08	41848960	3.63871e+07	2.50835e+07	3.00385e+07	1.57892e+07	21894416	1.25047e+08	1.06607e+08	8.60689e+07	3.69891e+07
sp|Q9CZM2|RL15_MOUSE	Rpl15	60S ribosomal protein L15	696.34	38.73	24146	10	10	10	+	9.95281e+07	6.6387e+07	6.5808e+07	1.89034e+07	1.44889e+07	9.09184e+06	7.63318e+07	6.2065e+07	55905344	1.00953e+07	5.45336e+06	7.62599e+06	9.85982e+07	1.75919e+08	7.21838e+07	6.08213e+06	5.62896e+06	5215832	2.91581e+07	6.33028e+06	1.74365e+06	4.49469e+07	2.82548e+07	2.88151e+07	3.75043e+07	3.71373e+07	2.20476e+07	5.55324e+07	122176256	8.12104e+07	3.70073e+07	2.55079e+07	1.55774e+07	3.37324e+07	7924296	1.18431e+07	1.3306e+08	1.02926e+08	5.96886e+07	3.96399e+07
sp|P62830|RL23_MOUSE	Rpl23	60S ribosomal protein L23	1765.99	65	14865	23	23	23	+	6.69469e+07	8.79339e+07	8.45743e+07	2.05457e+07	16013360	16088976	6.71658e+07	8.59676e+07	7.57051e+07	2.35774e+07	19361568	1.40011e+07	6.57429e+07	1.23319e+08	91831296	3.87982e+06	9.9688e+06	8.16401e+06	2.22455e+07	11699088	3.5702e+06	3.81805e+07	4.31136e+07	4.50284e+07	3.20172e+07	2.64222e+07	3.24497e+07	3.88323e+07	8.48903e+07	1.00549e+08	3.02434e+07	3.28139e+07	2.51929e+07	2.80133e+07	1.69098e+07	2.09792e+07	9.17146e+07	7.20826e+07	8.81156e+07	3.59476e+07
sp|P61255|RL26_MOUSE	Rpl26	60S ribosomal protein L26	776.24	47.59	17258	15	15	15	+	8.0331e+07	7.55036e+07	6.98441e+07	1.90212e+07	1.70688e+07	1.14657e+07	7.43248e+07	6.85027e+07	5.96881e+07	1.95072e+07	1.18144e+07	1.48998e+07	7.96481e+07	1.38187e+08	8.67492e+07	6.15032e+06	7.4756e+06	5.77411e+06	2.63723e+07	9.20367e+06	1.91611e+06	5.06688e+07	4.29996e+07	29985664	3.1345e+07	3.03249e+07	25468576	5.07107e+07	1.12418e+08	9.18028e+07	3.23457e+07	3.11704e+07	2.22127e+07	3.5867e+07	1.62254e+07	1.77868e+07	1.00064e+08	7.2278e+07	7.29373e+07	3.21936e+07
sp|P62911|RL32_MOUSE	Rpl32	60S ribosomal protein L32	814.9	37.04	15860	11	11	11	+	6.44591e+07	9.76185e+07	9.60477e+07	9.91342e+06	7161800	8.2197e+06	5.41848e+07	7.22448e+07	7.0603e+07	8.66816e+06	4.59189e+06	5.71219e+06	9.58302e+07	1.77108e+08	1.16291e+08	724719	5.51522e+06	5.39374e+06	1.59574e+07	3.594e+06	1.82572e+06	2.99161e+07	4.46525e+07	2.12741e+07	24154288	2.22591e+07	2.86714e+07	7.14945e+07	1.39971e+08	1.38518e+08	2.0508e+07	2.95576e+07	1.77497e+07	2.65109e+07	11357112	1.2702e+07	6.47608e+07	9.56565e+07	51879616	2.5184e+07
sp|P62918|RL8_MOUSE	Rpl8	60S ribosomal protein L8	1095.34	55.64	28025	18	18	18	+	9.39708e+07	5.36598e+07	4.96981e+07	2.39769e+07	2.34355e+07	9.51884e+06	8.94719e+07	6.66291e+07	5.63083e+07	3.09629e+07	8.52551e+06	9.87449e+06	9.35505e+07	1.4023e+08	5.29413e+07	9.95499e+06	8.05286e+06	7.58004e+06	2.97298e+07	6.97226e+06	2.22314e+06	5.40591e+07	2.54512e+07	2.45319e+07	4.05282e+07	4.33531e+07	1.72399e+07	5.1507e+07	123681024	6.83771e+07	4.53244e+07	1.83938e+07	1.28803e+07	3.99758e+07	1.19256e+07	1.54617e+07	1.14687e+08	92291456	48719872	5.29808e+07
sp|P62754|RS6_MOUSE	Rps6	40S ribosomal protein S6	1771.01	39.76	28681	21	21	21	+	9.03826e+07	8.21749e+07	7.34281e+07	15415680	12683136	1.32338e+07	7.5431e+07	7.94697e+07	6.41034e+07	1.43153e+07	11361968	1.09461e+07	7.68195e+07	1.25148e+08	66575296	5.20006e+06	9.34313e+06	7.45329e+06	2.20961e+07	8.7426e+06	1.94472e+06	3.65582e+07	2.94094e+07	3.0704e+07	1.95214e+07	3.49702e+07	2.02379e+07	4.75566e+07	1.05754e+08	83899520	2.57327e+07	3.4842e+07	1.86151e+07	3.40954e+07	1.50788e+07	1.7175e+07	1.20831e+08	9.31643e+07	6.61317e+07	3.50563e+07
sp|P27659|RL3_MOUSE	Rpl3	60S ribosomal protein L3	2451.52	51.12	46110	31	29	29	+	7.86255e+07	8.37264e+07	8.63708e+07	2.30976e+07	1.94166e+07	9.6109e+06	7.39921e+07	8.17237e+07	7.735e+07	2.06598e+07	1.08951e+07	1.64703e+07	7.50403e+07	1.01857e+08	8.9983e+07	3.05256e+06	4.04708e+06	2.83174e+06	4.24301e+06	2.59266e+06	714000	3.13764e+07	3.59443e+07	3.90268e+07	3.27562e+07	3.01996e+07	2.68904e+07	3.14559e+07	9.48444e+07	1.00977e+08	3.44426e+07	3.08211e+07	2.2615e+07	2.87009e+07	1.53356e+07	1.69458e+07	9.97811e+07	7.43077e+07	8.24752e+07	3.68581e+07
sp|O55142|RL35A_MOUSE	Rpl35a	60S ribosomal protein L35a	390.89	29.09	12554	9	9	9	+	8.9552e+07	6.19321e+07	6.13886e+07	2.5109e+07	1.8557e+07	1.21314e+07	7.67531e+07	6.00527e+07	62249600	2.93222e+07	1.55163e+07	1.41808e+07	8.76617e+07	1.72461e+08	7.69506e+07	5254556	4.5411e+06	3.26857e+06	2.88502e+07	8.71636e+06	3.49212e+06	3.20959e+07	3.56295e+07	2.84916e+07	2.08682e+07	2.77804e+07	2.32109e+07	5.49346e+07	1.16042e+08	8.3083e+07	36693760	2.46924e+07	1.68755e+07	3.60411e+07	1.3909e+07	1.6716e+07	7.74099e+07	9.64468e+07	6.61129e+07	2.82183e+07
sp|P62849-2|RS24_MOUSE	Rps24	Isoform 2 of 40S ribosomal protein S24	998.45	36.92	15069	13	13	13	+	7.58601e+07	8.86037e+07	91256832	1.506e+07	1.34304e+07	1.20829e+07	48215072	78083968	6.36995e+07	1.53033e+07	8.73737e+06	1.41697e+07	6.20805e+07	1.12057e+08	7.90564e+07	4.8794e+06	8.2442e+06	8.1332e+06	1.79289e+07	7281152	3.13548e+06	3.45473e+07	4.3273e+07	3.61878e+07	2.8547e+07	2.84001e+07	3.00407e+07	3.65242e+07	90689856	1.02563e+08	2.90055e+07	3.11425e+07	2.22056e+07	25493392	1.4612e+07	1.33432e+07	8.86409e+07	71316640	8.52953e+07	3.39228e+07
sp|P19253|RL13A_MOUSE	Rpl13a	60S ribosomal protein L13a	979.33	44.33	23464	14	14	14	+	8.48227e+07	6.46757e+07	6.33977e+07	1.8406e+07	1.58485e+07	8.50344e+06	4.90381e+07	5.60533e+07	4.35067e+07	1.7504e+07	8.62742e+06	8.7837e+06	8.74903e+07	1.52279e+08	7.07545e+07	5.53392e+06	5044472	5.36137e+06	2.19785e+07	8.62476e+06	2.35924e+06	3.3719e+07	3.4978e+07	1.98096e+07	2.03329e+07	2.17048e+07	1.91405e+07	4.95147e+07	1.10823e+08	8.28151e+07	3.09092e+07	2.40875e+07	1.46643e+07	3.10629e+07	1.12688e+07	1.10209e+07	1.04392e+08	8.26826e+07	6.35615e+07	3.69581e+07
sp|Q9CQR2|RS21_MOUSE	Rps21	40S ribosomal protein S21	1034.67	73.49	9141	13	13	13	+	6.1496e+07	7.27381e+07	60529664	2.07042e+07	1.58187e+07	1.22868e+07	5.53623e+07	5.04508e+07	5.18848e+07	24617744	1.27371e+07	1.14809e+07	5.7869e+07	9.80819e+07	8.56595e+07	7.70931e+06	9.5662e+06	8.28119e+06	1.36564e+07	3.7696e+06	2.21646e+06	2.50784e+07	2.56474e+07	28547616	2.97823e+07	31687904	3.05714e+07	6.03246e+07	1.04193e+08	1.03728e+08	3.10582e+07	2.69297e+07	20070304	2.99538e+07	14060168	1.72962e+07	9.89323e+07	75479936	8.08828e+07	3.18949e+07
sp|P62892|RL39_MOUSE	Rpl39	60S ribosomal protein L39	86.87	19.61	6407	2	2	2	+	40371448	46110888	72057936	8758763	4843191	5470489	62889176	103454392	98089352	9416051	5.30929e+06	9370873	36598740	76612936	87063904				43500080	13508850	4260721	43802868	50560496	38935972	22072146	21919806	24484326	32380580	93119936	116776640	21886504	18502650	19888096	23704180	15203709	22245038	108680656	65709488	73316624	28705358
sp|P63276|RS17_MOUSE	Rps17	40S ribosomal protein S17	1316.89	70.37	15524	18	18	18	+	6.96692e+07	83119120	8.31101e+07	1.50141e+07	1.25734e+07	1.05322e+07	64799200	8.7249e+07	63959296	1.39969e+07	9.89177e+06	1.30911e+07	5.3053e+07	9.11216e+07	7.31988e+07	2613152	9.1252e+06	7.01936e+06	1.938e+07	1.16079e+07	4.08354e+06	36882376	4.65557e+07	4.66739e+07	2.59748e+07	2.55127e+07	3.03145e+07	3.71197e+07	7.02108e+07	7.9915e+07	2.45843e+07	2.54603e+07	20925912	2.06317e+07	1.30012e+07	1.61373e+07	8.12403e+07	6.18784e+07	7.20815e+07	30231616
sp|P63325|RS10_MOUSE	Rps10	40S ribosomal protein S10	866.76	53.33	18916	13	13	13	+	4.47741e+07	6.22249e+07	6.63005e+07	1.47554e+07	13417576	1.19226e+07	50291696	7.33723e+07	7.56783e+07	15538760	9.11516e+06	1.54188e+07	3.70933e+07	7.36887e+07	6.25779e+07	3210350	7.13449e+06	6.15085e+06	16095968	6.9919e+06	2479948	2.92481e+07	3.75108e+07	31489344	2.79712e+07	26263736	2.35202e+07	9390958	2.52431e+07	2.73045e+07	2.12209e+07	27600200	2.35563e+07	22406312	13658920	1.78194e+07	5.7837e+07	5.3393e+07	5.38148e+07	3.37774e+07
tr|D3YYM6|D3YYM6_MOUSE	Rps5	40S ribosomal protein S5 (Fragment)	970.99	46.15	20414	13	13	13	+	5.31064e+07	5.99894e+07	5.69367e+07	1.55113e+07	1.20865e+07	9.08353e+06	4.9382e+07	6.62842e+07	53788288	1.65934e+07	9.90026e+06	1.32023e+07	44016736	8.92652e+07	4.68737e+07	2.25877e+06	6.22795e+06	4.29282e+06	1.72236e+07	7282308	2.61219e+06	2.83034e+07	3.0743e+07	3.43435e+07	2.33207e+07	2.39236e+07	1.75206e+07	2.22822e+07	5.28974e+07	6.04737e+07	2.18831e+07	2.33265e+07	1.7122e+07	1.70426e+07	8.86318e+06	9.68162e+06	7.01202e+07	6.36563e+07	5.33082e+07	2.24885e+07
sp|P99027|RLA2_MOUSE	Rplp2	60S acidic ribosomal protein P2	1194.75	97.39	11651	13	13	12	+	50093680	6.83698e+07	80574048	2.31669e+06	1.29401e+06	1.91548e+06	3.0225e+07	57884288	6.66336e+07	1.00112e+06	1.3664e+06	947982	3.11793e+07	7.33774e+07	6.05801e+07	6195996	7.33242e+06	4.21839e+06	1.41347e+07	6.12307e+06	3.07181e+06	3.63482e+07	4.0839e+07	3.87588e+07	1.89801e+07	2.17946e+07	2.16263e+07	2.64105e+07	2.71468e+07	3.63764e+07	14736496	1.8035e+07	9.97994e+06	9.52392e+06	3.98064e+06	1.1615e+07	9.34437e+07	7.7709e+07	9.51874e+07	1.86133e+07
sp|P51410|RL9_MOUSE	Rpl9	60S ribosomal protein L9	1149.33	71.88	21881	15	15	15	+	5.34436e+07	4.1473e+07	4.37077e+07	1.6568e+07	13597376	8.25033e+06	4.71995e+07	6.59501e+07	5.08785e+07	1.11582e+07	8.15141e+06	9.87315e+06	4.1848e+07	7.36836e+07	5.34866e+07	1992794	5.54801e+06	4727820	16317200	5.75793e+06	2.33508e+06	2.83214e+07	28008704	3.19103e+07	1.97418e+07	1.20913e+07	1.64064e+07	2.67856e+07	5.66317e+07	5.66748e+07	1.98318e+07	17547760	1.35377e+07	2.56232e+07	8.61227e+06	1.15175e+07	1.01976e+08	4.98905e+07	4.82734e+07	2.88464e+07
sp|P62274|RS29_MOUSE	Rps29	40S ribosomal protein S29	207.07	48.21	6677	4	4	4	+	36416352	50354700	53422664	9146195	7.26423e+06	6365251	35440560	47741676	12537808	11540642	6106398	8534447	41270568	92481032	64802864	2.08679e+06	4312135	4.80803e+06	23945734	8073744	3457082	32156132	41145064	12830121	24061380	8201887	16318970	35385872	74431800	88945456	6917820	2963737	2448886	18249114	10173978	16013266	82016704	71718872	53895504	18381858
sp|P41105|RL28_MOUSE	Rpl28	60S ribosomal protein L28	659.14	40.88	15733	10	10	10	+	6.03995e+07	3.53768e+07	3.71602e+07	1.0973e+07	8.7081e+06	4.62201e+06	5.36001e+07	4.32779e+07	3.79826e+07	1.04046e+07	2.75708e+06	4.12131e+06	5.9021e+07	116326016	4.13991e+07	2.45596e+06	1.34378e+06	1612576	1.47876e+07	4.32225e+06	1.27977e+06	2.7236e+07	2.03243e+07	2.27481e+07	1.85041e+07	2.03424e+07	1.13382e+07	3.17535e+07	6.83893e+07	4.7268e+07	2.00605e+07	1.1583e+07	8.13272e+06	1.98666e+07	4.4481e+06	5.99025e+06	71014144	5.49426e+07	3.39374e+07	2.14609e+07
sp|P62717|RL18A_MOUSE	Rpl18a	60S ribosomal protein L18a	1064.07	53.98	20732	17	17	17	+	4.08955e+07	4.35099e+07	4.35638e+07	9.80141e+06	7.86924e+06	7.02224e+06	4.61881e+07	5.74117e+07	4.47205e+07	1.00961e+07	6.79266e+06	7488248	3.9699e+07	64474048	4.71088e+07	932503	4.84485e+06	4.31176e+06	10820272	5.5734e+06	1777594	2.62731e+07	2.61732e+07	2.96496e+07	1.77455e+07	1.47715e+07	1.55616e+07	2.68899e+07	5.38345e+07	5.1611e+07	1.8201e+07	1.80613e+07	1.22968e+07	1.60121e+07	7.22643e+06	10214320	5.52452e+07	4.34739e+07	4.17008e+07	2.0604e+07
sp|Q9CXW4|RL11_MOUSE	Rpl11	60S ribosomal protein L11	1049.15	60.67	20252	14	3	3	+	4.95474e+07	3.03285e+07	3.27546e+07	1.22787e+07	1.07601e+07	7.0545e+06	1.72803e+07	3.14178e+07	3.29627e+07	1.59435e+07	1.05387e+07	1.08217e+07	4.85063e+07	7.67353e+07	4.15591e+07	3.9033e+06	4.68688e+06	3.77744e+06	1.44351e+07	2.84307e+06	1.43455e+06	1.79894e+07	6.38747e+06	1.10663e+07	18046768	6.59443e+06	1.31432e+07	2.98318e+07	6.4295e+07	4.54616e+07	1.407e+07	1.10593e+07	1.0547e+07	19784304	8.14985e+06	1.01393e+07	6.18222e+07	4.27995e+07	3.6099e+07	2.12635e+07
sp|P83882|RL36A_MOUSE	Rpl36a	60S ribosomal protein L36a	229.52	36.79	12441	4	4	4	+	6.27355e+07	1.46567e+07	1.37972e+07	1.07663e+07	9.32024e+06	2.0768e+06	4.37639e+07	16370144	16000204	7.32078e+06		692458	5.80946e+07	1.0262e+08	1.92889e+07				1.67765e+07	1857891	466288	2.42359e+07	7839696	6300712	1.6931e+07	2.10386e+07	6399950	35085392	69988816	18016092	19297908	4.52762e+06	3.52037e+06	2.01309e+07	2.63187e+06	3.35795e+06	7.07522e+07	5.61543e+07	1.51359e+07	2.42301e+07
sp|P61514|RL37A_MOUSE	Rpl37a	60S ribosomal protein L37a	302.96	41.3	10275	4	4	4	+	58576128	25359448	30859216	8747496	6.12986e+06	2.27468e+06	4.87391e+07	2.1162e+07	16647372	11734344	3.14537e+06	2.10019e+06	47297344	5.81291e+07	2.00766e+07	300328	1.00883e+06	960496	1.72805e+07	2.74204e+06	1045312	32364992	2.06187e+07	1.76359e+07	1.58816e+07	1.6297e+07	5.38602e+06	3.97454e+07	7.88662e+07	4.03628e+07	1.41197e+07	5044444	4.25341e+06	1.49833e+07	2.18597e+06	2.55855e+06	5.21897e+07	3.83583e+07	1.52952e+07	16288668
sp|P62983|RS27A_MOUSE	Rps27a	Ubiquitin-40S ribosomal protein S27a	969.8	52.56	17951	12	12	12	+	1.79596e+07	2.15889e+07	2.26611e+07	3.06529e+07	2.84275e+07	2.04088e+07	3.04462e+07	4.07382e+07	2.73458e+07	2.84713e+07	1.65417e+07	2.14813e+07	1.87967e+07	2.95924e+07	2.21107e+07	3.21028e+06	5.30107e+06	4.28753e+06	9.27366e+06	2678352	1.91005e+06	2.64497e+07	2.39999e+07	1.65693e+07	1.0823e+07	8779120	8.12547e+06	1.11046e+07	2.23088e+07	2.01142e+07	2.03894e+07	1.80166e+07	1.68478e+07	2.31502e+07	1.4737e+07	1.55335e+07	2.82734e+07	22660080	2.47249e+07	3.10175e+07
sp|P84099|RL19_MOUSE	Rpl19	60S ribosomal protein L19	551.79	27.55	23466	8	8	7	+	7.17685e+07	1.23722e+07	1.245e+07	1.6462e+06	1.42817e+06	1.36932e+06	1.79445e+07	1.17975e+07	1.24486e+07	1.80997e+07	1.57581e+06	2.36282e+06	63797504	105424768	1.58528e+07	5.29862e+06	530280	570235	2.0479e+07	1.08254e+06	223981	7.39603e+06	4.52251e+06	4.77674e+06	2.54252e+07	2.65306e+07	4.49394e+06	7.90696e+06	6.83171e+07	1.66627e+07	2.96682e+06	3.19172e+06	2.04814e+06	1.03589e+07	1.51304e+06	2.15118e+06	8.31284e+07	5.32393e+07	1.08904e+07	2.87893e+07
sp|Q6ZWU9|RS27_MOUSE	Rps27	40S ribosomal protein S27	577.73	41.67	9461	8	3	3	+	2.56765e+07	28085760	2.36013e+07	1.39487e+07	10716620	4.41208e+06	3.97259e+07	2.45956e+07	1.75504e+07	5.45029e+06	3.97241e+06	4882592	3.69278e+07	49816736	3.18328e+07	1.58234e+06	2.32155e+06	902096	5.27184e+06	2.42437e+06	883091	1.82302e+07	9.44976e+06	1.1493e+07	13990704	2.0901e+07	1.01568e+07	2.4812e+07	5.25074e+07	3.79013e+07	1.18763e+07	1.58282e+07	1.15646e+07	9108680	4.37286e+06	3.86617e+06	3.86653e+07	32215888	1.9129e+07	1.86422e+07
sp|Q6ZWY3|RS27L_MOUSE	Rps27l	40S ribosomal protein S27-like	565.81	41.67	9477	8	3	3	+	2.63654e+07	3.23581e+07	3.63091e+07				2.13978e+07	3.114e+07	2.23278e+07	4.76121e+06	2.71034e+06	4.66305e+06	2.07219e+07	4.31482e+07	3.63291e+07	1.0061e+06	1.93798e+06	1.3839e+06	2.68982e+06	1.91882e+06	545868	8832372	11087888	7.3433e+06	3.69009e+06	4.83721e+06	5.03526e+06	18103880	3.64217e+07	4.70968e+07	6.24568e+06	6.60966e+06	5363504	1.05872e+07	5.25373e+06	6.54865e+06	4.04043e+07	2.48465e+07	3.1347e+07	6960280
sp|Q9D7S7-2|RL22L_MOUSE	Rpl22l1	Isoform 2 of 60S ribosomal protein L22-like 1	324.61	58.68	14339	5	4	4	+	10419494	9.37389e+06	9.50114e+06	2.62031e+06	2.50278e+06	3.27129e+06	1.02411e+07	1.7184e+07	1.00871e+07	8.14103e+06	6.0251e+06	7.37289e+06	1.81627e+07	70417840	3.85621e+07	542777	943041	802207	1.05713e+07	4.01699e+06	1.79021e+06	2.46428e+06	6.27831e+06	4589011	9324588	9.78899e+06	9.59798e+06	2.73251e+07	6.15222e+07	5.61079e+07	1.19589e+07	12238092	8.82745e+06	7663432	4.78686e+06	4662722	14883860	2.08314e+07	1.57387e+07	13170712
sp|P62908|RS3_MOUSE	Rps3	40S ribosomal protein S3	1719.08	72.02	26674	25	3	3	+	1.91275e+07	2.04222e+07	2.17547e+07	5.88987e+06	4.77425e+06	4.70259e+06	1.87014e+07	1.69757e+07	1.7493e+07	7.79646e+06	5.80034e+06	5.2519e+06	1.66188e+07	2.96779e+07	1.91638e+07	1.40955e+06	2.81167e+06	1.94225e+06	6.03669e+06	2.91723e+06	1.2741e+06	9.23133e+06	1.1459e+07	9.34751e+06	9.40252e+06	9.33192e+06	8.36449e+06	9.22939e+06	1.88196e+07	2.29552e+07	9.53223e+06	9.06551e+06	7.59941e+06	8.94476e+06	5.59996e+06	6.12971e+06	2.60293e+07	1.81261e+07	2.04639e+07	1.12886e+07
sp|Q6ZWV3|RL10_MOUSE	Rpl10	60S ribosomal protein L10	1474.64	54.21	24604	20	4	4	+	19843332	2.27875e+07	22748752	4844058	4247809	3.82609e+06	1.88965e+07	2.33707e+07	2.30778e+07	4.29359e+06	3.00153e+06	4.11231e+06	1.71289e+07	3.58313e+07	26896912	907602	2.30239e+06	2.2127e+06	4.52529e+06	2.22376e+06	656246	3.37718e+06	3394354	5.25702e+06	7260836	7658388	7081436	9355100	2.13092e+07	3.00021e+07	7068214	7.23874e+06	5.78804e+06	6.99354e+06	3.75137e+06	5057717	2.40904e+07	1.95666e+07	2.41587e+07	8.8376e+06
sp|P62862|RS30_MOUSE	Fau	40S ribosomal protein S30	166.54	20.34	6648	3	3	3	+	7.05944e+06	8.80932e+06	1.36385e+07	1.64383e+06	1.13382e+06	1.31591e+06	7.96926e+06	13643728	19215028	2.1474e+06	1.69772e+06	1623762	1.12169e+07	25318888	21913972	2.27109e+06	1.97674e+06	1.843e+06	1.36909e+07	6.32787e+06	2.51415e+06	20166536	2.06529e+07	19478576	3.65974e+06	6168996	4.55173e+06	11314604	1.74691e+07	24574440	3756629	3.85284e+06	3.29044e+06	3684023	3.22063e+06	4211568	1.68769e+07	16441996	1.26424e+07	3405263
sp|P47962|RL5_MOUSE	Rpl5	60S ribosomal protein L5	3088.78	60.94	34401	47	16	16	+	1.0483e+07	1.08382e+07	1.11495e+07	2.28727e+06	1.8329e+06	1.50978e+06	12304000	1.15328e+07	1.15297e+07	2.22342e+06	1.19797e+06	1.65435e+06	1.0731e+07	21003904	1.32738e+07	579170	913570	791310	2.19405e+06	1.10312e+06	426389	4.73381e+06	5618528	5.99114e+06	3.19823e+06	3.2156e+06	3.18011e+06	4.30079e+06	1.25863e+07	1.57945e+07	3.18481e+06	3.45762e+06	2.74706e+06	5.32976e+06	2.03333e+06	2.13519e+06	1.12025e+07	7.36547e+06	9.5968e+06	6.50951e+06
sp|P62702|RS4X_MOUSE	Rps4x	40S ribosomal protein S4, X isoform	2240.05	60.46	29598	29	12	12	+	5.56835e+06	1.0162e+07	1.09633e+07	1.92406e+06	1.59093e+06	1.32066e+06	7.23288e+06	1.03566e+07	9.95319e+06	1.64162e+06	648140	1.58983e+06	3.48373e+06	6.38387e+06	5.39512e+06	155079	771943	639962	1.61776e+06	1.15203e+06	314254	1.24247e+06	1.18032e+06	2.25935e+06	3.50685e+06	2.3992e+06	2.65403e+06	869717	4.55795e+06	7.37487e+06	2.54334e+06	3.39006e+06	2664048	1486512	1035910	1.50997e+06	7.45564e+06	7.97468e+06	8488176	4.56108e+06
sp|P47955|RLA1_MOUSE	Rplp1	60S acidic ribosomal protein P1	660.08	95.61	11475	7	4	3	+	4.90224e+06	5.59832e+06	6783202	460213	249379	195218	5353747	3.50351e+06	9737436				2.31871e+06	6385672	3.95548e+06		536161	120704	1.25496e+06	469238	57510.7	6.77535e+06	6.50762e+06	10431957	2231125	1527732	1.75142e+06	264345		439869	1.54691e+06	1.90498e+06	1.17197e+06	619055	106155	577581	5462254	7.34283e+06	6646846	2.03493e+06
tr|Q9CQD0|Q9CQD0_MOUSE	Rpl39l	RIKEN cDNA 4930517K11	71.04	23.53	6338	2	2	2	+																						13433290	15307902	11910012
tr|E9PWZ3|E9PWZ3_MOUSE	Rpl3l	Ribosomal protein L3-like	1053.46	34.64	46512	17	15	15	+																1.14981e+06	2.40789e+06	2.0921e+06	1.33114e+07	5.72846e+06	1.71137e+06
tr|Q3V1Z5|Q3V1Z5_MOUSE	Rps4l	40S ribosomal protein S4	1911.71	60.69	29184	27	10	9	+	41181	76080.9	68797.4	124715	105883	94829	248344	252961	218254	77308.2	35424.1	44669.3	24632.6	81937.1	77454.2							4.27191e+06	5.28928e+06	5.96554e+06	15555.4	4487.21	13725	85469.7	255696	283695	7828.33	80389.7	8219.62	21857.7	8334.56	21682.1	139288	242280	307006	55627.4
sp|P86048|RL10L_MOUSE	Rpl10l	60S ribosomal protein L10-like	1166.8	54.21	24558	18	2	2	+																						5.5856e+06	7202184	5.88094e+06
sp|P14869|RLA0_MOUSE	Rplp0	60S acidic ribosomal protein P0	2144.11	69.09	34216	31	2	2	+	549201	465341	761684	229835	121540	109751	657991	1.82497e+06	766031	66370.7	11519.6	54896.2	135216	65534.5	87937.8	21205.2	56430.4	80249.5	141827	40216.5	18721.8	333760	393624	1.44006e+06	366330	230769	150320	7280.78	19073.3	86245.4	193084	159933	131093	82295	36332.9	53996.4	113955	313701	252961	221633
sp|Q9D8M4|RL7L_MOUSE	Rpl7l1	60S ribosomal protein L7-like 1	355.55	29.27	28544	6	6	6	+	184775	337832	301379	172834	128110	131633	196249	301200	168781				1.01169e+06	1.09874e+06	1.05494e+06							243984	210968	217484				123876	363155	305361	66463.8	51201.4	42993.8	144854	130596	192369		124706	10220.1	67256.3
sp|P62267|RS23_MOUSE	Rps23	40S ribosomal protein S23	632.45	53.15	15808	9	1	1	+	170992	213221	216753	63896.5	54202.4	81022.3	142548	172681	153190				84310.8	117314	220968				104618	67691.7	32810	117035	138732	124210	71491.2	46649.8	105088	88683.8	216311	265954	115552	107839	84672.1	65043.8	78860.1	98177.4	237086	142812	407725	109569
sp|P62843|RS15_MOUSE	Rps15	40S ribosomal protein S15	1507.45	58.62	17040	19	4	4	+	58326.9	30863.2	189909	15811.1	16143.9	4980.43	187458	1.18677e+06	165862	12399.5	3881.18	24389.7		4569.12	10999.5		3019.43	8035.56				64576.7	32462	388703	34372.2	18258	6031.44				10690.9	10475.6	9037.7				13173.2	77962.1	16203.4	32464.1
tr|Q3TKR5|Q3TKR5_MOUSE	Rpl5	Ribosomal protein L5	2448.61	60.81	34269	38	7	6	+													269807	782863	382349													105834	342388	665229
tr|D3YTQ9|D3YTQ9_MOUSE	Rps15	40S ribosomal protein S15	1198.44	64.41	13742	18	3	3	+																												10356.7	96234.4	79107.7							20730	65120.7	41229.4
sp|P62806|H4_MOUSE	Hist1h4a	Histone H4	954.4	53.4	11367	12	12	12		4.57687e+07	5.60611e+07	64913824	3.87795e+07	2.88993e+07	4.77682e+07	7.48782e+07	123507424	87249440	59678368	3.90504e+07	69427328	15071688	20026880	16755284	1411742	4.48859e+06	4.86477e+06	2.49986e+06	1.42072e+06	911081	1.08513e+08	1.37474e+08	8.88159e+07	8.17381e+07	8.69592e+07	8.31492e+07	10834564	237492800	1.45279e+07	46639408	76419632	82196160	6.56614e+07	5.89126e+07	54328080	3.0338e+07	199891392	1.26213e+08	105637792
sp|P63260|ACTG_MOUSE	Actg1	Actin, cytoplasmic 2	5320.98	97.6	41793	67	17	17		4.00981e+07	5.09569e+07	3.9031e+07	1.03377e+07	8.4154e+06	8.11779e+06	9.39412e+07	1.57354e+08	8.83858e+07	3.51434e+07	7.87254e+06	3.11556e+07	2.79935e+07	3.93077e+07	5.20956e+07	1.0532e+06	1.42908e+06	1.12943e+06	1.81488e+06	1.71033e+06	960472	1.16883e+07	1.34835e+07	1.83722e+07	9.1956e+07	6.70245e+07	8.55984e+07	4.56669e+06	8.81519e+06	5.25209e+06	4.09661e+07	6.61175e+07	4.7654e+07	1.09914e+07	1.47122e+07	1.17962e+07	3.08545e+06	1.12965e+07	6.19543e+06	3.75985e+07
sp|P19783|COX41_MOUSE	Cox4i1	Cytochrome c oxidase subunit 4 isoform 1, mitochondrial	1602.37	83.43	19530	28	28	28		11408468	1.30462e+07	3.75972e+06	70865.4		48135	584752	1.22745e+06	428338	306937	205679	463088	404261	187902	120958	2.50763e+08	4.62833e+08	4.33441e+08	529004	225666	97554.2	1.199e+06	1.45077e+06	229728	7242802	3.2772e+06	3.24271e+06	1.76032e+06	5.69175e+06	1.01252e+06	7573294	3835626	1.74886e+07	3946412	1.45409e+06	1.32673e+06	917560	1.41683e+06	957762	3.35056e+07
tr|Q9CPX4|Q9CPX4_MOUSE	Ftl1	Ferritin	1573.62	85.79	20772	22	22	20		1.73721e+07	2.34516e+07	1.57348e+07	321980	136900	158792	33371760	3.64363e+07	2.32734e+07	1.28768e+06	417191	671973	1.81616e+08	2.70532e+08	3.07457e+08	700728	928534	1.14154e+06	1.4557e+06	573206	131450	2953874	3.78576e+06	3.46587e+06	2.28414e+06	1.23928e+06	1.39707e+06	1.23073e+06	4.69419e+06	4612720	2.58176e+06	1777684	2.00788e+06	3.52117e+06	2.83047e+06	3.4451e+06	9.81249e+07	5.7971e+07	7.87333e+07	4.62725e+06
tr|Q91VB8|Q91VB8_MOUSE	Hba-a1	Alpha globin 1	700.02	83.8	15112	10	10	10		19889194	31851770	13251125	1262378	749984	696174	88658352	115118080	119322584	5.33118e+06	4429879	3.31541e+06	23521012	30955854	27321538	18247080	39573800	47050344	1.25513e+06	444003	284886	518596	296146	477690	4.3959e+06	4853857	3244372	876505	7753251	6.88368e+06	19549002	12449670	7.95364e+06	65166956	146580128	54036928	40508760	88203616	55120064	14715085
sp|P00405|COX2_MOUSE	Mtco2	Cytochrome c oxidase subunit 2	1272.31	59.47	25976	19	19	19		6666356	7.62528e+06	1973375	56514.1	105928	113480	709834	1.25892e+06	607744	317843	248559	217468				246663888	244798256	216917744	396040	255142	106938	601436	627260	267285	5727875	2.17067e+06	1.94892e+06	554938	2231553	446177	12279286	3.10002e+06	13322887	1490823	642053	533725	798637	1.30779e+06	1.10475e+06	23923630
tr|A8DUK4|A8DUK4_MOUSE	Hbb-bs	Beta-globin	1665.94	95.24	15748	19	6	6		1.22963e+07	1.41115e+07	8.28475e+06	1.48629e+06	836612	792131	54131200	6.59535e+07	5.32082e+07	2.90841e+06	2.83518e+06	2.5382e+06	1.28936e+07	1.7511e+07	1.22039e+07	7.51959e+06	16388768	2.21368e+07	695492	239649	211013	738467	338704	673177	1.87205e+06	2.10745e+06	1.83096e+06	284513	4.03724e+06	2.96196e+06	9.75433e+06	5.69602e+06	5207636	8.5984e+07	1.60588e+08	6.58238e+07	1.58974e+07	3.23991e+07	2.28734e+07	6.72731e+06
sp|P20152|VIME_MOUSE	Vim	Vimentin	4484.49	75.32	53688	61	54	54		1.85089e+06	2.54308e+06	1.63506e+06	3.86283e+07	3.21376e+07	2.56932e+07	1.97422e+07	3.08053e+07	1.70207e+07	973943	335749	613602	2.71936e+07	4.08068e+07	3.36737e+07	3.897e+06	5.26571e+06	2.43521e+06	73295	47770	17376.5	3.89056e+07	4.21487e+07	4.29635e+07	4.17314e+06	4.46636e+06	3.64201e+06	791773		35406.9	2.48337e+07	3.00599e+07	2.10384e+07	2.01131e+07	9.57404e+06	1.32695e+07	541319	1.15241e+06	698566	4.52288e+07
sp|Q9CPQ1|COX6C_MOUSE	Cox6c	Cytochrome c oxidase subunit 6C	861.49	85.53	8469	16	16	16		3.23092e+06	1.99684e+06	498072				675530	669477	442060							1.69081e+08	2.18676e+08	2.00692e+08		206636	153626	278317	518673	99663.2	4.42102e+06	667211	1.67846e+06	406030	1.68656e+06	127820	5036892	2.51607e+06	1.17618e+07	1787955	564994	688415	190826	279145		1.84119e+07
sp|P09528|FRIH_MOUSE	Fth1	Ferritin heavy chain	1890.62	69.78	21067	29	29	29		1.19979e+07	1.55929e+07	9.82787e+06	528279	17303	347947	33816536	3.03193e+07	1.60655e+07	7706984	2.70994e+06	4.787e+06	43595616	8.01702e+07	85619536	1.21401e+06	2127414	2.35688e+06	1.19989e+06	808276	88015.1	3626576	5.98437e+06	5.11999e+06	7.96702e+06	5134834	4.04046e+06	3363857	1.71918e+07	6.66864e+06	6.24771e+06	3987245	4.05457e+06	3.63078e+06	2867171	4.07106e+06	2.99497e+07	23232552	2.06571e+07	8492644
sp|P56391|CX6B1_MOUSE	Cox6b1	Cytochrome c oxidase subunit 6B1	673.27	82.56	10071	11	11	11		3.86121e+06	5.54499e+06	1.07239e+06				380946	555429	286421							5.05084e+07	1.38427e+08	1.4773e+08	148001	52942.2	16934				3.29774e+07	4.29626e+07	1374124	826603	2.5426e+06	248581	3.35119e+06	1.66962e+06	9.02782e+06	1.5338e+06	609537	311973	147833	366870	265733	1.55019e+07
sp|Q9DB77|QCR2_MOUSE	Uqcrc2	Cytochrome b-c1 complex subunit 2, mitochondrial	2523.18	58.72	48235	37	37	35		8.35336e+06	1.04366e+07	3.04524e+06	72656.9	303523	532905	146273	102867	181638	1.20674e+06	345895	1.00239e+06	73663.7		45103.9	6.17403e+07	1.73442e+08	1.57539e+08	650992	371479	204247	146221	187066	66046.8	5.68455e+06	2.08034e+06	2.40677e+06	414678	1.04722e+06	467982	6.20619e+06	4.42428e+06	1.15733e+07	891268	371163	479444	1.38789e+06	1.68355e+06	1783204	4.44173e+06
sp|P20443|ARRS_MOUSE	Sag	S-arrestin	3529.08	82.13	44930	47	46	46					1.81687e+08	1.30548e+08	1.16901e+08
sp|Q8BMF4|ODP2_MOUSE	Dlat	Dihydrolipoyllysine-residue acetyltransferase component of pyruvate dehydrogenase complex, mitochondrial	2448.97	53.74	67942	32	32	32		5.72657e+06	7.31197e+06	4.54334e+06	6.66419e+06	5.54199e+06	3.7084e+06	3.77305e+06	3.36325e+06	2.23103e+06	2.3891e+07	1.06224e+07	1.52076e+07	180947	205794	93748.1	1.01103e+07	1.08912e+07	8.09016e+06	3.22823e+07	2.12396e+07	5.48419e+06	1.84388e+07	25870864	2.01145e+07	1.77561e+07	1.67509e+07	1.12578e+07	31018.3	32507.9	26655.7	2.15202e+07	9.4968e+06	1.08588e+07	1.79111e+06	762614	1.9383e+06	1.26757e+07	1.20311e+07	5.43769e+06	1.0582e+07
sp|P46660|AINX_MOUSE	Ina	Alpha-internexin	2782.59	67.66	55383	35	31	31					1.98811e+06	1.37703e+06	1042562				1.22008e+07	2.68661e+06	6.65477e+06				14600.1		13800.4							6.49167e+07	8.16784e+07	3.72406e+07				5.72351e+07	4.56253e+07	2.485e+07	30240.3	29082	43329				2.12953e+07
tr|B2RUF0|B2RUF0_MOUSE	Ybx2	Y box protein 2	2133.73	82.45	38080	28	25	25		637258	866212	681867													20733.3	36758.7	43068.6				119656464	134489536	128073792
sp|P10853|H2B1F_MOUSE	Hist1h2bf	Histone H2B type 1-F/J/L	732.01	38.1	13936	8	2	2		6.91114e+06	1.02036e+07	1.05484e+07	4.64062e+06	4145240	3.69523e+06	1.16294e+07	1.70686e+07	1.15392e+07	4.85691e+06	4.51854e+06	5102776	2.9034e+06	3526504	4.18154e+06				633142	365172	202968	2.81812e+06	4.13798e+06	3109464	8.6242e+06	9.74728e+06	9.79575e+06	2.13869e+06	5.02032e+07	6.03316e+06	9.33828e+06	1.08947e+07	9.75606e+06	1.27072e+07	7228224	6.53796e+06	5.07971e+06	2.69109e+07	19372480	2.27662e+07
sp|Q9D051|ODPB_MOUSE	Pdhb	Pyruvate dehydrogenase E1 component subunit beta, mitochondrial	2699.8	72.7	38937	36	36	33		7.49492e+06	1.20615e+07	8.56433e+06	2.8316e+06	2.11777e+06	2.18627e+06	2.64076e+06	2.63527e+06	2.22143e+06	1.31804e+07	5613688	1.07883e+07	68207.7	70138.8	96084.2	5.96552e+06	1.3368e+07	9.64476e+06	2.2363e+07	13839360	4.22284e+06	1.35841e+07	2.04906e+07	1.75409e+07	1.92295e+07	16230976	2.17315e+07				2.3078e+07	1.06725e+07	1.2763e+07	1.53874e+06	661700	1.99206e+06	1.60659e+07	1.58827e+07	9.33441e+06	1.02585e+07
sp|Q9CQC7|NDUB4_MOUSE	Ndufb4	NADH dehydrogenase [ubiquinone] 1 beta subcomplex subunit 4	655.33	73.64	15081	12	12	12		1.24318e+06	1.2192e+06	381129	477256	933765	1.08595e+06				2.96072e+06	754898	5.56844e+06				6.66654e+07	1.2955e+08	1.1227e+08	6019842	1971073	1.42852e+06				1.49412e+06	874382	812052	89391.3	269713		3.27071e+06	2.85724e+06	5906374	1.06574e+06	685959	648583	29189.6	79958.6	30515.4	8682486
sp|P63017|HSP7C_MOUSE	Hspa8	Heat shock cognate 71 kDa protein	3744.45	66.41	70871	50	38	37		1.01559e+07	9.71145e+06	1.02061e+07	1.20871e+07	8.71593e+06	7.99477e+06	9.6447e+06	1.51886e+07	1.05517e+07	1.53731e+07	6.36451e+06	1.39773e+07	6.73228e+06	8.99948e+06	6.52474e+06	2.22748e+06	3.20828e+06	2.32026e+06	2.45745e+06	1.58738e+06	637312	1.0844e+07	9.06629e+06	1.24338e+07	1.4985e+07	1.25886e+07	1.19019e+07	1.59662e+06	1.56939e+06	2.16355e+06	1.62761e+07	1.19041e+07	1.36017e+07	1.13589e+07	6.89021e+06	8.99973e+06	6.75616e+06	6.89796e+06	5.87581e+06	1.19821e+07
sp|Q9CZ13|QCR1_MOUSE	Uqcrc1	Cytochrome b-c1 complex subunit 1, mitochondrial	2547.99	63.75	52852	35	35	33		5.59218e+06	6.58306e+06	1.6002e+06	62796.1	246764	477853				651226	79268.7	495738	5005.85	6855.54	5781.32	3.60852e+07	1.30341e+08	1.06337e+08	608037	335525	158586	97691.9	69703.6	49088.8	4907532	1.77531e+06	1.77097e+06	556651	1.10125e+06	448216	4.78971e+06	3989132	7.84524e+06	620581	278670	275289	1.07452e+06	1.57666e+06	684063	4.48829e+06
sp|P08551|NFL_MOUSE	Nefl	Neurofilament light polypeptide	4206.25	68.51	61508	52	48	48					1849072	1.20663e+06	965238				1.08845e+07	2.58249e+06	6.16029e+06													5.73394e+07	6.98297e+07	3.63201e+07				3.35939e+07	3.69696e+07	2.03631e+07	126910	30013.5	136760				2.05867e+07
sp|P56392|CX7A1_MOUSE	Cox7a1	Cytochrome c oxidase subunit 7A1, mitochondrial	272.67	31.25	8986	4	4	4																	80355680	117747744	99867072										205491	555473	104343	100663	77457.6	259905	1.26283e+06	254516	191407				85666.1
sp|P12787|COX5A_MOUSE	Cox5a	Cytochrome c oxidase subunit 5A, mitochondrial	784.36	47.26	16101	11	11	11		1.11905e+06	542028	177785		17713.9	74400.1	230951	348962	146903	215928	104146		29239.4	19814.9		7.02748e+07	9.66698e+07	9.69228e+07							2.2106e+06	912451	630951	934615	1.15649e+06	251584	1.67071e+06	586497	2.66477e+06	687277	229527	243898	79143.4	134950	111563	8.47631e+06
sp|P24815|3BHS1_MOUSE	Hsd3b1	3 beta-hydroxysteroid dehydrogenase/Delta 5-->4-isomerase type 1	2421.85	83.65	42062	36	31	31																		16949.4	30008.5				549414	307818	656076										1.05338e+08	9.17041e+07	9.54431e+07	60564.4	138860	87489.2
sp|Q91VC3|IF4A3_MOUSE	Eif4a3	Eukaryotic initiation factor 4A-III	2777.33	72.51	46840	43	38	38		1.03959e+07	1.37999e+07	1.18841e+07	1.46426e+07	1.29206e+07	8.99425e+06	9.60095e+06	1.44087e+07	8.93712e+06	2.97855e+06	1.15412e+06	2.37463e+06	4.95917e+06	4.82811e+06	4.23612e+06	489837	774919	745886	885859	502830	134537	1.20346e+07	1.42651e+07	1.39827e+07	7.12417e+06	6.16075e+06	4.84579e+06	1.62149e+06	202125	2.1166e+06	1.5548e+07	1.26619e+07	1.01938e+07	3.75368e+06	2.36065e+06	2.81878e+06	4362268	5.23783e+06	5.40967e+06	1.32659e+07
sp|P68134|ACTS_MOUSE	Acta1	Actin, alpha skeletal muscle	5107.38	84.88	42051	63	10	10		877879	854473	752257				5.8022e+06	8.28698e+06	5.12851e+06				926848	805412	1.72876e+06	247158	393831	333156	1.10232e+08	8.09634e+07	6.04377e+07	2.68853e+06	805566	3.13537e+06	162493	137063	128231	622354	749498	509601	235784	529360	277012	231810	1.44771e+06	256977		1.2937e+06	72577.3	76946.6
sp|Q91VD9|NDUS1_MOUSE	Ndufs1	NADH-ubiquinone oxidoreductase 75 kDa subunit, mitochondrial	5798.23	81.98	79777	86	78	73		2.06388e+06	2.16815e+06	552505	446113	1.09925e+06	1.21655e+06	37384.4	48748.3	32990.7	3.91809e+06	1.2851e+06	6.14703e+06	7194.27		13391.3	5.01191e+07	9.08137e+07	8.11257e+07	5.42112e+06	3.27898e+06	1.22385e+06	128040	110041	75865.3	1.86039e+06	744705	540753	69987.4	139753	9607.37	3.00309e+06	2.34547e+06	4.72635e+06	875036	372135	693752	42652.9	100593	92527.6	8.86819e+06
sp|Q9ERS2|NDUAD_MOUSE	Ndufa13	NADH dehydrogenase [ubiquinone] 1 alpha subcomplex subunit 13	1803.36	72.22	16860	29	29	29		1.40783e+06	1.93637e+06	676766	475549	1.00958e+06	1.16522e+06	207317	432801	235566	3.4128e+06	902982	5.34678e+06	51132.8	66336.3	79810.5	4.40752e+07	91678496	86315072	6243282	1934605	1142433	401625	255448	166771	2.47962e+06	919362	894411	353349	692433	47578.7	2.18925e+06	1571116	4.11621e+06	931486	562799	1.03715e+06		20695.1	11500.2	7.81285e+06
sp|Q9Z204|HNRPC_MOUSE	Hnrnpc	Heterogeneous nuclear ribonucleoproteins C1/C2	1600.59	49.84	34385	23	14	14		1.15003e+07	8.78059e+06	7.58995e+06	1.15812e+07	1.00304e+07	4.88992e+06	9.13146e+06	8.30104e+06	3.40077e+06	5.72867e+06	1.29057e+06	2.39447e+06	537505	333058	169561	777518	687822	509815	323193	130300	41651.7	1.36151e+07	8.81458e+06	7.99042e+06	1.45615e+07	16902384	5.6054e+06				1.46345e+07	1.00598e+07	6.6541e+06	5.01918e+06	1653376	1830670	2.94541e+06	3.05457e+06	2.63042e+06	3.5312e+07
sp|Q03265|ATPA_MOUSE	Atp5f1a	ATP synthase subunit alpha, mitochondrial	2750.27	55.15	59753	32	32	32		2.38359e+07	2.50983e+07	1.42468e+07	6.6983e+06	7.69045e+06	7.49805e+06	1.6745e+06	2.04468e+06	1.96522e+06	1.3476e+07	6.7188e+06	2.24686e+07	482289	1.24783e+06	709589	5.07667e+06	8.60685e+06	7.13848e+06	7.95869e+06	3.95871e+06	1931224	865450	499032	334716	1.22229e+07	8.4824e+06	6.46843e+06	1.36362e+06	3.59226e+06	1850851	1.21411e+07	4.71118e+06	4.67737e+06	1.75316e+06	1.65353e+06	2.18716e+06	1.0168e+07	6.70759e+06	6.98075e+06	6.86499e+06
sp|Q9CQZ6|NDUB3_MOUSE	Ndufb3	NADH dehydrogenase [ubiquinone] 1 beta subcomplex subunit 3	395.33	42.31	11692	6	6	6		1.27582e+06	2.11463e+06	623734	163296	310046	411904				2302771	596740	3.69942e+06				5.30255e+07	93535584	7.57953e+07	4940568	2.21385e+06	1.35145e+06				1856708	832436	815425	52842.9	181030		2.62761e+06	2.45659e+06	4.938e+06	508447	16382.7	327811				5021098
sp|Q8K0C5|ZG16_MOUSE	Zg16	Zymogen granule membrane protein 16	530.12	47.31	18210	9	9	9														200972	997680	1.14922e+06													112151856	135997824	19998636
sp|P48962|ADT1_MOUSE	Slc25a4	ADP/ATP translocase 1	2293.75	70.81	32904	34	21	21		4.06548e+06	4.25199e+06	1.66228e+06	3.14825e+07	1.92815e+07	2.32176e+07	1.35098e+06	1.8264e+06	1.11562e+06	1.0942e+07	6.35259e+06	1.04771e+07	218060	129644	146928	2.30944e+07	3.27717e+07	4.05488e+07	3.85077e+06	1.94954e+06	794270	608236	374250	712097	7.03426e+06	3.57397e+06	3.82333e+06	56600.5	173421	179270	5.63815e+06	3.00123e+06	6.69577e+06	3.11156e+06	3.51396e+06	2.87397e+06	103873	313968	31519.2	2.99561e+06
sp|P56480|ATPB_MOUSE	Atp5f1b	ATP synthase subunit beta, mitochondrial	3334.8	73.53	56300	41	41	41		2.03006e+07	2.74107e+07	1.61576e+07	4.34588e+06	4.81598e+06	5.19828e+06	1.10912e+06	1.27393e+06	1.45216e+06	9.69879e+06	5.32199e+06	2.38157e+07	627782	971010	977246	4.13406e+06	9.30591e+06	7.83759e+06	7.68103e+06	3.53539e+06	1475962	1.07299e+06	751244	620169	1.14283e+07	6.07413e+06	6.90198e+06	1.0956e+06	3.69791e+06	2.18235e+06	1.00536e+07	5.85478e+06	5.01882e+06	1.82293e+06	1.44166e+06	2.3935e+06	8.4236e+06	6.83844e+06	7.42516e+06	5.70913e+06
sp|Q9CQZ5|NDUA6_MOUSE	Ndufa6	NADH dehydrogenase [ubiquinone] 1 alpha subcomplex subunit 6	666.77	63.36	15283	12	12	12		1.5632e+06	1.97983e+06	618872	255797	1.01138e+06	1.47832e+06	337264	512279	319138	2610576	870365	5.29167e+06	44235.8	48578.1	79106.7	4.54175e+07	6.85271e+07	70289792	6.58426e+06	2.14644e+06	1.13989e+06	241924	142671	91386.2	2226614	650590	788975	116097	265019	66756.4	2.47887e+06	1.65943e+06	4.8467e+06	1.08334e+06	551667	940963	99240.7	181556	127252	7.91513e+06
sp|P03995|GFAP_MOUSE	Gfap	Glial fibrillary acidic protein	2572.75	66.28	49900	37	36	35					3.74756e+06	2.74091e+06	3.0192e+06				6.69767e+06	2.3933e+06	3.68724e+06													1.56425e+07	1.3537e+07	8691776				1.43909e+07	1.8988e+07	9.68991e+06							5.22753e+07
sp|Q91VS7|MGST1_MOUSE	Mgst1	Microsomal glutathione S-transferase 1	1062.33	54.84	17552	14	14	14		590315	735779	237470				571589	854288	843484																			46871.5	221442	179097				1.35267e+06	1.5341e+06	1.38463e+06	7.05138e+07	8.51373e+07	78069152
sp|P97457|MLRS_MOUSE	Mylpf	Myosin regulatory light chain 2, skeletal muscle isoform	2105.6	84.62	18955	28	28	28																				110060416	5.98314e+07	4.89775e+07	2715246	6.68478e+06	1.13358e+06
sp|Q7TMF3|NDUAC_MOUSE	Ndufa12	NADH dehydrogenase [ubiquinone] 1 alpha subcomplex subunit 12	1347.87	88.28	17086	21	21	20		1.94489e+06	969008	204834	299061	663962	826033				4.52225e+06	553742	2984882				6.55637e+07	5.47114e+07	5.17186e+07	7.34476e+06	1007328	743960	435879	31417.5	35853.6	2.58287e+06	871400	430175	63669.9	177735		3.45171e+06	904816	2.03084e+06	1.52638e+06	253472	404748	43036.7	93296.7	17754.9	9.66335e+06
sp|Q9D855|QCR7_MOUSE	Uqcrb	Cytochrome b-c1 complex subunit 7	1038.6	63.06	13527	17	17	17		2.65227e+06	1.54387e+06	201002													52362592	79866504	73939584	293760	139055	45141.4				1.53624e+06	454692	847424	266959	434306	202164	1.34443e+06	1.29158e+06	3720653	361852		68202.8	295784	402023	165693	1455352
sp|Q9DCJ5|NDUA8_MOUSE	Ndufa8	NADH dehydrogenase [ubiquinone] 1 alpha subcomplex subunit 8	1063.4	70.35	19992	16	16	16		2.67307e+06	2.86909e+06	827669	735967	1338102	1.04766e+06	69395.1	93629.2	50702.9	2.70538e+06	859478	2.83208e+06				3.17456e+07	8.12236e+07	5.50518e+07	4.51806e+06	2.1641e+06	679698	203235	116132	100701	1.24102e+06	545567	391934	3369.3	35185		1.85198e+06	1.4813e+06	2.95494e+06	1.38571e+06	442892	820961	21466.8	44083.8	18586.6	7737464
sp|P35486|ODPA_MOUSE	Pdha1	Pyruvate dehydrogenase E1 component subunit alpha, somatic form, mitochondrial	2372.81	65.64	43232	37	37	37		4.74234e+06	6.88269e+06	5071720	1.12309e+06	915288	752681	773265	664228	726190	1.00408e+07	2.67351e+06	6.42992e+06	74895.7	118816	99078.7	2.7454e+06	7.31569e+06	5.48105e+06	26035456	1.24287e+07	3.40887e+06	1.40229e+06	1.57961e+06	1.48244e+06	1.53963e+07	1.22437e+07	1.054e+07	23858.6		26539.1	1.64977e+07	5.64031e+06	7.09696e+06	564218	272020	689127	9.96484e+06	9.33088e+06	5.49212e+06	7.64039e+06
sp|Q91YT0|NDUV1_MOUSE	Ndufv1	NADH dehydrogenase [ubiquinone] flavoprotein 1, mitochondrial	2610.83	75.65	50834	43	43	43		2.24738e+06	2.26379e+06	688775	535677	1020245	1229935				2469402	927895	4.30666e+06				3.34551e+07	6.28475e+07	5.9496e+07	5.61533e+06	3.11826e+06	1.07889e+06	320652	175135	168842	1.75938e+06	747021	695109	79763.7	210684	8806.82	2519490	1.98067e+06	4.04837e+06	789282	320775	581759	13466.8	22319.8	13405.9	7.45498e+06
sp|Q68FD5|CLH1_MOUSE	Cltc	Clathrin heavy chain 1	9359.53	63.64	191557	126	126	124		4.73299e+06	5.17337e+06	3.86984e+06	1.96938e+07	1.58788e+07	1.33122e+07	9.17781e+06	1.19702e+07	4.6917e+06	1.79298e+07	5.20682e+06	1.8719e+07	321256	289424	317421							3.10528e+06	1.46297e+06	3.04114e+06	1.13538e+07	5.81349e+06	7.99341e+06	68590.3	261534	297549	3.87457e+06	3.21724e+06	5.16281e+06	9.21858e+06	5.9717e+06	7.07796e+06	1.04913e+06	1.98661e+06	921779	2.32072e+06
sp|P11499|HS90B_MOUSE	Hsp90ab1	Heat shock protein HSP 90-beta	4367.65	59.53	83281	59	40	40		2.06582e+06	2.06658e+06	1.65176e+06	1.31287e+07	1.00579e+07	9.90381e+06	1.03164e+07	22895904	1.40063e+07	11044800	4.61443e+06	1.40413e+07	2.42472e+06	1.39273e+06	1.76671e+06	259513	379074	388862	1.01393e+06	693842	347666	2.4727e+06	1.4999e+06	2.64905e+06	1.01387e+06	841995	676899	241440	446315	574966	2.63712e+06	1.30696e+06	3.42037e+06	1.70271e+07	2.24423e+07	1.93902e+07	610370	1.23553e+06	763957	1.71498e+06
sp|P62315|SMD1_MOUSE	Snrpd1	Small nuclear ribonucleoprotein Sm D1	398.94	54.62	13282	6	6	6		6.34445e+06	1.19691e+07	1.27175e+07	6565110	5.04367e+06	5323908	5.52251e+06	4109598	2296406				2.76364e+06	145663	1.25176e+06	158950	312715	328635				7.9918e+06	9804848	7.92018e+06	6.2764e+06	4.17285e+06	8744904	463500		481943	1.1796e+07	1.21147e+07	8.5486e+06	1955222	855667	1.20301e+06	4.3729e+06	7.56015e+06	8.55685e+06	1.31717e+07
sp|Q8R1I1|QCR9_MOUSE	Uqcr10	Cytochrome b-c1 complex subunit 9	295.74	81.25	7446	5	5	5		4.09435e+06	4.99683e+06	1446161	549248	535601	700784	224290		235368	1.37058e+06	945574	1.90476e+06				25644872	66488708	60540400	757687	410048	126667	505134	408087	141306	3180214	1108001	1.62065e+06	189736	369041	274622	3.28987e+06	2.46013e+06	6.14888e+06	555787	338321	476044	950796	1.35122e+06	1.03208e+06	2.29136e+06
sp|P51881|ADT2_MOUSE	Slc25a5	ADP/ATP translocase 2	1863.72	62.75	32931	27	14	13		1.04683e+07	1.28059e+07	5.89327e+06	1.87782e+07	1.4085e+07	1.28969e+07	5.70122e+06	8.72931e+06	5.36994e+06	5.51196e+06	4.30862e+06	6.79226e+06	1315144	661246	834035	1.1202e+06	1.67753e+06	2.00719e+06				2.56746e+06	1.39344e+06	2.17748e+06	3.05132e+06	1.69485e+06	2.00335e+06	627778	734959	1.19872e+06	7.0676e+06	2.55913e+06	7.20648e+06	9.74353e+06	6.69522e+06	9.78011e+06	3.46082e+06	4.27442e+06	3.48328e+06	3.28153e+06
sp|P62320|SMD3_MOUSE	Snrpd3	Small nuclear ribonucleoprotein Sm D3	586.71	47.62	13916	7	7	7		7240728	1.05475e+07	1.01646e+07	5.52724e+06	4.22449e+06	4.33584e+06	4.93823e+06	9.63916e+06	3.64457e+06	1.65145e+06	813426	1.71738e+06	3.44723e+06	2377034	2.99408e+06	271690	661533	575095	392058	199574	53343.5	7.33748e+06	9.71815e+06	8.49351e+06	5.75221e+06	4.98813e+06	6.50385e+06	539292	275898	572150	9.41343e+06	9.8755e+06	7.0402e+06	2.08881e+06	1.16533e+06	1.9295e+06	3.89316e+06	6.02074e+06	6.94821e+06	9976560
sp|Q99LY9|NDUS5_MOUSE	Ndufs5	NADH dehydrogenase [ubiquinone] iron-sulfur protein 5	623.76	57.55	12648	10	10	10		1810824	2.60047e+06	491937	210097	487071	692605				2.15004e+06	560458	3.83453e+06				2.28777e+07	6.3162e+07	4.99068e+07	5.51988e+06	1.68551e+06	1.03473e+06	69209.5	43820.8		1851235	805810	666647	192113	468576	6798.76	1541082	1.69065e+06	4.0332e+06	299939	139161	178721				6.49425e+06
sp|Q9ET01|PYGL_MOUSE	Pygl	Glycogen phosphorylase, liver form	4613.81	63.29	97463	68	62	62																																						7.26796e+07	5.68628e+07	5.37968e+07
sp|Q91WD5|NDUS2_MOUSE	Ndufs2	NADH dehydrogenase [ubiquinone] iron-sulfur protein 2, mitochondrial	3273.05	72.79	52626	48	48	47		1.99455e+06	1.50191e+06	520393	434045	885605	872401	134727	64614.4	41429.2	2.2444e+06	898806	3.80335e+06				2.57296e+07	6.0376e+07	5.20119e+07	3.62474e+06	2.00359e+06	865297	158951	95271.5	33665.7	1279260	692112	389725	23230	277611	52328.8	1.59628e+06	1.50131e+06	2.80925e+06	762057	373867	529835	79952.6	93474.8	59933.4	5.19678e+06
sp|Q9CQ54|NDUC2_MOUSE	Ndufc2	NADH dehydrogenase [ubiquinone] 1 subunit C2	830.79	66.67	14164	18	18	17		1.63798e+06	1556131	241917	121712	440856	506765				1.48268e+06	481786	2966402	28514.3	38290.1	57290.6	48005824	48975744	4.574e+07	3.22529e+06	1437014	740143	308808	67838	62460.5	890038	392279	495107	83735.3	124881	33005.1	1.42164e+06	1.21013e+06	2.54344e+06	269460	105665	204939	95550.1	112840	95993	6.77323e+06
sp|P29341|PABP1_MOUSE	Pabpc1	Polyadenylate-binding protein 1	4015.22	66.82	70671	60	28	28		9.26919e+06	8.62693e+06	7.83404e+06	4.16307e+06	3.20313e+06	2.80936e+06	1.8693e+06	3.63603e+06	526181	3.36991e+06	1.89825e+06	2606488	74087.3	143052	121612	210024	375353	299854	334679	225873	74192	1.97598e+07	1.57313e+07	1.52996e+07	5.0797e+06	5.77299e+06	3.46206e+06	45014.8	63056.7	29347.7	6.23151e+06	6.23902e+06	4.49742e+06	4.18311e+06	2.42751e+06	2.73851e+06	7.3331e+06	3.76266e+06	4.17118e+06	8.07363e+06
sp|P70372|ELAV1_MOUSE	Elavl1	ELAV-like protein 1	1362.53	59.51	36169	20	20	19		5.29649e+06	5.32543e+06	7.1655e+06	5.93568e+06	5.2316e+06	5.49357e+06	4.41474e+06	6.81092e+06	3334550	1.57981e+06	712153	1.71343e+06	402026	125160	349614	162991	461463	419300	89224.1	82988.8		1.16931e+07	14154584	1.38007e+07	6.22504e+06	4.39925e+06	6.64074e+06	17996.3		26662.7	6.67284e+06	8.00304e+06	5.1945e+06	2.53465e+06	1.89096e+06	2.50766e+06	3.27845e+06	4.24736e+06	4.82219e+06	1.09887e+07
sp|P68368|TBA4A_MOUSE	Tuba4a	Tubulin alpha-4A chain	2904.75	67.41	49924	37	7	7		2.07195e+06	2.79472e+06	2.65282e+06	3.51257e+06	1.93762e+06	2.35493e+06	2.02988e+06	4.25666e+06	2.86755e+06	1.25786e+07	5.91307e+06	1.34073e+07	791178	491349	928538	91082.7	185448	129685	27492	92023.8	49413.7	261404	230532	360361	1.51269e+07	1.40676e+07	1.32709e+07	77234		92282.9	30498816	1.20768e+07	2.02307e+07	923007	990592	1.13751e+06	460868	793682	510953	2.6351e+06
sp|P63101|1433Z_MOUSE	Ywhaz	14-3-3 protein zeta/delta	1396.65	65.31	27771	18	14	14		1389500	1.25899e+06	981912	7.94224e+06	6.90637e+06	6.10695e+06	6.02695e+06	9.52711e+06	7.02495e+06	2.31719e+07	9.47419e+06	1.387e+07	2.47123e+06	1.43468e+06	1.63001e+06	36542.5	43061.4	42469.4				4.41283e+06	3.64192e+06	4.42967e+06	6.42191e+06	6.25548e+06	5.66951e+06	496464	1.40091e+06	852035	8.48087e+06	4.15258e+06	8.89389e+06	1.88395e+06	1.13054e+06	1.29543e+06	509109	727291	432074	5.23114e+06
sp|Q62261|SPTB2_MOUSE	Sptbn1	Spectrin beta chain, non-erythrocytic 1	16222.8	71.35	274223	217	201	197		1.5412e+06	1.51616e+06	1.38414e+06	7.41361e+06	4.88851e+06	4.27404e+06	3.29118e+06	4.83255e+06	2.30905e+06	7.09969e+06	2.17863e+06	6.94419e+06	108350	84923.7	168379	153690	90795.9	63220.9				553046	351830	743263	2.21633e+07	1.61826e+07	1.2547e+07	8783.34	5572.42	7099.4	6.5356e+06	8.63183e+06	7.09745e+06	3.95716e+06	1.86734e+06	2.26566e+06				1.30046e+07
sp|Q60931|VDAC3_MOUSE	Vdac3	Voltage-dependent anion-selective channel protein 3	1268.88	62.19	30753	16	16	16		1.11866e+06	1.58962e+06	586709	828386	626556	705826	826627	1.80233e+06	624728	961667	560452	895371	178931	91210	242626	1.85935e+07	4.53842e+07	3.83292e+07	137165	86520.3	8701.31	9.4221e+06	1.10056e+07	3.99042e+06	2.47192e+06	829607	825408	119497	511348	111261	2.09303e+06	961820	3.05444e+06	2.77402e+06	2.71134e+06	3.14852e+06	251774	282240	264385	4.9153e+06
sp|P19536|COX5B_MOUSE	Cox5b	Cytochrome c oxidase subunit 5B, mitochondrial	635.95	51.56	13813	10	10	10																	5.56589e+07	5.662e+07	4.83665e+07							348316	265292	222275				483225	225384	1.2489e+06							2.48535e+06
sp|P84089|ERH_MOUSE	Erh	Enhancer of rudimentary homolog	441.73	41.35	12259	5	5	5		1.68987e+06	2138376	2.16234e+06	8.934e+06	8176428	6.7719e+06	4675332	5.03574e+06	4.59364e+06	1760023	1.01793e+06	1.7396e+06	7.434e+06	9.76125e+06	8285164	876018	832174	960279	606177	379958	138726	1.21997e+07	1.06486e+07	1.29061e+07	3504813	2.05154e+06	2.94543e+06	257500	153120	133985	5647944	5432413	4.8673e+06	2.08151e+06	1.02452e+06	1.73245e+06	920711	1.11462e+06	1.24377e+06	7580970
sp|P20029|BIP_MOUSE	Hspa5	Endoplasmic reticulum chaperone BiP	3110.53	51.3	72422	41	39	39		5.89911e+06	8.12949e+06	7.12678e+06	3.01877e+06	2.62965e+06	2.42351e+06	1.09701e+07	1.30092e+07	1.16376e+07	2920956	1.92538e+06	2.88746e+06	2.62511e+06	6.62739e+06	4.9318e+06	632828	854842	734957	404801	436640	62345.6	8.03091e+06	6.46152e+06	8.32035e+06	2060376	2.18016e+06	1.73156e+06	1.7421e+06	554124	1.51763e+06	3.42241e+06	2.84131e+06	2.85578e+06	4.32806e+06	3.1241e+06	3.53065e+06	5.92126e+06	5.47359e+06	4.52348e+06	2418268
sp|Q62425|NDUA4_MOUSE	Ndufa4	Cytochrome c oxidase subunit NDUFA4	286.54	37.8	9327	4	4	4		4389238	4168636	2.71078e+06	3530486	1.98042e+06	2.19492e+06	4719646	7.49154e+06	4.01216e+06	3.70377e+06	1.28738e+06	3.89071e+06	736687	412751	905590	5.64754e+06	1.48191e+07	1.49768e+07	1.0428e+06	427331	250674	1.0719e+06	520738	691144	5903220	3399150	4.86764e+06	815130	128338	326626	1.3051e+07	4723094	1.00987e+07	5.45023e+06	4.04967e+06	3932121	4.31954e+06	4.16062e+06	4867070	3098456
sp|P52503|NDUS6_MOUSE	Ndufs6	NADH dehydrogenase [ubiquinone] iron-sulfur protein 6, mitochondrial	600.35	65.52	13020	8	8	8		903359	557532		38279.2	258825	87037.5				1594089	208328	2202494				34667756	53675260	41999540	3093514	1.59209e+06	717130				640612	446652	394121	274117	598175		1.29824e+06	1.05328e+06	2328999	515203	286995	314665				5334044
sp|Q9DCT2|NDUS3_MOUSE	Ndufs3	NADH dehydrogenase [ubiquinone] iron-sulfur protein 3, mitochondrial	1379.28	48.29	30149	20	20	20		908760	1.039e+06	421860	353718	586909	604898	57378.8	85970.8	47579.9	1.80577e+06	536265	3.77705e+06	37876	20483.1	63060.6	1.97657e+07	5.31703e+07	5.32165e+07	2.8872e+06	1.26001e+06	642646	195596	119496	32122.6	1.07718e+06	433277	446219	94944.2	234727	41961.8	1.15472e+06	926735	2.25904e+06	561812	278274	470105	50461.7	104083	82491.4	4.11425e+06
sp|P07901|HS90A_MOUSE	Hsp90aa1	Heat shock protein HSP 90-alpha	4407.03	59.62	84788	62	45	44		449141	353496	413728	3.28066e+07	2.50521e+07	2.33666e+07	2.83628e+06	6.56495e+06	4.11036e+06	9817744	4.22149e+06	1.01394e+07	483572	269871	415498	5916.84	9758.08	10083.9				3.99711e+06	2.56807e+06	4.01885e+06	1.05388e+06	906496	757133	21023.8	111599	126033	1.35194e+06	835303	1.68376e+06	5.12036e+06	6.98705e+06	6.0283e+06	210618	223239	159384	1.57747e+06
sp|P08553|NFM_MOUSE	Nefm	Neurofilament medium polypeptide	3579.73	53.42	95916	50	46	46					518146	307462	252350				5.76708e+06	790324	2774424													3.10014e+07	4.10802e+07	1.75719e+07				1.62574e+07	1.30883e+07	7.50988e+06	6212.32		37750.8				1.14507e+07
sp|P99024|TBB5_MOUSE	Tubb5	Tubulin beta-5 chain	4370.4	81.53	49671	53	8	8		952514	1.02056e+06	943875	1.42066e+07	8.21295e+06	8.36579e+06	5.33272e+06	1.19383e+07	6.17559e+06	6.95082e+06	2.45048e+06	6.88242e+06	416570	298411	368099		58290.7	54853.9				2.52645e+06	2.03759e+06	3459352	1.05668e+07	9.1493e+06	8113296				1.28033e+07	6.26193e+06	8.33197e+06	3.01195e+06	2.28719e+06	2.89761e+06	11381.2	35479.8	20578.2	5.06395e+06
sp|Q9CQ69|QCR8_MOUSE	Uqcrq	Cytochrome b-c1 complex subunit 8	356.37	70.73	9768	7	7	6		2285173	2.50982e+06	950172	894152	582651	678194				1.53665e+06	1.87497e+06	2769724				24129472	51044160	51251408				176823	106188		1.79602e+06	560321	702446	468557	276915	394762	1.54696e+06	1431010	3.1892e+06	1.05802e+06	1.14992e+06	1.1406e+06		491357	517723	1.33689e+06
sp|Q5SX39|MYH4_MOUSE	Myh4	Myosin-4	23007.5	70.04	222859	291	76	76																				7.2913e+07	4.1039e+07	3.41777e+07	1.89514e+06	2726.78
sp|Q9DC69|NDUA9_MOUSE	Ndufa9	NADH dehydrogenase [ubiquinone] 1 alpha subcomplex subunit 9, mitochondrial	2258.45	68.44	42525	34	34	34		644780	845268	215775	189614	548298	450266	20738.6	43451.2	14246.8	1.21337e+06	318696	2.44578e+06				2.74181e+07	4.71365e+07	4.07823e+07	3.60957e+06	1.87767e+06	666152	40050.7	32122.6	26268	987938	348262	360564				1.69569e+06	1.16593e+06	2.19778e+06	95903.6	29744.1	108603	6734.28	31169.8	16313.4	4.92698e+06
sp|Q8VEM8|MPCP_MOUSE	Slc25a3	Phosphate carrier protein, mitochondrial	1212.07	43.14	39632	19	19	19		5895736	4.75717e+06	2.3321e+06	1.64027e+07	12074224	9603548	3.80124e+06	3.63079e+06	2.41603e+06	4.43365e+06	2.2252e+06	3.91397e+06	424080	28239.4	147416	1.57912e+06	1.93012e+06	2512446	368643	244724	97280.9	2.10418e+06	948141	1.45252e+06	3.55343e+06	1.78574e+06	1.32689e+06	77784.5	59080.9	268998	3.97494e+06	1.60047e+06	2.75777e+06	1.79304e+07	1.2154e+07	1.32888e+07	584245	609421	584903	1.81945e+06
sp|Q9CPP6|NDUA5_MOUSE	Ndufa5	NADH dehydrogenase [ubiquinone] 1 alpha subcomplex subunit 5	1045.35	84.48	13360	15	15	15		1.1286e+06	1.57221e+06	572342	236725	357266	366712				882885	278154	1.67418e+06				2.54733e+07	4.62293e+07	4.87221e+07	2.45698e+06	1.06831e+06	403133	235113	149514	81660.9	656424	283473	288879	226824	381056		1215905	725912	2.41327e+06	483048	176860	238890	148824	241943	191399	3.10844e+06
sp|O08599|STXB1_MOUSE	Stxbp1	Syntaxin-binding protein 1	4355.95	65.99	67569	62	62	59					3.14849e+07	2.33801e+07	1.78967e+07		47103.4	35145.3	1.71672e+07	4.885e+06	1.71583e+07													5.20254e+06	3.86157e+06	2.3057e+06				4.78617e+06	2.20692e+06	6.0478e+06							3.81309e+06
sp|P62317|SMD2_MOUSE	Snrpd2	Small nuclear ribonucleoprotein Sm D2	622.35	61.86	13527	11	11	11		10394699	4953877	4512976	5.79269e+06	4.66706e+06	1.02186e+06	613006	2.18092e+06	721934	72195.4	14723.6	86977.5	2.05424e+06	771581	1.01235e+06	458676	150319	107973				11311120	7.20535e+06	4800018	7172286	6022229	3176316	18669.7		37724.9	11885903	6.28962e+06	4.07682e+06	1.53664e+06	671323	826409	3.56688e+06	7.03601e+06	2.29336e+06	10991470
sp|P42669|PURA_MOUSE	Pura	Transcriptional activator protein Pur-alpha	1096.5	63.55	34884	14	14	13		4.48898e+06	6.19591e+06	6.15506e+06	6.612e+06	8.77785e+06	7031728	4.33869e+06	7.70155e+06	3.25459e+06	4.05583e+06	1.53353e+06	3.23785e+06	168765	153446	238988	152117	467931	429862	389576	222625	56228.6	1304695	1.14923e+06	1.38345e+06	8.42759e+06	7.89405e+06	8083596	39027.9	73929	221226	8.3494e+06	6.49932e+06	7.31963e+06	1.29186e+06	847311	1.38297e+06	2.66968e+06	2.8117e+06	3345268	4.00416e+06
sp|P20612|GNAT1_MOUSE	Gnat1	Guanine nucleotide-binding protein G(t) subunit alpha-1	2986.39	63.14	39967	42	33	33					5.83462e+07	4.54316e+07	3.70976e+07
sp|Q64012|RALY_MOUSE	Raly	RNA-binding protein Raly	939.54	44.55	33188	13	13	13		5.24149e+06	7454960	6.76717e+06	7002920	6.48497e+06	5.62877e+06	4.56873e+06	7.82711e+06	3.1661e+06	822931	288518	881737	472666	334478	392874	192992	338198	243964	79854.2	49563.2	13153.4	3.91236e+06	5297064	4843296	5.76774e+06	5.77179e+06	5.55109e+06		28490.5	39155	7.66879e+06	9.49781e+06	5.88829e+06	1.94855e+06	1.36786e+06	1.70757e+06	1.0757e+06	1.53382e+06	1.81995e+06	6.40173e+06
sp|Q9CQH3|NDUB5_MOUSE	Ndufb5	NADH dehydrogenase [ubiquinone] 1 beta subcomplex subunit 5, mitochondrial	723.57	33.86	21710	11	11	11		595479	1.22015e+06	192482	75987.4	233658	344596				1283298	215829	2.73413e+06				2.3653e+07	4.87526e+07	4.25377e+07	2.23048e+06	1.08156e+06	499521	108881	71519	32202.6	1.05299e+06	235575	432472	76291.6	250917	74666.1	1.04316e+06	939619	2.0449e+06	475079	231048	313906				2.62247e+06
sp|Q9D0M3|CY1_MOUSE	Cyc1	Cytochrome c1, heme protein, mitochondrial	1442.75	59.69	35328	23	23	23		1.93854e+06	2182177	691984	145336	189685	27128.9				46941.7	30561.5	67332.9				21979508	54538244	44834916	51324.5	32965.1					285331	131087	198661	41648.7	61734.4	64317	1823801	1.22001e+06	2.77231e+06	350405	232667	301715	198957	349646	253085	845318
sp|Q9CY58|PAIRB_MOUSE	Serbp1	Plasminogen activator inhibitor 1 RNA-binding protein	1484.43	62.16	44714	24	24	24		5.41673e+06	5.96043e+06	6.68399e+06	1.22094e+06	1.43847e+06	1069608	3.03901e+06	2.59008e+06	1.81058e+06	682017	213511	571194	5.3272e+06	1.00665e+07	4.93044e+06	443967	1.00028e+06	704638	1.7148e+06	804823	147681	6266984	6.06537e+06	5.12064e+06	3.25596e+06	3.34592e+06	3.04805e+06	73860.8		186799	4.94381e+06	5.42458e+06	4.14605e+06	1.52939e+06	923049	1.02495e+06	7.67488e+06	4089064	3.91598e+06	5.14567e+06
sp|Q8BH64|EHD2_MOUSE	Ehd2	EH domain-containing protein 2	4005.67	82.14	61174	55	52	51		132349	68794.1	141498				3.33013e+07	5.94662e+07	3.04231e+07				13759.6		31953.9				4275.02	2851.07	1713.59	120991	24509.4	118087				1597.04		7137.59				4.19663e+06	1.58166e+06	2.25731e+06
sp|Q9CR61|NDUB7_MOUSE	Ndufb7	NADH dehydrogenase [ubiquinone] 1 beta subcomplex subunit 7	2088.81	74.45	16331	25	25	25		1.22899e+06	1.48776e+06	471130		328188	314655				1.49506e+06	246534	2824841				9208781	48842564	40016832	2.50955e+06	945205	597158	256524	152920	49228	800828	469029	503127	152810	104765	25260.3	1.20444e+06	1.06344e+06	2528003	547197	213189	382585		86381.5	54976.9	4350715
sp|P17665|COX7C_MOUSE	Cox7c	Cytochrome c oxidase subunit 7C, mitochondrial	162.97	65.08	7333	4	4	4		1.35575e+06	1.54518e+06	526340													26447416	4.7929e+07	35647360							1.03797e+06	664566	414049	412864	1275176		1.0583e+06	537872	2.6741e+06							4.06891e+06
sp|Q99LC3|NDUAA_MOUSE	Ndufa10	NADH dehydrogenase [ubiquinone] 1 alpha subcomplex subunit 10, mitochondrial	2353.48	78.31	40603	35	35	35		1.29364e+06	1.30887e+06	359662	310603	457535	927453	154886	111236	127995	1.4978e+06	145688	2.29891e+06				1.91634e+07	3.98398e+07	39349568	1.98721e+06	1.38721e+06	771134	74440.2	45263.6	51546.7	1.17065e+06	389603	369102	4869.84	11245.5		1.35492e+06	1.06479e+06	2.65537e+06	314874	109648	164626	68023.7	129548	60668.2	4.09687e+06
sp|Q9DCS9|NDUBA_MOUSE	Ndufb10	NADH dehydrogenase [ubiquinone] 1 beta subcomplex subunit 10	1581.72	63.07	21024	21	21	21		1.19774e+06	995173	241510	181971	303428	395446	8755.46	29407.5		1.72172e+06	108426	1.83478e+06				2.48773e+07	3.77041e+07	3.35896e+07	3.12633e+06	955729	442885	50948.3	27415.5	17232.3	1.24395e+06	544086	230013	6311.74	20064.4		1354159	748513	1785688	185206	140157	207545	11920.5	198169	18882.7	5.15246e+06
sp|P0DN34|NDUB1_MOUSE	Ndufb1	NADH dehydrogenase [ubiquinone] 1 beta subcomplex subunit 1	321.45	85.96	6954	8	8	8		1294835	1777828	574734	73581.5	175530	164107	75871.5	157141		1.24093e+06	270379	2.03925e+06				17039188	41966488	38786820	1.61593e+06	624125	257794	156720	94329.6		1.16356e+06	489057	511839	90203.4	139860	79221.1	1464563	1.22794e+06	2.36206e+06	292731	103150	203540	77652.6	131419	99195.5	3.18241e+06
sp|Q9EPU0|RENT1_MOUSE	Upf1	Regulator of nonsense transcripts 1	5106.81	62.54	123967	70	70	70		7863211	8458802	8642214	3470141	2.86787e+06	2333833	2.45096e+06	3.93249e+06	1.4968e+06	2.01146e+06	717362	1.52345e+06	7415.74	6326.58	6642.82	484317	571415	535998	419910	172012	44926.2	6208011	5214755	6391549	5.08776e+06	4998318	3154549	19018.6	12770.4	34333.7	5345208	4475208	3477024	2509316	1.17263e+06	1595271	4.12178e+06	2896861	2667613	5.84957e+06
sp|O55135|IF6_MOUSE	Eif6	Eukaryotic translation initiation factor 6	786.26	56.73	26511	10	10	10		2.14267e+06	1.84355e+06	2.64692e+06	852277	912211	303037	5.71237e+06	3.93184e+06	4.66247e+06	2.10771e+06	1855584	1.15038e+06	1.00347e+07	1.34593e+07	1.00262e+07				619068	315860	14731.2	6.5928e+06	4721444	5.71257e+06	3.36193e+06	3.45191e+06	1.83022e+06	2.23646e+06	6.24716e+06	5721782	1.54094e+06	507873	637738	1.50476e+06	470086	1.42181e+06	2609258	3.97376e+06	3072790	1.32919e+06
sp|P62259|1433E_MOUSE	Ywhae	14-3-3 protein epsilon	1741.44	80	29174	29	26	25		792161	904814	687793	9.93535e+06	8.14843e+06	4964544	2.38947e+06	4.60092e+06	3465896	1.3886e+07	4.92321e+06	8.4568e+06	438749	184100	200433	75347.2	118343	111085	159975	80845	90887.8	4.0981e+06	3.3665e+06	3.68921e+06	5.77387e+06	4.42942e+06	3.24492e+06	113443	478822	374028	5.90546e+06	3.1368e+06	5.61678e+06	1279888	977591	1.08606e+06	840583	1.09406e+06	908896	3.69966e+06
sp|Q9D6F9|TBB4A_MOUSE	Tubb4a	Tubulin beta-4A chain	4476.46	85.81	49586	54	13	13					1.76228e+06	971545	956753	63801.5	322723	268371	5.47361e+06	2.65654e+06	7.26938e+06													9.69059e+06	8.33981e+06	6.8094e+06				3.24627e+07	1.35038e+07	2.30838e+07	32827.6	86360.1	3234.51				2.15537e+06
sp|P58252|EF2_MOUSE	Eef2	Elongation factor 2	3790.92	53.96	95314	57	56	56		1.90235e+06	2.41612e+06	1.98913e+06	473439	396462	202486	2.41532e+06	3.05494e+06	2.60742e+06	874732	464821	857033	1.32471e+07	2.52949e+07	1.19952e+07	17253.2	65412.5	18621.3	4.13225e+06	1.83772e+06	168038	1.12027e+06	1.40796e+06	2.11643e+06	1.20597e+06	1.04873e+06	860654	1.33146e+06	2.47678e+06	8.13949e+06	1.07503e+06	605902	693582	1.07219e+06	985984	749860	4.51558e+06	5.02057e+06	8.19634e+06	598073
sp|Q3TEA8|HP1B3_MOUSE	Hp1bp3	Heterochromatin protein 1-binding protein 3	1857.52	42.42	60867	32	32	32		1.32509e+07	1.22235e+07	1.0924e+07	9.70654e+06	7.4122e+06	3.07261e+06	5.66974e+06	4.32553e+06	3.84897e+06	701345	145975	404293	2.27913e+06	695201	1.3997e+06	6399.02	11662.7	11300.7	10067.7	10770		960516	671506	1.42054e+06	2.08012e+06	1.86056e+06	1111111	138576		15341.2	2.75597e+06	1.84525e+06	1.74186e+06	791627	531619	724785	1.33228e+06	1.09642e+06	918169	8.01685e+06
sp|Q9CRB9|MIC19_MOUSE	Chchd3	MICOS complex subunit Mic19	1507.35	61.67	26335	20	20	20		305610	388234	131009	1.83582e+06	2.05117e+06	2.61192e+06	271706	715834	257355	3.17671e+06	1.83211e+06	2.56731e+06				1.63056e+07	2.79147e+07	2.50701e+07	4.13267e+06	1.89459e+06	878636	2.14514e+06	1.66812e+06	756016	201384	91143.7	110047				407341	188382	770633	5.81351e+06	3837084	4.68877e+06				1.15018e+06
sp|Q9D6J6|NDUV2_MOUSE	Ndufv2	NADH dehydrogenase [ubiquinone] flavoprotein 2, mitochondrial	1261.12	59.68	27285	19	19	19		701882	920538	167993	195306	558464	620323	20763.7	34697	24301.1	876014	260268	2.5018e+06	8075.56	7924.22	8535.01	16153504	3.95751e+07	3.71442e+07	1.37429e+06	891869	439068				582717	273628	184215	110324	216606	7188.33	609529	517779	1.262e+06	349400	156612	216004	6872.48	21236.4	15360.3	2.82115e+06
sp|P31001|DESM_MOUSE	Des	Desmin	2866.19	72.28	53498	42	39	39		780673	1.00198e+06	655803				8489224	12635696	5.85728e+06				1.4865e+07	1.94811e+07	13007280	1.9283e+06	948261	388509	3.99866e+06	971826	456161	2.15548e+06	1.35664e+06	2.33361e+06				1.71244e+07	269170	610426	29799.3	30165.5	22769.7	1.61489e+06	2.06338e+06	1.38598e+06	832.734	94926	19159.9
sp|Q8BWT1|THIM_MOUSE	Acaa2	3-ketoacyl-CoA thiolase, mitochondrial	2857.73	80.35	41830	35	35	35		4.18237e+06	3.67562e+06	3.21971e+06	27778.9	26402.1	30683.6	1.20581e+06	1.7093e+06	1.29471e+06	79485.1	33781.8	100009	46368	55276.6	36210.4	1.24543e+06	1.76269e+06	1.00131e+06	195342	114356	52578.4	149042	51338.7	67312	172429	83990.2	150136	70210.5	67290.6	107646	43423.8	16129.4	18767.7	3.01371e+06	1.84736e+06	1.28181e+06	2.04997e+07	3.82654e+07	2.68027e+07	39349.1
sp|Q91VR2|ATPG_MOUSE	Atp5f1c	ATP synthase subunit gamma, mitochondrial	884.42	33.89	32886	14	14	14		10037695	10630674	6.35344e+06	2.80605e+06	2.47667e+06	2.50932e+06	1.69155e+06	2458302	1501795	3.36162e+06	1.99025e+06	6621192	175548		287964	1.9436e+06	3693196	2.91375e+06	3.49828e+06	1.72485e+06	680484	270745	159345	195359	3801803	1.7787e+06	2.1132e+06	786501	1.74264e+06	828741	3.93361e+06	2.08499e+06	1.72444e+06	4.1863e+06	4455378	3.27529e+06	3.57257e+06	2.59166e+06	2.18222e+06	1782662
sp|P43274|H14_MOUSE	Hist1h1e	Histone H1.4	799.2	26.94	21977	11	6	6		5.06985e+06	6.40682e+06	5.97453e+06	4617861	3.65079e+06	3.45167e+06	5.90618e+06	9.18366e+06	6.89756e+06	2.36584e+06	861696	2.01222e+06	1.33193e+06	2.61215e+06	1.7997e+06	375516	452769	635784	457145	346479	107982	524083	428295	509425	1.88181e+06	2.60086e+06	1.94043e+06	512879		267886	1770112	2.35958e+06	1684186	2.09035e+06	1.4679e+06	1.2468e+06	3652653	3.5984e+06	4.09773e+06	4.34562e+06
sp|Q9JHU4|DYHC1_MOUSE	Dync1h1	Cytoplasmic dynein 1 heavy chain 1	24855.9	65.89	532045	348	348	342		1.19372e+06	1.06066e+06	1.13588e+06	8.97886e+06	5.15327e+06	4.77342e+06	1.15564e+07	1.72939e+07	9.96959e+06	1.72954e+06	392490	1.8734e+06	245219	31019.4	216862				268534	15146.3	3519.2	6.32289e+06	4.565e+06	7.31662e+06	1.16651e+06	972108	812971	12952.9		3105.96	3.55897e+06	1.72286e+06	4.18232e+06	3.41414e+06	1.93071e+06	2.73969e+06	1267.62	960.418		1.33441e+06
sp|Q9CQJ8|NDUB9_MOUSE	Ndufb9	NADH dehydrogenase [ubiquinone] 1 beta subcomplex subunit 9	942.33	69.27	21984	17	17	17		487748	668833	255916		32343.1	45853.3				1.1485e+06	217925	1.4367e+06				11686268	3.96477e+07	3.66833e+07	3228665	1.22919e+06	628763				609560	268617	157895				623110	517067	1.27057e+06							2.36885e+06
sp|Q6PGH1|BUD31_MOUSE	Bud31	Protein BUD31 homolog	422.77	46.53	17000	8	8	8		976898	1.45988e+06	1.62144e+06	271348	166357	227645	2.09489e+07	4.13203e+07	2.6433e+07	35341.3	7239.6	47395.9		175489	70737.7							1183103	1538862	1529463	614535	505595	703252				498868	543641	318694	49092.7	30321.1	59169.2	586982	754187	1.11545e+06	969417
sp|Q3UIU2|NDUB6_MOUSE	Ndufb6	NADH dehydrogenase [ubiquinone] 1 beta subcomplex subunit 6	976	85.94	15515	18	18	18		433382	490010	194444	62541.7	95549.7	159885				501529	63028.1	791977				1.91255e+07	3.5412e+07	4.07058e+07	932916	247637	134788				309609	92934	129296	30883	98951.3	30127.9	793977	459638	1.12565e+06				34106.8	58513.1	34769.9	1599128
sp|P16858|G3P_MOUSE	Gapdh	Glyceraldehyde-3-phosphate dehydrogenase	2209.67	52.55	35810	29	28	27		6.14535e+06	8.30104e+06	5.65891e+06	2.65995e+06	2.07912e+06	2.25553e+06	1.33199e+06	1.96351e+06	2.59658e+06	2.75317e+06	1768868	3.0705e+06	796926	701667	1.016e+06	256042	715810	1.31932e+06	2689352	1.5851e+06	774302	192307	72132.8	185335	7.57368e+06	5.63898e+06	5.08529e+06	1.46011e+06	537406	855902	1.79568e+06	2.16876e+06	2636780	1.39432e+06	943024	1.0561e+06	3.57242e+06	5.39267e+06	4.29936e+06	3.83641e+06
sp|P10922|H10_MOUSE	H1f0	Histone H1.0	239.55	10.82	20861	3	3	3		8.73465e+06	1.03587e+07	9.81716e+06	3.12721e+06	2.01445e+06	2.11332e+06	8.17835e+06	1.10482e+07	7.7404e+06	1.1329e+06	270803	829392				69354.8	51399.9	269353	709411	683141		134433	94270.3	151838	1.04026e+06	911957	888075				2075684	3210274	2.02613e+06	3.68903e+06	2.34027e+06	3.49069e+06	843013	1.15004e+06	994279	6.11612e+06
sp|Q9CQS8|SC61B_MOUSE	Sec61b	Protein transport protein Sec61 subunit beta	219.95	37.5	9958	3	3	3		5617196	2.66036e+06	3423094		428575	527866	6.11563e+06	3.02143e+06	2.92753e+06	953911	464414	629375	3036216	4.18582e+06	2.41135e+06	517565	423538	270933	685086	214162		2.06472e+06	990550	1.09178e+06	997303	1.04691e+06	1.11172e+06	4963376	628947	2.01731e+06	1.87086e+06	1.34876e+06	1.08925e+06	935022	691307	673504	1.70919e+07	1.69067e+07	7.9731e+06	758880
sp|P0DP26|CALM1_MOUSE	Calm1	Calmodulin-1	896.68	60.4	16838	12	11	11		332640	360798	348653	3.08812e+06	2.21534e+06	2.08188e+06	714449	1.70272e+06	931738	1.19729e+07	4.41285e+06	1.1643e+07	84980.1	75790.4	98737.1							859797	882597	1.04451e+06	9179944	7.75834e+06	8.71039e+06	197840	379437	227424	786415	808932	862914	245848	116443	165026	65189.8	142857		10016000
sp|Q8K310|MATR3_MOUSE	Matr3	Matrin-3	2698.83	45.51	94630	43	43	42		1.74814e+06	2.67107e+06	2.62629e+06	3.50347e+06	2.68238e+06	1.86292e+06	537832	1.01023e+06	573305	777907	226939	882633	41790.1	34188.7	52511.8	161303	154244	147583	27626.2	31288.8		4.82289e+06	5.27485e+06	5.55832e+06	7.54614e+06	6600672	5.04007e+06				8.42354e+06	8.77656e+06	5.64209e+06	170947	164876	198450	345412	501355	598364	9.0552e+06
sp|P18872|GNAO_MOUSE	Gnao1	Guanine nucleotide-binding protein G(o) subunit alpha	1656.62	49.44	40085	23	21	21					1.21026e+07	8.89201e+06	9679744				1.26622e+07	7.37745e+06	1.65574e+07													4.84886e+06	4.54324e+06	3.59213e+06				1.63445e+06	1.22562e+06	1.88899e+06	39987.8	61653.9	36290.4				4.32196e+06
tr|Q3TG86|Q3TG86_MOUSE	Cyp11b1	Cytochrome P450, family 11, subfamily b, polypeptide 1	2685.44	60.48	57747	44	34	34																																			43912276	25076152	31696390
sp|Q8VDD5|MYH9_MOUSE	Myh9	Myosin-9	15665.2	64.9	226372	201	169	165		4.30121e+06	4.72443e+06	3.63176e+06	270768	202388	147729	1.3834e+07	2.32948e+07	9.28629e+06	494249	172406	360507	3.37365e+06	5.20399e+06	5.62574e+06	2166.34	2434.18	1746.98	10554.2	16702.9	7018.05	695296	543133	1.1562e+06	784174	504595	589441	597628	598745	39256.3	1.07904e+06	1.44992e+06	1.22428e+06	4.0549e+06	2.68598e+06	3.74838e+06	112049	1.27636e+06	301844	1.29917e+06
sp|P50580|PA2G4_MOUSE	Pa2g4	Proliferation-associated protein 2G4	2048.22	63.45	43699	32	32	32		4.51586e+06	5.06929e+06	5.34774e+06				2.08717e+06	1.70687e+06	2.99313e+06				1.32204e+06	545454	505506				36394.7	39235.1		1.94607e+06	2849345	2.51626e+06	273438	343197	522912	827943	836208	9.88659e+06	427797	303879	259385				17889324	1.7016e+07	1.81992e+07	178425
sp|O35286|DHX15_MOUSE	Dhx15	Pre-mRNA-splicing factor ATP-dependent RNA helicase DHX15	2058.49	43.14	91007	35	33	32		393903	605379	537864	420738	330711	234001	375896	583329	338146	46413.7	12943.4	172646	233655	264751	273304							1.32404e+07	1.46706e+07	1.42526e+07	513247	521082	535952	44448.1		69246.1	1.22452e+07	1.73992e+07	1.71553e+07	55300.3	100080	100064	128704	180540	221116	625443
sp|P62305|RUXE_MOUSE	Snrpe	Small nuclear ribonucleoprotein E	274.19	65.22	10804	5	5	5		4.24473e+06	6.10367e+06	6937241	2.48033e+06	1.58363e+06	1.61894e+06	2.87422e+06	6.98603e+06	2877691	491755	211451	813028	2.18784e+06	1.46969e+06	1.64955e+06	133084	312682	307266				4.59648e+06	5.22751e+06	5.72122e+06	3.89842e+06	3.28833e+06	4328236				1.72381e+06	1.84499e+06	1.28212e+06	781751	467572	769691	49432.6	163321	209730	6.26722e+06
sp|P60202|MYPR_MOUSE	Plp1	Myelin proteolipid protein	394.19	18.77	30077	6	6	6											9.67335e+06	2.74635e+06	6.69394e+06													1.36361e+07	1.30976e+07	9.24571e+06				9.81001e+06	1.06232e+07	5.61455e+06							4.82418e+06
sp|Q61656|DDX5_MOUSE	Ddx5	Probable ATP-dependent RNA helicase DDX5	2537.27	52.93	69290	41	28	28		1.11834e+06	1.54523e+06	1.41706e+06	1.06676e+07	6.91834e+06	6.62589e+06	2.9158e+06	5869684	3.8516e+06	1.21257e+06	231016	1.14631e+06	2.22105e+06	1.58794e+06	2.18302e+06							3.32542e+06	3.20701e+06	5.16611e+06	1.00755e+06	910935	816865	267671	169304	387055	6.27068e+06	3.03973e+06	5.53437e+06	2.54321e+06	1.83323e+06	2332456	378663	237865	207529	2.18824e+06
sp|P62960|YBOX1_MOUSE	Ybx1	Nuclease-sensitive element-binding protein 1	1471.18	56.21	35730	17	12	11		5.84182e+06	8.65924e+06	6.27392e+06	1.38503e+06	1.48601e+06	1.77374e+06	2.93332e+06	8.46289e+06	2.35024e+06	139166	37216.6	129500	515660	402878	607479	767678	855199	544330	372863	289692	106307	5.42074e+06	7.00793e+06	5.56515e+06	382981	528820	529865	154631	37796.7	246031	534992	922985	535734	1.75227e+06	1.07826e+06	1.82165e+06	5.31285e+06	3738372	5.62452e+06	2.55927e+06
sp|P14094|AT1B1_MOUSE	Atp1b1	Sodium/potassium-transporting ATPase subunit beta-1	816.05	41.45	35195	13	13	13		7193266	7.49309e+06	3.20246e+06	2.1114e+06	1.45739e+06	1.68597e+06	39076.5		41874.7	6.77542e+06	4.94538e+06	8828314				224692	360391	318598					10398.1	19627.8	8174173	5550269	4.66203e+06	444395	2.27323e+06	800345	3881641	3.41925e+06	3235051	66399.9	108714	55730.4	174728	1237997	539332	5071470
sp|P60335|PCBP1_MOUSE	Pcbp1	Poly(rC)-binding protein 1	2128.53	80.06	37498	26	21	21		2.58973e+06	1.3144e+06	1.28719e+06	6.63978e+06	4.46889e+06	3.15362e+06	8.13444e+06	9.64307e+06	5.25241e+06	1.58451e+06	172653	763662	1.74488e+06	1.04303e+06	1.18739e+06							7.21948e+06	2.8813e+06	5.153e+06	978064	826963	499211	338174		97992.3	4.84875e+06	1.52683e+06	3.11792e+06	4.90457e+06	1690420	2.52045e+06	840360	1.16989e+06	297961	1.08855e+06
tr|A0A0R4J048|A0A0R4J048_MOUSE	Cyp21a1	Cytochrome P450, family 21, subfamily a, polypeptide 1	1618.19	48.05	55356	32	32	32																																			2.99648e+07	30800544	28186704
sp|P32067|LA_MOUSE	Ssb	Lupus La protein homolog	1356.92	46.51	47756	21	21	20		2.85702e+06	4.15936e+06	4.14046e+06	2.2151e+06	1.88033e+06	1.73178e+06	3.34313e+06	4.50515e+06	3.13942e+06	394977	139734	385641	2.30179e+06	2.11645e+06	2.01323e+06	38525.9	72803.6	68645.3	179655	121894	12427.4	3.52296e+06	3.77717e+06	3.82757e+06	2.89025e+06	2.33373e+06	2.70897e+06	456981	187732	388987	3.01972e+06	3.52565e+06	2.46818e+06	1.28609e+06	766599	1.02248e+06	1.76391e+06	2.46325e+06	2.46107e+06	5.02583e+06
sp|Q921F2|TADBP_MOUSE	Tardbp	TAR DNA-binding protein 43	1057.38	43	44548	15	15	15		1.95976e+06	2.2512e+06	2.39975e+06	6.49399e+06	4.99423e+06	4.17243e+06	3.30715e+06	5.41361e+06	2.83961e+06	1.18705e+06	473315	1.45177e+06	592171	379231	457966	116557	155749	130291				3.61078e+06	3.20579e+06	3.41491e+06	3.18011e+06	2.55909e+06	2.4095e+06				4.91243e+06	4.26607e+06	3.44469e+06	1.14136e+06	762124	811254	858591	1.02956e+06	1.31551e+06	4.60096e+06
sp|P68372|TBB4B_MOUSE	Tubb4b	Tubulin beta-4B chain	4866.77	85.62	49831	58	2	2		1.23257e+06	1.40609e+06	1.5082e+06	2.32334e+06	1.61747e+06	1870218	3540492	5.82282e+06	4.12832e+06	3.955e+06	1.50206e+06	3.80023e+06				87803.1		101516	129272	115787	67973.5	4.19123e+06	3.60169e+06	5032196	3.54319e+06	3.58535e+06	3.62797e+06				7.673e+06	3.78937e+06	6.30544e+06	2.39633e+06	2.27043e+06	2.51306e+06				1.84929e+06
sp|Q9CR68|UCRI_MOUSE	Uqcrfs1	Cytochrome b-c1 complex subunit Rieske, mitochondrial	1644.47	74.82	29368	25	25	25		1.21804e+06	1.82369e+06	551553													11480371	32495908	29951744							564213	166539	254198				1.154e+06	752800	2.29398e+06	269417	116819	123333	48324	49969.3		918349
sp|P11679|K2C8_MOUSE	Krt8	Keratin, type II cytoskeletal 8	3552.36	73.47	54565	50	45	43		394638	471692	400243				1.32709e+07	1.98343e+07	1.41036e+07				116324	640173	541085	11960.6	5114.37	4103.69				38577.7	98137.9	922048				2.06142e+07	364754	1.61187e+06	84118.2	108147		117491	31648.3	99510.7	1.60741e+06	7.4975e+06	2.96878e+06
sp|Q9DB20|ATPO_MOUSE	Atp5po	ATP synthase subunit O, mitochondrial	991.73	59.62	23364	15	15	15		7.73619e+06	8.84603e+06	5.60564e+06	1.57267e+06	1611482	1.73977e+06	964462	3.61675e+06	1.15479e+06	2.86256e+06	1.62217e+06	5.7397e+06	194521	306613	323490	791231	1.97264e+06	1817225	3.16778e+06	1.26235e+06	482408	217549	177537	256756	4.22072e+06	2.25322e+06	2338139	317964	990602	537340	2.82503e+06	1.64153e+06	1.40679e+06	799046	1.02422e+06	855784	2.61314e+06	2.15936e+06	2.33416e+06	1.76824e+06
sp|Q791V5|MTCH2_MOUSE	Mtch2	Mitochondrial carrier homolog 2	1040.38	55.78	33499	14	14	14		1385814	1.67869e+06	653524	1.02956e+06	813534	1.05411e+06	551315	1.43567e+06	622306	1.59231e+06	1.24758e+06	1.55628e+06				3.69254e+06	1.19077e+07	1.0393e+07				8.06247e+06	9.32975e+06	4.27394e+06	879263	425423	368539	210455	806452	290270	1.19613e+06	701377	2.13951e+06	4.0065e+06	3.36873e+06	4.34882e+06	477834	599956	605970	1.3221e+06
sp|Q9CQ75|NDUA2_MOUSE	Ndufa2	NADH dehydrogenase [ubiquinone] 1 alpha subcomplex subunit 2	234.73	34.34	10916	4	4	4					146092	287284	323016				1.00295e+06	339705	1.56322e+06				1.61723e+07	2.75075e+07	2.54843e+07	382859	142448	71620.4	162094	105575		643919	299565	309438	110334	199285		1.07425e+06	813496	1920240	382772		263915				1.72296e+06
sp|Q9D6J5|NDUB8_MOUSE	Ndufb8	NADH dehydrogenase [ubiquinone] 1 beta subcomplex subunit 8, mitochondrial	1092.3	61.29	21876	19	19	18		169594	304315	87870.3		77381.5	76067.6				349157	38495.2	835320				16213560	3.22752e+07	2.91728e+07	509321	178522	99857.8				183270		129889				423173	378530	827177	101353	104288	65729.3				725051
sp|Q9WTX2|PRKRA_MOUSE	Prkra	Interferon-inducible double-stranded RNA-dependent protein kinase activator A	875.23	39.62	34371	14	14	14		3.40926e+06	3.3653e+06	3.74503e+06	894596	741108	525025	1.04961e+06	760210	926868	94931.7		59192.8	470585	912316	726844	35044.9	90237.1	51007.2				1.21606e+07	13617392	1.39525e+07	1.8692e+06	1.66035e+06	1.9274e+06				1.88233e+06	2.13342e+06	1.33946e+06	475139	138328	391245	2.97364e+06	1.83335e+06	3.04423e+06	2.41331e+06
sp|Q9DC70|NDUS7_MOUSE	Ndufs7	NADH dehydrogenase [ubiquinone] iron-sulfur protein 7, mitochondrial	758.32	39.73	24683	11	11	11		648242	719415	267020	246315	330584	394830				896949	278154	1.37951e+06	32254.9	35637.9	51755	1.23834e+07	2.70947e+07	2.49966e+07	1.72366e+06	1.10399e+06	529482		55235.6	41380.2	590938	240941	219091	40224	94347.9		828881	628511	1430859	335585	158009	261764	30347.8	42208.5	46407.7	2123411
sp|Q9CXZ1|NDUS4_MOUSE	Ndufs4	NADH dehydrogenase [ubiquinone] iron-sulfur protein 4, mitochondrial	600	37.14	19785	10	10	10		916139	922441	380400	167082	269361	254853				920298	363437	2.01765e+06				1.81498e+07	2.23862e+07	2.21024e+07	1.63554e+06	602734	434436				605964	316567	315915				701647	617968	1325641	339270	189105	295480				2.98459e+06
sp|Q7TMM9|TBB2A_MOUSE	Tubb2a	Tubulin beta-2A chain	4385.04	77.98	49907	53	2	1		300570	402556	336624	2.11894e+06	1.37122e+06	1207683	661267	1.01127e+06	631398	9.79762e+06	4.35858e+06	1.04475e+07	137681	148215	180615										7.45881e+06	5.87917e+06	7.03329e+06				8.98268e+06	4.86486e+06	6.48903e+06	240191	218772	227923	187141	208085	173624	2.92369e+06
sp|P56135|ATPK_MOUSE	Atp5mf	ATP synthase subunit f, mitochondrial	312.81	36.36	10344	6	6	6		6.72987e+06	8515080	5.30289e+06	973434	1.12344e+06	1.37473e+06	847694	1391764	1.12997e+06	2.11963e+06	1.50619e+06	4.16435e+06	121712	240659	272403	1.77535e+06	3622832	3472214	1.58154e+06	770364	285835	267192	241757	203899	3421636	2.68887e+06	3036396	394401	876073	297577	3.57938e+06	1.87948e+06	1.41295e+06	910764	1.26771e+06	1.39024e+06	2399668	2.12568e+06	2.50382e+06	1.34094e+06
sp|P48771|CX7A2_MOUSE	Cox7a2	Cytochrome c oxidase subunit 7A2, mitochondrial	200.91	27.71	9291	3	3	3		2.10867e+06	2.13862e+06	476921													1.16606e+07	2.10449e+07	1.71709e+07							1.27433e+06	513873	351605	206546	1.26548e+06	176918	1.24824e+06	659550	4671344				390223	496686	302792	5.65017e+06
sp|Q9D0I8|MRT4_MOUSE	Mrto4	mRNA turnover protein 4 homolog	1339.7	63.6	27546	27	27	27		1.57978e+06	1.81466e+06	1.57272e+06	241981	295622	242800	2.08e+06	2.46342e+06	1.55322e+06	320753	268859	66609.3	7.74323e+06	1.07711e+07	6.02074e+06				326247	182604	7973.47	7.0761e+06	7.76506e+06	6.28807e+06	264405	133848	233495	1.61822e+06	4.43834e+06	2.86597e+06	1.20136e+06	1.17789e+06	422084	1.07082e+06	349954	341285	941796	1.01255e+06	651000	946755
sp|P62996|TRA2B_MOUSE	Tra2b	Transformer-2 protein homolog beta	636.45	32.64	33666	10	10	9		2.97803e+06	3.39794e+06	3.37339e+06	3.92702e+06	5452549	2.88995e+06	1.1038e+06	1.76281e+06	1.09888e+06	726912	220955	670632	119426	90662.2		72474.1	99057.5	176775	128235	59084.1	6034.35	5894596	5.60066e+06	5533143	1.83784e+06	1.35281e+06	1.3546e+06	797492	177093	1.07874e+06	2.95378e+06	2.63122e+06	1.40772e+06	768466	163009	84312.3	151650	1796538	1.54116e+06	4377290
sp|Q8VEK3|HNRPU_MOUSE	Hnrnpu	Heterogeneous nuclear ribonucleoprotein U	2418.38	38.62	87918	42	42	41		672160	846492	687501	8.98932e+06	8.72527e+06	6.48889e+06	2.16722e+06	2.84187e+06	1.78822e+06	2.22813e+06	833443	1.6524e+06	3.11199e+06	3.78376e+06	2.35155e+06	20732.7	22908.1	34698.3	23847.6	8051.21		2.7576e+06	2.89834e+06	3.33612e+06	1.33298e+06	690928	976870	104135	26997.6	78133.8	2.29741e+06	2.01689e+06	1.8446e+06	1.32728e+06	1.32682e+06	1.18925e+06	216582	232146	313082	2.22495e+06
sp|Q60932|VDAC1_MOUSE	Vdac1	Voltage-dependent anion-selective channel protein 1	2449.24	82.43	32351	30	5	5		1910752	3.02723e+06	914837	1434658	1.34397e+06	1.23218e+06	352781	739898	497395	804616	470250	997241	78821.9	62580	103907	3.0789e+06	1.83388e+07	1.55903e+07	275010	170230	83661.9	533853	601819	251051	3.1956e+06	992218	1.27814e+06	97512.1	399793	187512	1.29655e+06	809422	2.2386e+06	1.31903e+06	1.52287e+06	1.66313e+06	308917	436791	384234	2.94584e+06
sp|O55222|ILK_MOUSE	Ilk	Integrin-linked protein kinase	1885.45	47.35	51373	32	32	32		857276	773968	891198	47854.5	25143	40867.4	2.02905e+07	3.04323e+07	1.69237e+07				446758	96719.5	407221							126801	66708.4	170642							167839	45564.4	153146	1.50147e+06	963437	1.0846e+06				5647.07
sp|P84091|AP2M1_MOUSE	Ap2m1	AP-2 complex subunit mu	1694.89	51.72	49655	25	25	25		835028	937859	745344	7.41257e+06	5.1346e+06	4.99484e+06	981174	1.5177e+06	1.26074e+06	8.90688e+06	4.07408e+06	9.05027e+06	41845	36939.2	46715.1					5081.73	1633.84	361865	166833	380149	4.34566e+06	2.54355e+06	3.05785e+06	5096.74	30720.4	13969.7	3.54568e+06	2.08296e+06	3.171e+06	1.16459e+06	1.46353e+06	1.10848e+06	843907	719224	401504	1.48607e+06
sp|Q9Z1P6|NDUA7_MOUSE	Ndufa7	NADH dehydrogenase [ubiquinone] 1 alpha subcomplex subunit 7	683.07	78.76	12576	13	13	13		1.05311e+06	118912		321503	420590	314005				1.11952e+06		1.59095e+06				1.17036e+07	2.89209e+07	16110824	2.4204e+06	850502	397277							176595	117097		764599	241148	1.04501e+06							2.82427e+06
sp|P46460|NSF_MOUSE	Nsf	Vesicle-fusing ATPase	4258.04	64.11	82613	69	69	69					1.05537e+07	7.73431e+06	6.03432e+06	25423.1	81849.6	63866.5	1.62521e+07	5.8084e+06	16443584	7925.95	4422.14	8844.28										2.04316e+06	1.49799e+06	1.1149e+06				1.63477e+06	652921	1.43574e+06	288259	318177	272853				940632
sp|P27048|RSMB_MOUSE	Snrpb	Small nuclear ribonucleoprotein-associated protein B	664.6	31.6	23656	12	12	12		2634978	3.67887e+06	3.41064e+06	1.88467e+06	1.3473e+06	1.37682e+06	1.54258e+06	2.78905e+06	1.16733e+06	507353	203195	509057	1.09637e+06	752070	742748	16300.4	49097.7	43450.8	177503	94061.9	25088.6	3.12968e+06	3.34992e+06	3.32805e+06	2490477	2.24837e+06	2.52036e+06	137682	108694	158285	4.97214e+06	4357956	3.17142e+06	661620	410749	630085	1.26158e+06	1.87825e+06	2158427	4877655
sp|Q9Z2X1|HNRPF_MOUSE	Hnrnpf	Heterogeneous nuclear ribonucleoprotein F	1601.31	53.49	45730	19	17	17		3.56281e+06	3.45485e+06	3.69921e+06	2.08699e+06	2.04485e+06	1192088	2.34947e+06	2.84421e+06	1.87119e+06	199753	138493	277808	2.91371e+06	1.84552e+06	1.44569e+06	70996.2	72900.4	46868.1				5.45138e+06	5.23189e+06	5.55242e+06	1.35073e+06	1.54102e+06	970453	87755.5	35860.9	7711.55	3.84085e+06	3.06457e+06	2039140	980462	275989	414562	1.31445e+06	1.78352e+06	1.6992e+06	2.83784e+06
sp|Q9D6R2|IDH3A_MOUSE	Idh3a	Isocitrate dehydrogenase [NAD] subunit alpha, mitochondrial	1053.32	37.43	39639	17	17	17		3539164	3.63341e+06	3.25656e+06	4.50124e+06	2.95597e+06	3.65794e+06	3.09566e+06	4506628	2.54418e+06	3.27711e+06	1.25627e+06	4.77569e+06	43448.1	22222.6	56805.6	103206	308128	284623	28508.9	58304.1	27700.7	126579	35871.3	82152.9	1.18975e+06	1015339	861268	51306.7	29194.3	34632.1	4.25383e+06	3.58332e+06	6341744	5.53059e+06	2.82694e+06	2.65155e+06	54546.5	180392	49838.7	1.04101e+06
sp|Q8BL97|SRSF7_MOUSE	Srsf7	Serine/arginine-rich splicing factor 7	450.98	21.72	30818	8	7	7		1.69909e+06	2.57498e+06	2.19989e+06	4.67709e+06	5.58192e+06	5.05227e+06	772118	1493126	1300304	1.31399e+06	807174	1.17589e+06	1.15014e+06	1.66171e+06	716526	220485	84126.5	521039				5.75601e+06	6.66852e+06	6.92439e+06	997655	862123	1.28611e+06	620883	206666	1.26374e+06	1.36458e+06	1.90382e+06	969452	708974	548500	583776	560017	1.9964e+06	2.28446e+06	1.7499e+06
sp|P03888|NU1M_MOUSE	Mtnd1	NADH-ubiquinone oxidoreductase chain 1	568.77	14.78	36059	10	10	10		511338	680010	131890	192084	238138	327378				867414	301816	1891301				1.37713e+07	2.04973e+07	1.68429e+07	1741193	705382	216178				375573	159162	41380.7	21683.8	78554.8	36837.9	961342	803234	1.45543e+06	93880.1	34714.1	62080.4				3163229
sp|P84104|SRSF3_MOUSE	Srsf3	Serine/arginine-rich splicing factor 3	296.04	28.66	19330	5	4	4		3.23386e+06	3.29211e+06	3.60333e+06	1.57814e+06	2.01288e+06	1.87252e+06	1220061	1.77787e+06	1.50194e+06	762620	337600	396511	1.26881e+06	1.15831e+06	832884	13151.7	25708.6	133993	91845.9	48265.5	29724.9	4.42697e+06	5960896	6.3323e+06	1.4888e+06	958334	1.53298e+06	364150	146638	338289	2.48768e+06	2.11429e+06	1.4837e+06	880151	662153	670383	3.57815e+06	4.86229e+06	4.8493e+06	1.24585e+06
sp|P70245|EBP_MOUSE	Ebp	3-beta-hydroxysteroid-Delta(8),Delta(7)-isomerase	205.35	15.22	26215	3	3	3		236149	410975	241715				161885	285808																										405678	632511		1.89233e+07	31187320	1.82927e+07
tr|Q68FG2|Q68FG2_MOUSE	Sptbn2	Spectrin beta chain	12349.5	62.4	270923	166	153	152		15798.5	17878.3	21701.1	494032	302209	287873				3.1973e+06	827482	3.2811e+06	14795.1	4456.56											1.14868e+07	9.06362e+06	6.66938e+06				8.14763e+06	9.90193e+06	9.51985e+06							2.24216e+06
sp|Q78IK2|USMG5_MOUSE	Atp5md	Up-regulated during skeletal muscle growth protein 5	317.78	44.83	6382	4	4	4		4.71301e+06	5.66543e+06	4040882	1.18472e+06	850040	1.02684e+06	2.382e+06	1.64347e+06	2042165	1.97933e+06	936050	2.65517e+06	250492		299605	2.59333e+06	8.07225e+06	7.19701e+06							1.27754e+06	983339	998070	475244	751043	1.00636e+06	3216121	925166	2036784	1.28114e+06	1.38967e+06	1.08806e+06	2496930	1.86017e+06	2.05751e+06
sp|P10126|EF1A1_MOUSE	Eef1a1	Elongation factor 1-alpha 1	1654.86	56.06	50114	27	18	17		1.48615e+06	1.92499e+06	1.76817e+06	5.51743e+06	4.44981e+06	3.49474e+06	2.00263e+06	3.58789e+06	2.58029e+06	3.63157e+06	1.3025e+06	3.63409e+06	1.33363e+06	1.16654e+06	1.45665e+06							1.2249e+06	842773	1.4153e+06	555155	373326	385969	436374	267665	719126	1.03964e+06	378898	777376	5.62958e+06	3.35912e+06	3.4504e+06	2.06327e+06	2.61294e+06	2.08321e+06	731817
sp|Q9D0E1|HNRPM_MOUSE	Hnrnpm	Heterogeneous nuclear ribonucleoprotein M	4360	41.84	77649	62	61	61		1.13729e+06	1.00111e+06	1.2171e+06	3.57218e+06	2.62467e+06	2.18965e+06	1.66613e+06	2.76285e+06	1.70009e+06	463965	182027	389577	1.34445e+06	877870	1.18024e+06	38200.2	13705.2	5555.3				4.92376e+06	4.37481e+06	4.04676e+06	2.92569e+06	2.7441e+06	2.08281e+06	110651	9816.21	20348.8	6284416	4.19547e+06	3.89435e+06	992027	877251	888058	257185	612045	258207	2.70589e+06
sp|P19096|FAS_MOUSE	Fasn	Fatty acid synthase	9948.32	63.42	272428	151	151	146		48033.9	38836.2	34782.9	1.00039e+06	787013	681262	2.00616e+06	7.51856e+06	1.8096e+06	1.01511e+06	295009	977253	2705.17	865.102	3290.13							46291.8	16307.7	72248.7	2518.97	2561.67	2627.38		2982.36	18792.3	43974.2	20317.3	65264.4	1.93318e+07	1.22839e+07	1.80316e+07	452668	653599	468818	15839.9
sp|P23242|CXA1_MOUSE	Gja1	Gap junction alpha-1 protein	1636.79	56.28	43004	25	25	25											1.87698e+07	1.67706e+07	1.94981e+07				926564	1.34915e+06	1.16076e+06							324254	227526	182428				576836	642064	620512	123823	122771	120176				2.30975e+06
sp|Q60900|ELAV3_MOUSE	Elavl3	ELAV-like protein 3	1756.16	56.13	39533	26	15	15					951682	421879	361022				991642	436821	995948										22178.2	36424.6		4824320	4.4545e+06	5.21241e+06				7423164	8.23736e+06	5978252							1.25894e+07
sp|Q9EQP2|EHD4_MOUSE	Ehd4	EH domain-containing protein 4	3058.48	79.48	61481	47	38	36		274028	204739	255368	145821	100625	73197.4	16855300	29880452	15283486	12771.4	5040.33	14786	118454	9611.63	73106.8	3517.44	7585.34	6803.61																915916	1.85733e+06	876480
sp|P49290|PERE_MOUSE	Epx	Eosinophil peroxidase	2366.07	47.77	81380	42	38	38		8329.67	16917	11357.8				2.21812e+06	2.98275e+06	2263524				1.48731e+07	1.82581e+07	5.26846e+06				10255.2	17582.7								3.12392e+06	9.63207e+06	7.34037e+06				64426.1	34856	43228.7	58368.9	43882.1	61733.2
sp|O35295|PURB_MOUSE	Purb	Transcriptional activator protein Pur-beta	1052.61	60.8	33901	14	12	12		1.23227e+06	1.27435e+06	1.46547e+06	6.07649e+06	4.96485e+06	2.6587e+06	1.80099e+06	3.06503e+06	1.47922e+06	2.21831e+06	927168	1.54972e+06	344650	243463	191710	42775.5	143374	82636.4	97232.9	56803.6	26633	202521	218697	288963	3.05128e+06	3.67703e+06	2.48001e+06				6.14314e+06	3.20269e+06	3.7658e+06	779142	439100	525424	550972	548583	414175	3.33954e+06
sp|P01831|THY1_MOUSE	Thy1	Thy-1 membrane glycoprotein	324.76	32.1	18080	5	5	5											3.77654e+06	3.24758e+06	3.22123e+06													10644008	1.46809e+07	8006952				1.59694e+06	644005	826506							5.53478e+06
sp|Q80XN0|BDH_MOUSE	Bdh1	D-beta-hydroxybutyrate dehydrogenase, mitochondrial	829.09	41.98	38299	12	12	12		595408	1.02882e+06	754603	80480.9	44682.3	53279.1				205677	91955.4	176450													860437	590927	807873	63792.1	7389.59	132172	292834	222842	170874				2.252e+07	1.77881e+07	1.81433e+07	277004
sp|P16460|ASSY_MOUSE	Ass1	Argininosuccinate synthase	1586.25	49.03	46584	25	25	25		4.23274e+06	5.40049e+06	1.56082e+06																															192452	250691	158999	1.86938e+07	1.94574e+07	1.48432e+07
tr|D3YZ62|D3YZ62_MOUSE	Myo5a	Unconventional myosin-Va	8561.41	55.09	212335	132	123	123					2.79602e+06	1.70936e+06	1.40011e+06	1005.1	1671.32	1142.05	1.67915e+06	891668	1.2234e+06	3334.75		6558.82							46211	18815.9	73498.9	8.15247e+06	5.74246e+06	4.94672e+06				5.94691e+06	6.23495e+06	5.41339e+06	59214.1	28529	51572.1				6.38929e+06
sp|Q6ZQ38|CAND1_MOUSE	Cand1	Cullin-associated NEDD8-dissociated protein 1	4250.68	56.1	136332	68	66	66		445630	310369	354053	6.95578e+06	4.95421e+06	3.67624e+06	5.41151e+06	8.12246e+06	3.75834e+06	1.27877e+06	226798	1.85686e+06	366218	72804.5	218308							5.34786e+06	2.47865e+06	6.36963e+06	81510.4	74479.2	108061				2.04208e+06	623264	2257920	2.46468e+06	1.18653e+06	1.72984e+06				440287
sp|Q8VE22|RT23_MOUSE	Mrps23	28S ribosomal protein S23, mitochondrial	722.93	66.1	20348	11	11	11		4.1309e+06	7.15496e+06	6.17441e+06	555213	512936	502355	50567.8	87428.2	68598.8	1.82154e+06	1.25255e+06	1.9831e+06	327324	585602	890148	764874	1.81988e+06	1.84724e+06	1.50909e+06	945093	347092	1.02409e+06	1.02055e+06	1.08197e+06	829703	861726	1.17759e+06	980074	2.02282e+06	865104	1.17755e+06	951286	1.14695e+06	875678	381483	847412	3.61494e+06	3.23561e+06	3.52814e+06	1.46457e+06
sp|Q9CR62|M2OM_MOUSE	Slc25a11	Mitochondrial 2-oxoglutarate/malate carrier protein	1353.16	61.78	34155	22	22	22		959388	1.29042e+06	470636	3.38853e+06	2.52403e+06	2.69019e+06	993175	1.74635e+06	1.11904e+06	1.25223e+06	702222	1.25281e+06	34073.4		25862.8	5.05294e+06	1.2875e+07	1.54099e+07	184729	90433.4	37273.3	78417.3	25427.9	111837	1.03004e+06	564572	392422				509125	273500	831304	1.65468e+06	1.90797e+06	1.84633e+06	257862	232511	215445	421535
sp|Q9CQV8|1433B_MOUSE	Ywhab	14-3-3 protein beta/alpha	1317.26	68.29	28086	20	12	10		184315	221554	223812	6.62799e+06	5.84047e+06	1.5345e+06	2.71006e+06	2.03569e+06	1.48976e+06	1.10861e+07	1.34267e+06	2937920	948285	496006	161337							936414	366428	501003	2.7527e+06	2.57337e+06	756993	216746	202994	59449.5	4.86777e+06	687121	1.76347e+06	1.67029e+06	238447	198147	552302	530839	160141	2.25679e+06
sp|P14733|LMNB1_MOUSE	Lmnb1	Lamin-B1	4002.06	65.14	66786	62	57	57		257366	485374	299656	1.57689e+07	1.40138e+07	1.12388e+07	862947	4.60013e+06	739264	400377	72101	294641	667099	430450	597633	153495	105093	62460.6	69588.9	59288.8	5624.79	564660	463816	708213	88792.5	102505	127937				793693	300381	2.64713e+06	1.3458e+06	655343	1.12775e+06				704223
sp|P56395|CYB5_MOUSE	Cyb5a	Cytochrome b5	317.22	41.04	15241	4	4	4		1.10987e+06	1.04515e+06	462930				548404	778279	559500																			187562	1.49177e+06	663061							17914894	17761730	18935136
tr|G5E924|G5E924_MOUSE	Hnrnpl	Heterogeneous nuclear ribonucleoprotein L (Fragment)	2267.72	49.11	66932	31	31	30		991210	1.44766e+06	1.64802e+06	5.05903e+06	4.36615e+06	3.89841e+06	624404	1.36254e+06	637330	1.40557e+06	433654	958065	63820.5	11866.1	77652.9	72178.2	52535.6	72148				1.31913e+06	1.25618e+06	1752304	2.91787e+06	2.09283e+06	2325460				2.17765e+06	3.30754e+06	2.016e+06	213537	275545	268667	305421	518701	652630	6.30838e+06
sp|P40124|CAP1_MOUSE	Cap1	Adenylyl cyclase-associated protein 1	2339.21	64.35	51565	31	30	29		326930	282916	278776	1.249e+06	3.69246e+06	1.06762e+06	10792130	16307572	8726919	3.07119e+06	787746	2.74998e+06	1.49296e+06	646389	1.08023e+06							1.0882e+06	780528	1.45277e+06	92959.2	101557	86463.9	14486.9	13779	25698.6	622603	181005	907437	1.1572e+06	755744	904236				143919
sp|P57784|RU2A_MOUSE	Snrpa1	U2 small nuclear ribonucleoprotein A'	772.95	44.31	28357	11	11	10		1.98997e+06	2.94554e+06	2.81294e+06	1.47095e+06	1108821	1.12896e+06	1.22618e+06	1.91834e+06	971438	228472	94117.5	97953.3	148259	586808	616042	52934.3	204736	56537.5	32145.9	22382		2.78592e+06	4544268	2.58672e+06	2853596	2.31599e+06	2.71475e+06				1.94472e+06	2.45763e+06	1.70303e+06	618517	197225	422163	1.22702e+06	1.80646e+06	2.26599e+06	4.06822e+06
sp|P47754|CAZA2_MOUSE	Capza2	F-actin-capping protein subunit alpha-2	1420.07	74.83	32967	17	15	15		34062.5	43186.8		1.28104e+06	938649	608007	1510872	2.09562e+06	1.1175e+06	4547375	2.32617e+06	3126389	485055	663664	611383				950895	242919	197770	819259	552296	407478	9323158	5408257	5455914		25090.9	27281.2	3.69669e+06	2.86344e+06	2.93082e+06	242849	101438	245761		153191	11499.5	3000732
sp|Q61878|PRG2_MOUSE	Prg2	Bone marrow proteoglycan	325.64	39.01	24255	6	6	6								3.62316e+06	4.53004e+06	3.95491e+06				1.03847e+07	7.00503e+06	3.37681e+06				110132	51200.7								5.46579e+06	1.03902e+07	1.08782e+07
sp|Q8BMS1|ECHA_MOUSE	Hadha	Trifunctional enzyme subunit alpha, mitochondrial	3372.11	61.47	82670	50	50	50		1.77998e+06	2.05446e+06	1.52894e+06	1.09905e+06	779262	751436	2.25292e+06	3.38402e+06	2.28801e+06	478565	185566	431094	204476	163016	234317	805363	915151	927848	240084	182299	67347.7	846958	558699	872606	84502.9	87668.5	49661	55191.6	88129.9	186957	442414	380311	458710	1.13078e+07	9.85773e+06	9.38945e+06	1.11232e+06	1.55322e+06	1.11803e+06	209104
sp|P61804|DAD1_MOUSE	Dad1	Dolichyl-diphosphooligosaccharide--protein glycosyltransferase subunit DAD1	288.75	28.32	12497	4	4	4		1.13794e+06	920928	1.15323e+06				405551	796543	627349				148621	463772	719986							220850	500326	419013	195807	291252	191556	889495	1.1598e+06	1.46031e+06	99127.4	84599.2					1.32897e+07	17411200	1.68241e+07
sp|P19001|K1C19_MOUSE	Krt19	Keratin, type I cytoskeletal 19	2440.5	75.93	44542	34	23	23		322139	413795	364336				1.35413e+07	1.69784e+07	1.08161e+07				105184	118770	343868							12900.9	30663.6	343530				1.40894e+07	261924	1.0303e+06				278249	142651	158344
tr|F6RT34|F6RT34_MOUSE	Mbp	Myelin basic protein (Fragment)	729.98	35.38	23196	12	2	2											5.55523e+06	1.07096e+06	3796282													4554998	3.12684e+06	3.97524e+06				14273666	6682240	10573274							2.35027e+06
sp|Q6PE01|SNR40_MOUSE	Snrnp40	U5 small nuclear ribonucleoprotein 40 kDa protein	1097.96	74.3	39276	17	17	17		1.69792e+06	2.57232e+06	2.24588e+06	2.1522e+06	2.01555e+06	1.83544e+06	1.63977e+06	2.77853e+06	1.2501e+06	357237	147868	418355	397868	558247	583952							3.05323e+06	2.96626e+06	3.14372e+06	1.38687e+06	1.28407e+06	1.11634e+06				3.21496e+06	3.79923e+06	2.44147e+06	593990	276637	476707	450795	774298	1.06247e+06	4.39267e+06
sp|P07724|ALBU_MOUSE	Alb	Serum albumin	2460.78	59.21	68693	38	36	34		2.82529e+06	3.42344e+06	992532				3.55691e+06	3.16748e+06	6.18726e+06	19937.2	18812.4		619075	764965	343974	396937	1.79046e+06	1.81934e+06	27203.7	17447.5	552.95	33161.4	53638.8	92344.9	88553.6	135478	65424.5	76026.8	3.47584e+06	1.93342e+06	346251	385627	154161	794517	936459	720355	6.95455e+06	8.79576e+06	6.70164e+06	575929
sp|Q9D8B4|NDUAB_MOUSE	Ndufa11	NADH dehydrogenase [ubiquinone] 1 alpha subcomplex subunit 11	656.72	55.32	14982	10	10	10		401432	393764	123896	25882.6	72469.9	73594.9				253487	21068.6	603763				1.12302e+06	2.30133e+07	1.87557e+07	1.29624e+06	633782	232720	129442	70520.2	117503	291413	115080	368668	23666	80850.3		852548	725568	1777991	28879	24124.2	50534	31782.6	63077.4		2440430
sp|Q9JKF1|IQGA1_MOUSE	Iqgap1	Ras GTPase-activating-like protein IQGAP1	10065.2	70.67	188742	139	134	133		576743	476219	475225	31971.9	28080.3	21636.7	1.39226e+07	2.50789e+07	1.16061e+07				982572	482182	814272							334547	189816	399769				8543.85		8894.33	11629	1769.1	15163.2	1.5509e+06	874328	1.15498e+06				1871.73
sp|Q8K3J1|NDUS8_MOUSE	Ndufs8	NADH dehydrogenase [ubiquinone] iron-sulfur protein 8, mitochondrial	706.57	46.7	24038	11	11	11		545452	671217	223703	83971.7	116728	143469	13085.7	69298.3	30801.4	857267	243342	1.65411e+06				7804888	2.11073e+07	1.76818e+07	2.07989e+06	862967	362305	66537	38957.9	27129.7	194480	71434.5	57547.2	6109.91	18031.3		486734	409364	840130	70060.8	43179	77124.3	15338.5	25210.7	7358.74	696130
sp|P35700|PRDX1_MOUSE	Prdx1	Peroxiredoxin-1	789.06	75.38	22176	17	16	16		2.23666e+06	2.32932e+06	1.66079e+06	618449	443110	330606	859763	1.62812e+06	1.59836e+06	1.2203e+06	793474	656722	423873	364173	432510							491418	555670	614370	540017	398371	314133	1.2466e+06	3.86222e+06	2.02583e+06	215503	220851	249945	439084	455799	396789	8.63896e+06	1.33774e+07	7.36004e+06	572437
sp|P43276|H15_MOUSE	Hist1h1b	Histone H1.5	308.68	21.52	22576	5	5	5		2.79041e+06	2676850	2.75693e+06	2.39322e+06	1.72204e+06	1.63487e+06	2791528	3.55874e+06	3074483	1229342	453032	1.05227e+06	1.97525e+06	2.74432e+06	1.97863e+06	41785.5	40859.5	41196.9	92373.1	84771.1					595092	685976	592742	72631.8		199577	1.34001e+06	1863528	1.0298e+06	1.34724e+06	891385	1.05351e+06	1.54934e+06	1.97697e+06	1.72663e+06	3427650
sp|Q9QW08|PHOS_MOUSE	Pdc	Phosducin	1653.48	81.97	28016	21	21	21					23045024	1.68575e+07	1.71023e+07
sp|P00397|COX1_MOUSE	Mtco1	Cytochrome c oxidase subunit 1	482.51	19.26	56910	9	9	8		336136	834932	109465				117649	160068								7.83278e+06	2.23888e+07	1.94498e+07				92089.9	87524.4	57562.6	324512	85431.6	110779	20355.6	97573.2		486404	168509	804204	72329.7		24993.6	33783		58924.2	1.12737e+06
sp|Q9CQP0|RM33_MOUSE	Mrpl33	39S ribosomal protein L33, mitochondrial	200.42	52.31	7416	4	4	4		5415570	5996557	4957851	709394	647962	305238				2.63607e+06	1.21447e+06	1.42373e+06	419545	699081	519797	833007	1299284	699761	2.18337e+06	813281	293817	1725656	1367720	1.3459e+06	1.00974e+06	928921	642667	2149152	2.55425e+06	1.27007e+06	945606	525071	564893				2.69559e+06	2.94786e+06	2.00089e+06	978098
sp|P61982|1433G_MOUSE	Ywhag	14-3-3 protein gamma	845.54	53.44	28303	15	7	7					3.87539e+06	3.63628e+06	2.10747e+06	372205	630054	415090	11226912	5.65695e+06	7.66119e+06	279648	266551	261702	33501.5	58275.4	63251.7	78224.5	83847	47634.1	158959	150911	187303	3.15561e+06	3.0239e+06	2.75719e+06	18508.6	45457.9	44077.9	1.03187e+06	718678	1.1172e+06	371869	268933	336730	427699	472437	409867	1.85884e+06
sp|Q9Z275|RLBP1_MOUSE	Rlbp1	Retinaldehyde-binding protein 1	1696.2	71.61	36408	25	25	24					2.22178e+07	1.86414e+07	1.53601e+07
sp|P17156|HSP72_MOUSE	Hspa2	Heat shock-related 70 kDa protein 2	2952.51	66.67	69642	39	27	26								88525.1	68589.3	84741.5	378580	168631	397544										2.03177e+07	1.51389e+07	1.78094e+07	255227	158652	169929				24690.1	21192.6								467652
sp|O08810|U5S1_MOUSE	Eftud2	116 kDa U5 small nuclear ribonucleoprotein component	3932.31	66.94	109361	57	56	54		1.70175e+06	2.21256e+06	1.97462e+06	2.54963e+06	2.09461e+06	1.83007e+06	1.48875e+06	2.87517e+06	1.03544e+06	501507	236847	384130	483736	473401	355576	45900.8	41025.4	11447.3	59684.4	27140.1	13907.8	2.90668e+06	3.02777e+06	3.19435e+06	1.63672e+06	1.48464e+06	1.25227e+06	38532.9		19884.1	3.08554e+06	3099624	2.10553e+06	747431	495134	592626	628236	929221	987241	3.58639e+06
sp|Q9CQQ7|AT5F1_MOUSE	Atp5pb	ATP synthase F(0) complex subunit B1, mitochondrial	745.04	42.19	28949	13	13	13		4.92523e+06	3570226	2.03637e+06	750999	922808	467616	122915	403376	428877	2.61163e+06	1.54338e+06	3.53891e+06	319169	563681	58773.4	1.16086e+06	1.84295e+06	1.47473e+06	1.42877e+06	647237	283802	364733	65829.5		3.19196e+06	2.21452e+06	1536188	548113	1.39717e+06	413675	2.57081e+06	1.15542e+06	675861	999126	1.03398e+06	617376	2.08677e+06	2.21477e+06	1275399	1.91883e+06
sp|Q8C052|MAP1S_MOUSE	Map1s	Microtubule-associated protein 1S	282.79	6.06	102939	5	5	5		1.27674e+06	1.26557e+06	1.41148e+06	1.29977e+06	1.33788e+06	1.39191e+06	1.26741e+06	1.19225e+06	1.07e+06	1.32301e+06	1.18116e+06	1536692	1.57781e+06	1.39398e+06	1.36902e+06	1.51847e+06	1.37441e+06	1.26306e+06	1.41217e+06	1.33805e+06	1.64284e+06	1.28117e+06	1.08273e+06	1.30033e+06	1.09729e+06	1.03358e+06	1.32464e+06	1.36882e+06	1.07106e+06	1.16326e+06	1.38216e+06	1.37571e+06	1.53049e+06	1.36773e+06	1.34921e+06	1.36774e+06	1.40591e+06	1.15173e+06	1.40566e+06	1.39766e+06
tr|B2M1R6|B2M1R6_MOUSE	Hnrnpk	Heterogeneous nuclear ribonucleoprotein K	2020.56	57.73	48562	29	9	9		626663	691310	617822	8218372	6.15521e+06	3.40694e+06	2.13892e+06	2.65467e+06	1.44631e+06	1.55801e+06	425061	1.03e+06	745207	446709	322620	19922.6	26338.4	14363.3				1.27049e+06	648804	1.05046e+06	1.47137e+06	1.25003e+06	1.08405e+06	14947.7	26487.4	17538	3.10067e+06	2.10463e+06	2.18183e+06	1.17467e+06	992861	1154255	55834	180103	66346.3	2.74369e+06
sp|P43275|H11_MOUSE	Hist1h1a	Histone H1.1	565.18	29.58	21785	7	5	5		1.63595e+06	1.42445e+06	1.52276e+06	1692917	1562280	1318587	1.03054e+06	1.74675e+06	1.60845e+06				1721190	2793315	1.80963e+06							9169151	7421013	7.4277e+06	134556	270752	291734				675296	983576	565985				1.55061e+06	1598995	1.38228e+06	1.20443e+06
sp|Q99KP6|PRP19_MOUSE	Prpf19	Pre-mRNA-processing factor 19	1154.55	63.69	55239	20	20	19		1.0588e+06	1.95229e+06	1.60412e+06	2385380	1.95785e+06	1.70358e+06	1.89613e+06	3.10924e+06	1.64433e+06	238486	131546	250476	817347	982033	835834				40031.8	35397.3		3.38649e+06	3.5102e+06	3.43893e+06	1.78196e+06	1.51059e+06	1.28645e+06	40936.3	34534.2		2927628	2796604	1.91848e+06	378906	227170	394044	535452	617901	747519	3.10807e+06
tr|A3KFU5|A3KFU5_MOUSE	Pabpc4	Polyadenylate-binding protein	2746.85	41.2	69430	41	24	24		2.92393e+06	3.76983e+06	3.73401e+06	324786	219343	214998	131904	555159	27917.7	848286	460210	804035				1.85368e+06	3.45576e+06	3.00672e+06	3.23199e+06	1853592	687381	672641	732228	969974	1.76785e+06	1.68205e+06	1.43797e+06				1.05575e+06	1.09063e+06	920863	1.30286e+06	944149	894151	3.27552e+06	1.52718e+06	2.55362e+06	1.68203e+06
sp|Q9ERD7|TBB3_MOUSE	Tubb3	Tubulin beta-3 chain	3352.8	67.33	50419	42	17	17					701037	477280	286292				3.0529e+06	1.47868e+06	2.42807e+06										697943	579126	488710	6.06347e+06	5.05379e+06	4.01286e+06				1.01104e+07	4.0048e+06	5.87843e+06	282238	446896	579031				3.23699e+06
sp|Q9CQF0|RM11_MOUSE	Mrpl11	39S ribosomal protein L11, mitochondrial	916.95	66.15	20680	16	16	16		5.24268e+06	3.81493e+06	3.41583e+06	260119	271813	259469				1.29832e+06	719517	1.10202e+06	554114	1.0428e+06	673765	138373	398385	309446	1.79492e+06	953687	305238	1.98739e+06	1.48729e+06	1.06888e+06	853024	809748	691912	2.03572e+06	3.96909e+06	918595	789958	505897	396761	514578	237936	433334	4.55874e+06	3.99437e+06	2542724	1.0665e+06
sp|O35683|NDUA1_MOUSE	Ndufa1	NADH dehydrogenase [ubiquinone] 1 alpha subcomplex subunit 1	131.66	14.29	8139	2	2	2					92182.2	296774	443612				756406	183536	472357				6.00515e+06	1.772e+07	2.02326e+07	1.41235e+06	543035	359389				606880		80375.7				788221	380476	1.28857e+06							701003
sp|P62874|GBB1_MOUSE	Gnb1	Guanine nucleotide-binding protein G(I)/G(S)/G(T) subunit beta-1	1395.74	65.59	37377	17	11	10		128072	163336	80628.3	1.32649e+07	1.16002e+07	8.66357e+06	210081	617480	585714	1.6197e+06	322893	2.19826e+06	93474.4	31084.8								239177	173977	184984	1.91878e+06	1.65418e+06	1.26024e+06		202831	32493.1	929292	732351	1.05713e+06		81182.4	60223.1				1.58684e+06
sp|Q9JKB3|YBOX3_MOUSE	Ybx3	Y-box-binding protein 3	1815.11	66.76	38814	22	17	16		106856	227606	157275	2.36768e+06	2365081	1.87799e+06										91376.4	115157	79440.4	1.03925e+06	581574	250334	1.47025e+07	1.52703e+07	1.3199e+07							54146.6	74108	77557.7	71169.7		89754.7	120481	66627.4	59801.5
sp|P62743|AP2S1_MOUSE	Ap2s1	AP-2 complex subunit sigma	513.07	44.37	17018	7	7	7		9148.48	17242	26223	6.1215e+06	3.48529e+06	3.79605e+06	14370.8	40548.1		5.7442e+06	3225796	6.55385e+06										20224.8		31281.7	5.15562e+06	2.73137e+06	4.85927e+06				1.41203e+06	1.23799e+06	1318747	352572	520731	305813	676527	822092	381678	1.49443e+06
sp|A2BDX3|MOCS3_MOUSE	Mocs3	Adenylyltransferase and sulfurtransferase MOCS3	48.91	1.96	49375	1	1	1		1.81339e+06	2.5125e+06	2.02757e+06	1.88804e+06	1.67124e+06	1.51327e+06	1607724	2.70472e+06	1.05741e+06	956721	469878	986017										408057	43920.2		2.48847e+06	2.7917e+06	2.28237e+06				2.25469e+06	3.01065e+06	1.91965e+06	915581	603011	660486	507544	628404	853767	5.3346e+06
sp|P68510|1433F_MOUSE	Ywhah	14-3-3 protein eta	1268.46	64.63	28212	21	17	17		75189.3	93811.5	80021.2	954161	826316	643331	1.60035e+06	2.31939e+06	1.50022e+06	6.58169e+06	3.23329e+06	5.7477e+06	531097	152758	308032							551885	412066	559002	2357398	2.04676e+06	2.19846e+06	27549.4	71438.6	63985.2	6.34407e+06	2.54574e+06	5.59368e+06	401633	394950	421965				1.69283e+06
sp|Q6NV83|SR140_MOUSE	U2surp	U2 snRNP-associated SURP motif-containing protein	990.64	20.99	118261	19	19	18		107285	79548.5	172982	1.12634e+06	855638	793864	34930.9	47499.8	31814.5													668710	340938	641151	140740	86377.9	40951.7				1.37833e+07	7.3429e+06	1.16232e+07	1.15904e+06	616639	755208				4.58285e+06
sp|P16330|CN37_MOUSE	Cnp	2',3'-cyclic-nucleotide 3'-phosphodiesterase	1577.15	55.24	47123	25	25	25					27293.4	59145.2	32137.7	43573	188128	117666	1.27456e+07	2.65068e+06	8.1512e+06	117882	111841	162822										4.08971e+06	3.65509e+06	3.10058e+06				6.35494e+06	3.73329e+06	4.82755e+06	31419.8		22028.8				847144
sp|Q7TQI3|OTUB1_MOUSE	Otub1	Ubiquitin thioesterase OTUB1	954.81	47.6	31270	13	13	13		290260	299860	271251	5.95238e+06	4470160	4.3527e+06	1.08754e+06	2687086	1.85102e+06	5.96171e+06	1.94452e+06	7511460	491147	48354.5	487171							34895.9	47399.1	16592.9	356288	419517	390417				2741465	1.11103e+06	3.8772e+06	602928	1.16814e+06	842643				1.0441e+06
tr|Q91VA7|Q91VA7_MOUSE	Idh3b	Isocitrate dehydrogenase [NAD] subunit, mitochondrial	1660.36	46.88	42195	29	29	29		2271506	2.46666e+06	2.2186e+06	2896343	1.87171e+06	2.08384e+06	1.57967e+06	5.02125e+06	2.72171e+06	2.72417e+06	888049	3.52275e+06	100374	23047.5	88848.9	101613	187094	138662	39699.2	23430	11515.6	81176.7	51034.3	98844.8	863345	661985	832844				3086361	2.56912e+06	4.05026e+06	2916408	1.55635e+06	1.29692e+06	42153	90454.8	39343.3	1.09465e+06
sp|Q9D0M5|DYL2_MOUSE	Dynll2	Dynein light chain 2, cytoplasmic	1272.98	82.02	10350	14	11	11		140806	312109	434338	1.33809e+06	1.72787e+06	2.42148e+06	406396	1.13618e+06	634190	827351	776920	1.11675e+06				38966.1	116473	95554.4				471041	1.01525e+06	896238	5.25586e+06	4533168	6.8991e+06				6.33224e+06	3.66471e+06	3.9904e+06	378614	309035	460406	146375	197122	279618	1.21071e+06
sp|Q6PDM2|SRSF1_MOUSE	Srsf1	Serine/arginine-rich splicing factor 1	682.7	36.69	27745	11	11	11		1.84647e+06	2.32794e+06	2.44789e+06	3.54839e+06	3.94509e+06	3.92529e+06	410375	251438	408916	287332	187083	219948	2.05576e+06	1.36858e+06	1.05282e+06	31123.3	40903.5	187225				3.14151e+06	3644280	3.85341e+06	440191	262360	518610	859973	46492.8	1.33942e+06	1059608	1.32854e+06	1.01877e+06	85915.4	116783	105242	1.21997e+06	2.40539e+06	2.0626e+06	1.19857e+06
sp|P68254|1433T_MOUSE	Ywhaq	14-3-3 protein theta	1332.32	56.33	27778	17	14	13		323828	433477	348013	3.94345e+06	3.27202e+06	2.27424e+06	2.08746e+06	2931470	1.71739e+06	4.186e+06	1.79472e+06	3.21124e+06	353823	253765	362394							1.81945e+06	1.40221e+06	2.10712e+06	1.63072e+06	1.18998e+06	1.03557e+06	83286.4		144156	3.05109e+06	1.91066e+06	3.49301e+06	638117	407070	595045		147690	58381.4	1.43115e+06
sp|P26039|TLN1_MOUSE	Tln1	Talin-1	12890.2	63.95	269821	157	146	146		293758	248995	293711	78011.7	66709.8	59003.5	1.17889e+07	1.78019e+07	9.18741e+06	11312.1		11798	550522	230232	447357							322207	129356	403416							4730.43	5488.24	30143.4	3.2348e+06	1.892e+06	2.60573e+06				513.464
sp|P61079|UB2D3_MOUSE	Ube2d3	Ubiquitin-conjugating enzyme E2 D3	170.94	36.05	16687	3	3	2		1323942	926377	972266	2.18345e+06	1.40982e+06	1.50384e+06	4.56131e+06	5.75894e+06	3.82327e+06	1.6688e+06	427833	1.65109e+06	1.01474e+06	774339	1.08541e+06							3734472	2148646	2.90515e+06	466370	432194	430963				1.89644e+06	762039	2.04943e+06	2.4219e+06	1.36559e+06	1.88592e+06
sp|Q62186|SSRD_MOUSE	Ssr4	Translocon-associated protein subunit delta	419.71	31.4	18937	6	6	6		850185	769030	1.39862e+06				489893	722856	450764				436736	315313	512936	34817.5	66582.3	60928.4				76221.5	148572	162404	145994	77037.9	112897	318538	205924	130792	338521	231696	120442	445239	404956	441034	12093424	13729620	13134489
sp|P00329|ADH1_MOUSE	Adh1	Alcohol dehydrogenase 1	951.62	50.93	39771	15	15	15		61147	118265	31846.8				127159	154408	265979																			24480.2	232822	46425.8				796697	4625048	1.34456e+06	8.49098e+06	1.0135e+07	2.18862e+07
sp|Q91Y97|ALDOB_MOUSE	Aldob	Fructose-bisphosphate aldolase B	1208.45	52.47	39507	17	17	17		5.99423e+06	5.15335e+06	2.14739e+06																									588679	2606920	1.21824e+06							1.12921e+07	1.25107e+07	6.70261e+06
sp|Q91Z49|UIF_MOUSE	Fyttd1	UAP56-interacting factor	907.79	40.38	35887	12	12	11		429462	711751	654180	1.62471e+06	1.42529e+06	1.28254e+06	833632	1.24797e+06	916397	652652	444601	732053	118606	84945.3	89166.8	152017	275968	269195	254760	167687	60508	5.64955e+06	6.79432e+06	6.19489e+06	1.25042e+06	979545	1.12019e+06				1685784	1.41987e+06	1.08052e+06	266459	194139	270638	124380	111440	112746	2.96622e+06
sp|Q9JIK9|RT34_MOUSE	Mrps34	28S ribosomal protein S34, mitochondrial	621.32	51.83	25827	11	11	11		3735316	3.43412e+06	3204996	466361	178823	273952	104029	296049	108330	1.22185e+06	663367	810878	65126.1	173518	141636	364102	1.14239e+06	832291	951236	449495	214742	2.7288e+06	3.61218e+06	3.29408e+06	805299	579044	798958	774041	1.97682e+06	505911	923866	673408	619889	685221	366800	518727	2.84974e+06	2.21367e+06	1.51414e+06	1.39701e+06
sp|Q8BKZ9|ODPX_MOUSE	Pdhx	Pyruvate dehydrogenase protein X component, mitochondrial	1436.29	52.5	53999	23	23	22		622858	958847	650987	756020	584373	477856	124848	94177.8	69226.5	2819028	1.23496e+06	2.05858e+06				490234	1.0972e+06	771067	5.99191e+06	2.39568e+06	574668	2.05423e+06	2.20973e+06	2.04688e+06	2.00462e+06	1643220	1.22067e+06				3.19586e+06	1.13312e+06	1.15666e+06	426944	261275	379968	1.88979e+06	1.63988e+06	960636	1428057
sp|Q64332|SYN2_MOUSE	Syn2	Synapsin-2	2194.17	57.51	63373	31	26	26					34805.5	74106	50451.6				7.98714e+06	4869204	9573058													4402291	3.98394e+06	3.5028e+06				563818	580197	615922							3.71848e+06
sp|Q8C196|CPSM_MOUSE	Cps1	Carbamoyl-phosphate synthase [ammonia], mitochondrial	6275.8	63.13	164618	97	93	92																													13277.5	139077	94179.6				18677.9	18093.3	14680.4	1.34338e+07	1.92174e+07	1.45808e+07
sp|Q62093|SRSF2_MOUSE	Srsf2	Serine/arginine-rich splicing factor 2	711.74	21.72	25476	9	9	8		1.68369e+06	1.63066e+06	1724796	4.30598e+06	3.94354e+06	3.78375e+06	74805.8	165927	238944	1.82764e+06	830568	812119	1.50217e+06	1.92233e+06	1.06788e+06	254314	118522	391674				1.27909e+06	1.21749e+06	1.48077e+06	300659	221900	189432	292991	138194	363124	470089	580712	608673	122686	106039	56882.8	4.75065e+06	3.16102e+06	3.81873e+06	758216
sp|O35490|BHMT1_MOUSE	Bhmt	Betaine--homocysteine S-methyltransferase 1	1353.04	60.69	45021	20	20	20																																						1.61845e+07	1.6998e+07	1.30139e+07
sp|Q00PI9|HNRL2_MOUSE	Hnrnpul2	Heterogeneous nuclear ribonucleoprotein U-like protein 2	2603.87	39.33	84940	42	42	42		1.65684e+06	2.09738e+06	2.64916e+06	559214	596556	559765	529599	809297	588407	271372	142968	211117	449366	209209	267687	1292.98		16471.6				907932	939287	991378	3.00777e+06	1.91045e+06	2.27814e+06	51274.7	16791	71281.6	4.11854e+06	4.59567e+06	2.65657e+06	134487	244482	128073	112382	282707	297154	4.36543e+06
sp|P56382|ATP5E_MOUSE	Atp5f1e	ATP synthase subunit epsilon, mitochondrial	81.11	30.77	5838	2	2	2		5215461	4.80523e+06	2840672							2.35449e+06	817172	3.04286e+06				842140	2.05298e+06	1.31353e+06	2.48828e+06	976804	417122				2547674	1.91433e+06	1413504				2.72394e+06	1.06363e+06					2.24001e+06	1.69273e+06	1351691	1227355
sp|E9Q3S4|M3K19_MOUSE	Map3k19	Mitogen-activated protein kinase kinase kinase 19	41.45	0.53	146412	1	1	1		1.2741e+06	1.49036e+06	1.83944e+06	154685	110000	130704	1.10689e+06	1.8041e+06	1.92034e+06	272254	200048	216395	1.37635e+06	3727936	2.37385e+06	201460	164561	157252	961298	417816	162769	1.54675e+06	1.8443e+06	1.78505e+06				1.43382e+06	3.56723e+06	3.69609e+06	447686	529399	409398	655540	439675	593722	2.37019e+06	2.20388e+06	1.76137e+06	570506
sp|P15105|GLNA_MOUSE	Glul	Glutamine synthetase	1207.65	39.14	42120	19	19	19		728445	977341	801854	1.05053e+06	1.16852e+06	976185				477799	454984	555227													920569	494534	746836				119558	154451	97297.8				2.33968e+07	5.3256e+06	5.17716e+06	426176
sp|Q60605|MYL6_MOUSE	Myl6	Myosin light polypeptide 6	1249.66	84.11	16930	15	4	3		1.34259e+06	1.65507e+06	1465286				5.17703e+06	9.80979e+06	5.26861e+06				874593	1.61527e+06	2.33769e+06							1.05621e+06	908059	2.887e+06	1.01902e+06	804802	1.3165e+06	1.00076e+06	1.6447e+06	183252	154395	210067	155333	123512		84275.3	134736	636622	227178	758251
sp|Q9WU78|PDC6I_MOUSE	Pdcd6ip	Programmed cell death 6-interacting protein	3218.54	65.59	96024	48	48	46		418639	397149	378793	1.15646e+06	825033	828423	7.18664e+06	1.12083e+07	6.0966e+06	354574	113418	412072	378902	105220	270839							1.46685e+06	793413	1.8938e+06	28548.6	22703.9	7152.36				1.0043e+06	712736	1.04835e+06	2.91734e+06	1.81184e+06	2.17232e+06				126824
sp|Q921M3|SF3B3_MOUSE	Sf3b3	Splicing factor 3B subunit 3	3820.65	44.7	135550	54	54	52		1.55707e+06	2.07382e+06	1.90134e+06	1.45089e+06	901322	1.0358e+06	1.00298e+06	1.8602e+06	587733	150145	24144.5	109845	519984	104558	92483.9	40178	29351.5	39180	48167.4	23125.8	4188.83	2.13072e+06	2.44075e+06	2.87601e+06	1.7109e+06	1.44433e+06	1.58278e+06	7547.19	54225.8	20801	2387600	2.54657e+06	1401062	409739	176304	301738	806899	1.21543e+06	1.45815e+06	2.59179e+06
sp|Q99ME9|NOG1_MOUSE	Gtpbp4	Nucleolar GTP-binding protein 1	2051.46	48.9	74113	36	36	36		1.1093e+06	1.54788e+06	1.60518e+06	984688	823695	801303	1.50815e+06	1.62523e+06	1.38376e+06	120260	205880	264677	4.59838e+06	6.42271e+06	3.34673e+06	7390.01	18670.2	16862.4	91812.1	31250.8	877.652	2.27866e+06	2.32934e+06	2.03177e+06	112874	125509	52847.7	659930	937290	1.41298e+06	286613	414703	273091	319970	189104	245661	1.23297e+06	1.03012e+06	944000	637986
tr|E9Q5F4|E9Q5F4_MOUSE	Actb	Actin, cytoplasmic 1 (Fragment)	3282.53	96.6	29442	43	4	3		1.05068e+06	1.35293e+06	1.11582e+06	338968	257639	251600	3.14356e+06	4.66153e+06	2.8784e+06	1.20295e+06	855012	954566	1.33278e+06	2.23506e+06	2.24774e+06		51870.8	39949.5	6641.63	9313.98	5410.36	29645.6	30738	70932.7	2.86362e+06	2.59316e+06	3.16044e+06	145887	229415	189747	1.07854e+06	1.73911e+06	1.38175e+06	247054	242892	321242	115410	370324	220851	1.47833e+06
sp|P40936|INMT_MOUSE	Inmt	Indolethylamine N-methyltransferase	756.12	56.82	29460	12	12	11								9.31272e+06	1.39498e+07	1.01523e+07																												2825030	3.50943e+06	3.28032e+06
sp|Q9ERK4|XPO2_MOUSE	Cse1l	Exportin-2	3653.9	54.48	110455	57	57	57		122263	158999	163305	4.09657e+06	2873346	1355340	1.96394e+06	3.19234e+06	1.60346e+06	226123	15675.1	175807	197296	7012.49	121628							3.27108e+06	1.60599e+06	3.16622e+06	8909.61	40001.7					3.00727e+06	395035	1.08273e+06	2.99599e+06	597989	819474				4.26827e+06
sp|Q9DCX2|ATP5H_MOUSE	Atp5pd	ATP synthase subunit d, mitochondrial	728.37	76.4	18749	13	13	13		4754902	6637836	3915024	358596	725783	596288	124039	161032	104691	2.02926e+06	674701	3.27153e+06	17527.2	18181.9	26147.3	438119	882695	1.05338e+06	1.02273e+06	542255	230242	56075	40582.3	47712.5	2.04757e+06	1.11268e+06	1.57081e+06	129014	472817	183472	2.45133e+06	1.0583e+06	1.19576e+06	132895	47332.7	162988	753808	685859	707670	689264
sp|Q9DB15|RM12_MOUSE	Mrpl12	39S ribosomal protein L12, mitochondrial	383.21	41.79	21708	7	7	7		2.67739e+06	3.89977e+06	3.52074e+06				71785.6	191965	92338.7	1.25729e+06	899436	1.23932e+06	332367	342877	398442	893248	1.33363e+06	922265	1.59191e+06	966658	398756	1.64557e+06	2.06767e+06	1.90933e+06	1.08557e+06	1.26847e+06	1.2852e+06	493429		97124.5	933937	677598	779007				1.75055e+06	2.0055e+06	1.83932e+06	1.25961e+06
sp|Q9WTI7|MYO1C_MOUSE	Myo1c	Unconventional myosin-Ic	4534.49	62.46	121944	68	67	65		1282136	1.41185e+06	1.16501e+06	10471.8	7602.67	4032.96	7.80244e+06	1.44556e+07	6.12502e+06	1067.83		1216.48	168495	171619	253890	13153.2	1996.35	1810.9	30482.4	23204.5	18370.2	545752	402193	761899	60804.5	32044.9	43259.4	10169.2	27512.5	1294.83	70759.2	98306.4	73063.6	2.8933e+06	1.47537e+06	2.29558e+06	6067.9	50945.1	10752.1	243902
tr|A0A140LHT6|A0A140LHT6_MOUSE	Mrpl48	39S ribosomal protein L48, mitochondrial	333.61	44.25	12954	6	6	6		2.58521e+06	3.5635e+06	3501174	318282	298837	233933	61241.4	164103		2.19625e+06	703523	2.42666e+06	205805	250932	445695	490361	1.09841e+06	1.03937e+06	697182	507822	191361	1.23996e+06	1.15234e+06	852036	739458	703492	866520	1.07868e+06	1.74099e+06	833784	697262	369090	450582	381074	200666	234625	2361766	2.65084e+06	2179150	809738
sp|P35802|GPM6A_MOUSE	Gpm6a	Neuronal membrane glycoprotein M6-a	315.76	15.83	31149	6	6	6			102894	116755	1.04117e+06	697581	984469				7.53282e+06	2.57204e+06	6.4637e+06													6.76031e+06	4.57356e+06	3.57679e+06				2.14482e+06	1.94865e+06	1.79449e+06							609359
sp|C0HKE1|H2A1B_MOUSE	Hist1h2ab	Histone H2A type 1-B	451.47	57.69	14135	6	1	1		359788	332070	808451	1.00025e+06	1.4703e+06	1.61138e+06	957360	3043216	2.53563e+06	482843	970592	1.05285e+06	217117	277747	295181		124047	82203.7				419816	1.06308e+06	663348	667827	1.21371e+06	598497	276613	6.62141e+06	672436	1.1081e+06	664916	641041	1.59173e+06	1.47592e+06	1.32006e+06	269753	1.37093e+06	1.18212e+06	1.18867e+06
sp|P60843|IF4A1_MOUSE	Eif4a1	Eukaryotic initiation factor 4A-I	2910.12	66.5	46154	44	28	27		319041	433677	390721	3518747	2.2075e+06	1.85457e+06	2.77064e+06	6.80902e+06	3646824	1.01308e+06	220274	815950	1.41899e+06	686565	1.08127e+06							988632	692429	1.08434e+06					50096.7	50916.3	408042	152035	581300	3.58654e+06	3.47974e+06	3.31268e+06				169670
sp|Q9CPU4|MGST3_MOUSE	Mgst3	Microsomal glutathione S-transferase 3	808.06	50.33	16958	12	12	12		879931	894780	356154	116365	104532		206403	511278	207431	470905	370185	673788				3.04477e+06	8831635	7965670				120081	130702		1.13543e+06	311741	535669		498028	169714	754282	361486	1.39609e+06	776652	633130	823298		172004	146395	3.24807e+06
tr|G5E866|G5E866_MOUSE	Sf3b1	Splicing factor 3B subunit 1	4695.06	58.28	145830	74	74	72		1.86981e+06	2.12721e+06	2.01606e+06	1.94385e+06	1.45154e+06	1.21918e+06	899615	1.78684e+06	515106	238957	54295.5	182913	123755	92747.3	88858.1	26365.4	25483.8	12603.7	20097.3	13678.3	1707.21	2.06518e+06	1.97498e+06	2.21041e+06	1.57726e+06	1.48263e+06	1.22795e+06				2.05887e+06	1.94832e+06	1.17314e+06	449882	380955	397125	616147	1.01551e+06	986638	2.70642e+06
sp|Q9Z1N5|DX39B_MOUSE	Ddx39b	Spliceosome RNA helicase Ddx39b	2137.77	60.28	49035	35	22	22		410081	532613	725234	5534106	4.3137e+06	4.00052e+06	1.37405e+06	3.30571e+06	1.69754e+06	612625	241267	604734	360407	23648.6	241702	79738.8	239903	257754	19633.2	34874.4	22735.4	221642	370569	516396	114517	57340.6	181676	11800.8	80127	70461.9	2.46729e+06	1.98344e+06	2494383	715353	771420	639311	161315	123874	187612	1.51704e+06
sp|A2ARV4|LRP2_MOUSE	Lrp2	Low-density lipoprotein receptor-related protein 2	11867.2	40.32	519208	176	176	170		1.23731e+07	1.59849e+07	1.15136e+07																				485.257	777.553														461975	6795.65
sp|P42932|TCPQ_MOUSE	Cct8	T-complex protein 1 subunit theta	2647.32	61.86	59555	42	42	41		225539	257474	252288	6.98174e+06	5.29074e+06	4.58282e+06	755502	1.45931e+06	1.03685e+06	2.73376e+06	1.08055e+06	2.5834e+06	524333	348302	563667				81661.5	50307.8	31800.4	1.71844e+06	1.36095e+06	1837819	198037	98931.3	151904	44041.6	110025	85673.5	789783	321566	1.05474e+06	320142	479758	347506	503702	593118	523444	358260
sp|Q9EPC1|PARVA_MOUSE	Parva	Alpha-parvin	1145.39	40.86	42330	16	15	15		349528	350584	419705	91085.5	43943.3	66075.2	1.05137e+07	1.45349e+07	1.05003e+07				220426	75462.2	222446							106901	26545.6	92665.2							215927	23438.7	227404	903507	497867	661209
sp|Q8BH59|CMC1_MOUSE	Slc25a12	Calcium-binding mitochondrial carrier protein Aralar1	2863.97	71.94	74570	45	41	41		476189	623025	202455	3.18173e+06	3.11982e+06	2.60745e+06	84725	94645.5	122124	1.75891e+06	1.04081e+06	1.8512e+06				3.59254e+06	5.88161e+06	5936602	308372	144216	46732.8	5917.65		5008.55	1.39553e+06	722908	570985				589525	323698	1.17349e+06	809086	892957	810680	32963.7	41094.3	31517	588835
sp|Q9D1H8|RM53_MOUSE	Mrpl53	39S ribosomal protein L53, mitochondrial	430.74	72.88	12738	7	7	7		3.32373e+06	4.39348e+06	4.30651e+06					128317	52564.9	1017464	654813	976563	62955.3	293771	132558	528283	800016	693343	367577	253707	59410.8	1.20641e+06	1.55125e+06	1.78476e+06	670813	572450	150239	937207	2.04253e+06	691003	858150	630806	608890		27321	20209.3	2.32362e+06	2.18393e+06	2.3076e+06	1.04351e+06
sp|Q9D2G2|ODO2_MOUSE	Dlst	Dihydrolipoyllysine-residue succinyltransferase component of 2-oxoglutarate dehydrogenase complex, mitochondrial	894.36	36.12	48995	15	15	13		977549	1.25595e+06	917453	493451	440410	412083	240625	288830	251216	2.53005e+06	1679806	2.1419e+06	34651.3	113721	41521.9	1.07439e+06	1283061	1.28912e+06	4.20629e+06	3.09284e+06	965670	219991	349460	389346	2.10879e+06	1.28435e+06	1.84415e+06	84324.3	167288	61688.1	1.441e+06	375381	728900	321276	119740	457316	1.40089e+06	1.70866e+06	1.24481e+06	548590
sp|P61089|UBE2N_MOUSE	Ube2n	Ubiquitin-conjugating enzyme E2 N	417.48	59.87	17138	8	8	8		165102	274690	266991	2.5553e+06	1.36803e+06	1.612e+06	2.9172e+06	4.79339e+06	3.34582e+06	1.33939e+06	402482	1.55986e+06	571136	209186	120613							1.73038e+06	799703	1.01593e+06	297156	170448	249513				3.79934e+06	1.36536e+06	3.56078e+06	1.51283e+06	857945	1.27075e+06				534650
sp|Q9QXS1|PLEC_MOUSE	Plec	Plectin	18576.5	57.28	534188	283	247	244		89219.4	87403.9	63855	78050.4	70750.4	72271.6	2.22679e+06	3.57294e+06	1.69532e+06	478917	121937	308868	272701	270735	321909	14431.3	4811.8		195700	92543.3	33322.9	906422	1.05107e+06	1.25464e+06	5.42702e+06	5.30535e+06	3.16085e+06	91290.4	6091.87	4589.68	1.75356e+06	2.1092e+06	1.38641e+06	1.12854e+06	471272	666298	2944.09	28342.7	722.333	1.6539e+06
sp|Q6A0A9|F120A_MOUSE	FAM120A	Constitutive coactivator of PPAR-gamma-like protein 1	3076.31	48.83	121646	46	44	44		2.77238e+06	3.1899e+06	3.47232e+06	480471	442424	452815	949410	1.36551e+06	742823	391640	159818	346343	15415.6		4872.98	85880.4	102832	76528				266515	232011	330180	2.22739e+06	1.94988e+06	1.85546e+06				2.15156e+06	1.99538e+06	1.5194e+06	527245	359889	519828	1.22266e+06	1.31352e+06	1.05965e+06	2.30125e+06
sp|Q6PIC6|AT1A3_MOUSE	Atp1a3	Sodium/potassium-transporting ATPase subunit alpha-3	4067.69	47.48	111692	51	32	32					3.54314e+06	2332852	2.43264e+06				4.52144e+06	2.39294e+06	4.25323e+06													3.55694e+06	2.44402e+06	1.79224e+06				2.32893e+06	1.99825e+06	1.56342e+06							2.13793e+06
sp|Q9CQE3|RT17_MOUSE	Mrps17	28S ribosomal protein S17, mitochondrial	343.82	58.33	13382	5	5	5		2234900	3.53321e+06	3.3863e+06	479143	464490	340181	158225	268992	169856	951908	427212	892359	157005	311850	180486	243841	730860	553754	931432	519433	201853	1.47829e+06	1.51776e+06	1.67517e+06	875649	567750	975717	511652	1.15747e+06	463882	950151	649530	716567	481788	271425	434869	1868729	1.70825e+06	1.86556e+06	1.17826e+06
sp|P38647|GRP75_MOUSE	Hspa9	Stress-70 protein, mitochondrial	3076.9	47.28	73461	40	40	39		4.09005e+06	2.71699e+06	3.62763e+06	341585	281820	304598	182042	290115	237475	742503	415766	822896	99295.7	89176.3	84486	992842	1.42895e+06	1.39293e+06	211830	104102	31021.7	220837	185152	258634	533493	434245	314830	130067	125241	129529	309821	200231	252456	4.4632e+06	3.47981e+06	3.17702e+06	1.23829e+06	2.53473e+06	1.51059e+06	310346
sp|Q76MZ3|2AAA_MOUSE	Ppp2r1a	Serine/threonine-protein phosphatase 2A 65 kDa regulatory subunit A alpha isoform	2446.42	58.91	65323	38	31	31		65333.8	75892.9	69101.8	4.02599e+06	2.84588e+06	2.72157e+06	2.01169e+06	3.54458e+06	1.85109e+06	3.68739e+06	983531	3.82742e+06	121580	67746.5	26682.5							170488	67829	164084	463997	388427	384502				1.72565e+06	840955	2.24622e+06	1.78327e+06	1.2408e+06	1241440				834373
sp|Q9QXS6|DREB_MOUSE	Dbn1	Drebrin	1314.11	41.93	77287	22	22	21					149986	58057.4	230847				3.81244e+06	1.8768e+06	3.34091e+06													7.26039e+06	5.23872e+06	5.22342e+06				894770	1.29046e+06	1.11926e+06							2.86101e+06
sp|P59708|SF3B6_MOUSE	Sf3b6	Splicing factor 3B subunit 6	468.01	48	14585	6	6	6		1604159	2336434	2101987	1.41017e+06	913163	1.05154e+06	1.02731e+06	2162947	849465	174166	59488.3	229549	57913.2	74805.8	103272	16465.3		69599.8	47664	19922		1.92631e+06	2159980	1.93144e+06	1.35431e+06	761826	1.42595e+06				2.08369e+06	2.26115e+06	1.57465e+06	405166	262622	366256	379372	1.19043e+06	1.05502e+06	1.63588e+06
sp|O88569|ROA2_MOUSE	Hnrnpa2b1	Heterogeneous nuclear ribonucleoproteins A2/B1	1418.07	49.01	37403	19	19	19		9614.73	19700.3	19424.8	777050	769581	536667	489815	667994	610440	271078	231425	105830	386595	467145	328925							4005626	5.52135e+06	5.01543e+06	1.77847e+06	1.01764e+06	1.83139e+06	18503.2	96995.2	92800.2	1.7275e+06	2.47822e+06	1.301e+06	75593.1	7582.96	76523	168550	333938	339912	2.63372e+06
sp|P63038|CH60_MOUSE	Hspd1	60 kDa heat shock protein, mitochondrial	2426.93	61.61	60955	36	36	35		1729956	1.58178e+06	1.02266e+06	2.67688e+06	2.11783e+06	1804580	105033	164716	112098	3038156	1.13953e+06	2317594	77348.5	16590.6	41167	94122.6	190464	210784							367830	217262	171526	62096.4		110220	400570	246660	374267	4071672	3.96853e+06	3.48896e+06	1.68989e+06	2.34812e+06	1.61594e+06	300388
sp|P12710|FABPL_MOUSE	Fabp1	Fatty acid-binding protein, liver	766.27	58.27	14246	9	9	9																													329316	3.6503e+06	1081777							7.59585e+06	1.3764e+07	11803200
tr|E9Q1T1|E9Q1T1_MOUSE	Camk2d	Calcium/calmodulin-dependent protein kinase type II subunit delta	1990.02	50.84	60005	29	17	17		7679.03	6205.24	10523.7	2.75763e+06	1.82648e+06	1.79482e+06	58700.1	122928	102636	876674	235861	525553	4237.32	4352.82	8340.48	5840.21	18140.6	10327.4	7193.51	5468.75					4.87565e+06	2.65352e+06	1.7291e+06				1.20222e+06	749439	811442	285802	333782	296346				7.58123e+06
sp|Q64523|H2A2C_MOUSE	Hist2h2ac	Histone H2A type 2-C	374.09	35.66	13988	5	1	1		165441	412371	637090	703430	805627	858868	1.37389e+06	2.97498e+06	2.42124e+06	538038	906211	998985	85130.2	142108	188494	43186.8		142493				377501	978037	529053	686938	1.28699e+06	631105	228268	3462876	408721	974756	742557	704503	1.71109e+06	1.36167e+06	1571435	413219	2.81557e+06	1987585	956141
tr|F8VPN4|F8VPN4_MOUSE	Agl	Amylo-1,6-glucosidase, 4-alpha-glucanotransferase	6274.51	63.12	174287	99	99	98																				7809.55	59725.5	53253.4																1.42222e+07	7.86403e+06	1.55412e+07
sp|Q9Z0E0|NCDN_MOUSE	Ncdn	Neurochondrin	2354.66	51.44	78895	36	36	36					895910	535953	335537	100787	51865.3	41191.4	1.2916e+07	2.12234e+06	8.17407e+06													1141266	968572	399002				2.4877e+06	745511	2.21988e+06							2.08004e+06
sp|P61264|STX1B_MOUSE	Stx1b	Syntaxin-1B	1339.38	44.44	33245	16	16	16					1.91523e+06	1.56263e+06	1.49213e+06				2.44499e+06	1.49222e+06	3028877													3816908	3495386	2.43122e+06				2.62213e+06	2.26043e+06	2949244							3.08205e+06
sp|O35737|HNRH1_MOUSE	Hnrnph1	Heterogeneous nuclear ribonucleoprotein H	2026.79	44.1	49199	23	14	13		1.26797e+06	1.4575e+06	1.49572e+06	1.24524e+06	1.08234e+06	1.21943e+06	830850	1.39016e+06	863971	333956	171574	322505	187955	90324.1	198916	10367.1	15695.1	18587.2	20540.2	14921.7		2.08163e+06	2.01125e+06	2.50212e+06	695593	573963	913585				3252024	3.21654e+06	2.23417e+06	391715	266759	418949	106474	144592	135375	2.26665e+06
sp|P51863|VA0D1_MOUSE	Atp6v0d1	V-type proton ATPase subunit d 1	960.97	47.86	40301	14	14	14		252826	353176	61148.7	841863	918392	1.03413e+06				1.55015e+06	937545	2.8813e+06				15460.6	48446.9	36208.4							5.52046e+06	4.51425e+06	2.88925e+06				3.06414e+06	1.40685e+06	2.16953e+06	35334.3		38368.9	19447.2	31789.6		2.29189e+06
tr|F2Z471|F2Z471_MOUSE	Vdac1	Voltage-dependent anion-selective channel protein 1	2153.87	80.71	28157	26	1	1		198891	242556	45326.6	179012	626937	109337				1.86405e+06	89465.9	1885853				1.18108e+06	2.17217e+06	2.06096e+06							5.78291e+06	4203890	111809				350350	4.01733e+06	3.36088e+06	423373	176446	173004				2.887e+06
sp|Q9R112|SQOR_MOUSE	Sqor	Sulfide:quinone oxidoreductase, mitochondrial	1747.11	59.33	50282	26	26	26		7.58849e+06	5.83355e+06	8.05748e+06				1.41426e+06	2.10168e+06	1.33386e+06				27162.4		10628.8											17565.2	35330.8	632780	9628.62	143115	76898	24136	69839	1.07379e+06	1.01008e+06	968006	1.13443e+06	4.05636e+06	1.54539e+06
sp|Q5FWK3|RHG01_MOUSE	Arhgap1	Rho GTPase-activating protein 1	1531.14	62.87	50411	26	26	26		234513	242071	261379	2.11946e+06	1.37407e+06	1.43252e+06	5.79851e+06	1.22315e+07	6.38523e+06	674171	262543	782718	269269	127445	291917							376044	263723	357769							16763.2		20325	1.12995e+06	979956	1.13802e+06				36408.4
sp|O35129|PHB2_MOUSE	Phb2	Prohibitin-2	1052.61	55.18	33296	17	17	17		1.13553e+06	1.53609e+06	414438	1.58156e+06	1.63285e+06	847238	204089	320286	194306	1.48161e+06	843283	882179	162486	82312.3	87188.8	524852	1.16151e+06	753423	258505	111070	86589	581155	264034	198956	1.01782e+06	343814	201317	195296	1.04496e+06	81912.5	540400	149994	183404	5.48008e+06	5.00899e+06	4.29369e+06	322081	478789	362318	666662
sp|Q99PV0|PRP8_MOUSE	Prpf8	Pre-mRNA-processing-splicing factor 8	7491.89	51.13	273616	125	125	125		1.10717e+06	1.46608e+06	1.43275e+06	1.63269e+06	1.26287e+06	1.15322e+06	795345	1.59754e+06	550630	210500	64204.4	206823	224557	256249	2.12882e+06	16904.7	9826.41	20287.3	41935.3	26034.9	6049.04	1.80217e+06	1.84558e+06	2.37012e+06	1.06482e+06	987901	883579	34838.2	46755.7	23901.6	1.7097e+06	1.84641e+06	1.22771e+06	326917	227037	303397	375637	680076	702363	2.25141e+06
sp|Q8CIB5|FERM2_MOUSE	Fermt2	Fermitin family homolog 2	3383.93	66.18	77800	48	39	38		179706	210800	187844	68110.9	23274.1	28116.9	9.26109e+06	1.55139e+07	8.09087e+06	146130	38029.3	124745	126245	40704.7	92316.1							21317	16633.3								381145	171149	384980	342632	549635	403952				20159.6
sp|P35487|ODPAT_MOUSE	Pdha2	Pyruvate dehydrogenase E1 component subunit alpha, testis-specific form, mitochondrial	1511.47	56.27	43413	22	22	22																				5166.9	7674.97	1435.52	9515112	1.44213e+07	1.23386e+07
sp|P26883|FKB1A_MOUSE	Fkbp1a	Peptidyl-prolyl cis-trans isomerase FKBP1A	277.85	41.67	11923	4	4	4								2.11918e+06	2.15243e+06	2.09304e+06	3816016	2903566	4043395							7.09897e+06	2.78267e+06	1.16987e+06	624233	849939	760861		654301	524979							1.40057e+06	916603	1.01027e+06				401076
sp|P49817|CAV1_MOUSE	Cav1	Caveolin-1	529.65	57.3	20539	8	7	7					75191.3	84342.3	87526.5	3.11122e+06	1.0502e+07	2.01602e+06							1.94052e+06	4.28723e+06	3.11436e+06	2.58273e+06	1.56136e+06	559344	1.74971e+06	964059	1.493e+06										522037	184974	483366				127311
sp|P58059|RT21_MOUSE	Mrps21	28S ribosomal protein S21, mitochondrial	273.71	31.03	10561	3	3	3		2.52849e+06	3128710	2954956	312856	249250	331622	217300	468012	170627	664537	527821	865140		237304	342750	424670	1018807	747971	802028	468880	149385	849776	690297	763215	566143	482460	474290	584604	1.90015e+06	639801	871830	578837	472419	590779	261086	656260	2.07291e+06	1.91807e+06	2.00296e+06	813287
sp|Q9CXW2|RT22_MOUSE	Mrps22	28S ribosomal protein S22, mitochondrial	1245.85	57.66	41192	22	22	22		3.03372e+06	3.83324e+06	3.16789e+06	273854	208860	216459	70451.2	197754	65373.5	1.19445e+06	702032	828298	184631	196202	185932	429890	827510	672517	541985	313889	120489	660417	748528	627665	638990	435242	568839	541400	1.54507e+06	570358	552282	364372	355786	380855	230759	391471	2.26793e+06	1.84641e+06	1.69544e+06	1.22093e+06
sp|Q9D6Z1|NOP56_MOUSE	Nop56	Nucleolar protein 56	1580.58	47.93	64464	23	23	22		1134747	1.70345e+06	1.71124e+06	1.40976e+06	940504	980580	1.17528e+06	1.17066e+06	1.21639e+06	226790	104179	231780	2089292	1.84809e+06	1.62599e+06	6946.41	11975.4	14644.5	43929.5	11284		1.11251e+06	1.14554e+06	1.37556e+06	302077	284636	309278	137078	111804	178743	1.05943e+06	1.05308e+06	872696	706566	634997	768722	1.5833e+06	1.44999e+06	1.34945e+06	1160188
sp|P05977|MYL1_MOUSE	Myl1	Myosin light chain 1/3, skeletal muscle isoform	1933.62	79.79	20595	30	12	11																				2.48105e+07	5.97597e+06	2981539	1.22212e+06		173669
sp|Q9JKF7|RM39_MOUSE	Mrpl39	39S ribosomal protein L39, mitochondrial	1160.69	66.67	38549	23	23	23		3.23737e+06	3.90162e+06	3.41954e+06	133175	119520	58550.9	77806.7	97072.8	59860.5	1.00954e+06	913005	1.04734e+06	675230	931450	355874	407925	708749	525297	930784	695921	217038	883071	989064	1.0665e+06	409758	206208	365465	790155	1.41543e+06	917593	397921	257308	209856	106013	46132.6	93415.4	1.64058e+06	1.67018e+06	1.59371e+06	782929
sp|Q6P5F9|XPO1_MOUSE	Xpo1	Exportin-1	3767.02	53.5	123093	59	59	58		208851	166769	183842	3.29684e+06	2.01297e+06	2.06744e+06	3.3622e+06	6.01634e+06	3.12102e+06	295460	38115.9	317202	299220	32987.2	215290							2.85623e+06	1.54754e+06	3.6809e+06	3445.88	2524.46	6399.85				917300	326055	1.18314e+06	990000	524345	775055	4204.32		7343.08	135541
sp|P84078|ARF1_MOUSE	Arf1	ADP-ribosylation factor 1	1051.9	63.54	20697	16	10	10		197706	308713	162856	4.31049e+06	3.12357e+06	1.9543e+06	520194	844188	854236	8.23687e+06	2.28021e+06	6.01743e+06	239493	128395	250456							61583.2	35596.8		367681	256070	310606	50338.9	342477	129538	326340	251495	493715	206404	178318	203499	157252	267129	245832	447892
tr|Q9D031|Q9D031_MOUSE	Rsu1	Ras suppressor protein 1	744.27	70.04	31461	12	12	12		856256	847150	692547				8.10427e+06	1.38955e+07	7.67346e+06	53801.3	23233.1		472452	66229.3	420001							81421.2	56523.1	64716.4							221591	102210	220566	145607	195214	352869
sp|P11983|TCPA_MOUSE	Tcp1	T-complex protein 1 subunit alpha	2660.37	73.74	60449	40	40	39		91214.7	135568	128422	6.23487e+06	4.6221e+06	4.0838e+06	542427	1.36242e+06	886069	1.85254e+06	656455	1.91723e+06	259115	170473	289174				22882.8	16268.4	8623.5	2.65637e+06	1.71122e+06	2.55103e+06	187894	117862	150719	6626.63	38995.3	41431.3	524899	188435	610571	215632	383617	315283	204864	258482	183207	263048
sp|Q8BVE3|VATH_MOUSE	Atp6v1h	V-type proton ATPase subunit H	1920.29	61.08	55855	33	33	33		577797	592384	371176	6.03447e+06	4.41159e+06	3.46693e+06	657235	1.10549e+06	603272	4.03308e+06	796715	3.66685e+06	25235.4		38935.7							121684	39761.2	92319.6	640981	508461	237621				2.21357e+06	680631	1.66379e+06	296582	126936	171835				440998
sp|Q9D0G0|RT30_MOUSE	Mrps30	28S ribosomal protein S30, mitochondrial	1201.74	52.26	49939	19	19	19		2.38677e+06	3.59704e+06	3.09701e+06	66997.1	133650	64473.6	65042.1	76949.5	53440.3	805298	686063	1.02661e+06	177044	312266	357720	403499	739658	714254	1.09199e+06	839303	154595	925400	886459	922511	687380	476954	498725	538482	1.13027e+06	716082	437772	356544	381615	404471	193315	286313	1.73512e+06	1.34652e+06	2.22637e+06	937390
sp|P67778|PHB_MOUSE	Phb	Prohibitin	696.58	65.07	29820	13	13	13		1.95006e+06	1.90474e+06	537232	1.56818e+06	1.38661e+06	1.13401e+06	54735.6	367365	152675	1.14656e+06	991451	1.5523e+06	35827	22059.1	51447.4	599000	1.27689e+06	1.20927e+06	138929	178776	109438	311954	66823.3	83922.6	2.29113e+06	480497	597240	209591	1.00072e+06	85959.6	445832	143847	185888	2.07989e+06	2.76439e+06	2.67324e+06	785137	784852	739880	524281
sp|Q9D0T1|NH2L1_MOUSE	Snu13	NHP2-like protein 1	264.19	41.41	14174	5	5	5		1.03398e+06	1.39366e+06	1.79554e+06	718057	800654	739627	1.51449e+06	1.84387e+06	1.07619e+06	287200	188625	280678	2.18224e+06	1.94559e+06	2196300	26805.6	70761.1	78863.9				880110	1.09599e+06	1250347	333371	227435	288705	185076	195979	228930	577259	590080	547933	444291	368582	382628	1.64544e+06	1.96712e+06	1769175	465948
sp|Q91YQ5|RPN1_MOUSE	Rpn1	Dolichyl-diphosphooligosaccharide--protein glycosyltransferase subunit 1	1831.73	55.92	68528	29	29	29		609522	652721	699276	64643	58812.1	61934.8	149098	306593	290938	18818.8	15731.8	26723.3	57950.5	131929	151996		3034.62	4439.32				141021	127851	109535	142622	85422.5	112078	65167.2	200315	190125	30746.9	43781	5918.71	216670	248485	223385	8.79283e+06	9.42372e+06	9.15643e+06	32103.7
sp|Q8C854|MYEF2_MOUSE	Myef2	Myelin expression factor 2	1881.39	40.95	63295	30	30	29		15995.9		18967.5	3.30316e+06	2.44393e+06	2.05487e+06	57245	100145	123189	136771	64976.8	194351										2.20603e+06	1.72875e+06	1.79979e+06	1.34999e+06	1.16637e+06	1.01797e+06				4.91046e+06	3.29732e+06	3.69621e+06	8311.79	7153.64	11068.9				1.16397e+06
sp|Q9D1N9|RM21_MOUSE	Mrpl21	39S ribosomal protein L21, mitochondrial	551.45	41.63	23366	8	8	8		2.04476e+06	2.69871e+06	2.39946e+06	223354	206553	187399	11756.3	42977.9	18482.1	1.01384e+06	701105	802295	231940	337553	352753	553039	911868	735125	865804	570077	227704	711126	765645	683593	797838	718872	737600	668351	1.13707e+06	571073	740930	505235	559415	604238	333749	510644	1.54908e+06	1.49381e+06	1.88549e+06	816790
tr|F6ZAX1|F6ZAX1_MOUSE	Pabpc1	Polyadenylate-binding protein 1 (Fragment)	1026.98	90.68	12698	14	5	5		300467	531061	801074	832441	924210	640525	94132	530849		480877	1.02747e+06	1.15091e+06										2.68892e+06	5.57157e+06	3859860	622989	1.72736e+06	1.48916e+06				915480	976397	723304	590189	370179	735844	116128	79777.1		2287984
sp|Q6P4T2|U520_MOUSE	Snrnp200	U5 small nuclear ribonucleoprotein 200 kDa helicase	7506.15	54.68	244547	114	114	112		2.26794e+06	1.11692e+06	1.05376e+06	1.6215e+06	1.21284e+06	846088	462125	982722	343878	117393	21786.9	123131	154789	183839	157793	5607.66	4856.46	8608.65	10404.4	17779.3	1158.45	1.50273e+06	1.56669e+06	2.00237e+06	1.50507e+06	1.32675e+06	591237				2.06034e+06	1.43067e+06	917009	202329	131595	182516	208965	398092	540599	2.50271e+06
sp|P61620|S61A1_MOUSE	Sec61a1	Protein transport protein Sec61 subunit alpha isoform 1	768.2	32.14	52265	14	10	10		1.1018e+06	1.39969e+06	1.37735e+06	193149	158334	173831	928847	1.42305e+06	1.06857e+06	205389	135258	144318	496942	619991	654778	30326	46795.2	33406				175302	218947	207297	228487	225106	154082	882183	448284	1.00588e+06	447835	373931	262725	318839	239762	252901	7.10548e+06	5659928	3.35962e+06	198369
sp|Q8VH51|RBM39_MOUSE	Rbm39	RNA-binding protein 39	1385.38	43.21	59407	21	21	21		972062	1.04263e+06	1.16561e+06	2.13943e+06	1.4742e+06	1.42779e+06	1.67973e+06	3.45097e+06	1955114	56517.8	12405.8	46269.2	1.71332e+06	2.59405e+06	1.73614e+06							1.15898e+06	904168	1.29814e+06	368184	288209	230347	26437.8		7818.4	1.18087e+06	851033	798282	469436	280571	422926	490374	552529	418554	376948
sp|Q8BGH2|SAM50_MOUSE	Samm50	Sorting and assembly machinery component 50 homolog	1871.74	56.5	51864	27	27	27		207695	333108	53552.6	707867	925436	880248				1.11271e+06	591604	1.3594e+06				3.12506e+06	7.00387e+06	6.85776e+06	905555	544760	157321	959261	511528	464437	63563.9	9791.78	6221.32				86774.6	38224.6	127509	1.63819e+06	973597	1.3898e+06				303464
sp|P63082|VATL_MOUSE	Atp6v0c	V-type proton ATPase 16 kDa proteolipid subunit	541.52	31.61	15808	10	10	9		261891	447446								3377937	1.88325e+06	4457615													6.00918e+06	3.62273e+06	3.16425e+06				2412587	920881	1.30137e+06							1.09212e+06
sp|Q3UKJ7|SMU1_MOUSE	Smu1	WD40 repeat-containing protein SMU1	1577.2	48.15	57544	24	24	24		1.27535e+06	1.84168e+06	1.57659e+06	386084	208392	204897	570004	1.24792e+06	374398				20494.9	17489.8	22502							1.67259e+06	1.52713e+06	1.48649e+06	1.61866e+06	1.45535e+06	1.05588e+06				2.03827e+06	1.68824e+06	948019	47033.7	12199.2	48651.4	476328	894238	1.01908e+06	2998597
tr|D3YTN4|D3YTN4_MOUSE	Gimap4	GTPase IMAP family member 4	1968.08	69.82	38044	29	29	28		130436	61396.9	93318				7.16095e+06	1.39132e+07	7.25199e+06				958620	288812	551656																			384809	352224	363158
sp|Q9QZ82|CP11A_MOUSE	Cyp11a1	Cholesterol side-chain cleavage enzyme, mitochondrial	2187.75	56.46	60315	34	34	33																							473578	327492	482315										1.08044e+07	1.15842e+07	7.58246e+06
sp|Q9CQW1|YKT6_MOUSE	Ykt6	Synaptobrevin homolog YKT6	807.12	64.14	22314	12	12	12		383024	404620	438409	973490	572466	585528	4.15786e+06	5.98991e+06	3071482	985357	333945	1.30392e+06	137946	42561	108573							2.35078e+06	1.40077e+06	1.49016e+06	100960	117947	131284				899044	338091	1.00185e+06	1.27135e+06	677341	977048				367498
sp|Q99N93|RM16_MOUSE	Mrpl16	39S ribosomal protein L16, mitochondrial	626.54	41.43	28804	12	12	12		2.45962e+06	3.02597e+06	2.67503e+06	184513	202462	145851	38761.7		47679.3	786539	414145	646362	68067.3	326086	282361	336284	696140	530733	1.07296e+06	456964	143820	856326	914927	819796	389516	386430	437310	658309	1.62208e+06	440806	706872	373995	438148	139290	70478.4	227644	1921423	1.84369e+06	1.8627e+06	841952
tr|A0A0R4J0H3|A0A0R4J0H3_MOUSE	Rbp3	Retinol-binding protein 3	4083.75	57.86	134481	64	64	64					1.29527e+07	9909648	8.33327e+06
sp|Q61548|AP180_MOUSE	Snap91	Clathrin coat assembly protein AP180	1390.81	31.96	91851	22	20	20					4.65535e+06	3.8803e+06	2.55895e+06				4443344	990638	3.89773e+06													2.29836e+06	1.96678e+06	1.38824e+06				1.43863e+06	714490	1.36345e+06							419981
sp|Q8BK64|AHSA1_MOUSE	Ahsa1	Activator of 90 kDa heat shock protein ATPase homolog 1	1143.16	51.78	38117	19	19	19		242890	199072	213825	1.44718e+06	865279	812818	2855408	3.44668e+06	2.09532e+06	898913	220516	997043	284572	100729	305383							2.16177e+06	970413	1.32346e+06	183808	225410	220263				2.24958e+06	872107	2.10133e+06	1.96757e+06	808829	1.32333e+06	28774.3	32368.2	42253.9	372003
sp|Q02013|AQP1_MOUSE	Aqp1	Aquaporin-1	431.57	17.47	28793	6	6	5		4.97507e+06	4.06866e+06					608409	1.49264e+06	461595							3.70354e+06	5510860	5.43186e+06																			450213	1.24804e+06	709709
sp|P80318|TCPG_MOUSE	Cct3	T-complex protein 1 subunit gamma	2048.07	55.78	60630	37	37	36		120848	121701	108447	5.55536e+06	4.069e+06	4.29465e+06	576915	1.20023e+06	781272	2.11155e+06	766040	2.17793e+06	282992	205908	320519				59013.1	22700.3	19745	975467	796331	1.10861e+06	118421	76850.9	60248.8	10166.1	36972.9	32520.4	503534	183716	711163	200786	367227	266571	459615	524550	410482	281470
sp|Q9EPA7|NMNA1_MOUSE	Nmnat1	Nicotinamide/nicotinic acid mononucleotide adenylyltransferase 1	880.48	63.86	32355	14	14	14		3.1396e+06	3.47248e+06	3.6332e+06				537930	554871	923670	18793.6	62597.1	43819.8	751436	1.34456e+06	574670	24655.9	39671.3	37000.9	89841.5	63383.2		375995	401345	424848	196120	265131	170390				1.12758e+06	1257370	929389	454825	159256	291419	2.81687e+06	1.68726e+06	2.0489e+06	785300
sp|Q9Z2Z6|MCAT_MOUSE	Slc25a20	Mitochondrial carnitine/acylcarnitine carrier protein	1044.19	58.47	33027	21	21	21		230131	241439	110180	184644		145422	9232.56	18370.9								5.59221e+06	9.98551e+06	1.03611e+07																1.10591e+06	414444	434151	407772	436097	514504
tr|Q8BGJ5|Q8BGJ5_MOUSE	Ptbp1	MCG13402, isoform CRA_a	2190.06	66.73	56892	29	27	24		794287	1.0925e+06	1.23254e+06	530633	447478	465771	3207448	6.7153e+06	3.37115e+06				354481	226623	371045							752285	548820	1.18001e+06	106933	58336.3	168870	10929.4	9252.83	12509	286247	292312	187762	1.47866e+06	1.25119e+06	1.66739e+06	403381	687101	849071	480237
sp|P05784|K1C18_MOUSE	Krt18	Keratin, type I cytoskeletal 18	2426.93	71.63	47538	35	32	31		282978	351816	360209				4126069	5.61398e+06	3.88723e+06				10966	161005	367642								13361.7	479811				834205	38243.9	84802.1	15918.8	72874.6					1.75289e+06	8.37994e+06	3.11583e+06	10904
sp|Q9EQI8|RM46_MOUSE	Mrpl46	39S ribosomal protein L46, mitochondrial	895.22	53.36	32132	16	16	16		2.66211e+06	2.47303e+06	1.90696e+06	238176	197552	160232	120978	158841		740199	504231	658004	137160	229999	162896	432201	859058	757484	1.10751e+06	675963	248709	743655	653487	900958	624096	571025	504720	767282	1.15367e+06	572586	376410	318195	272801	486492	176507	359686	1.61579e+06	1.61889e+06	1.47096e+06	816832
sp|Q9CQW5|LEG2_MOUSE	Lgals2	Galectin-2	538.43	63.85	14880	9	9	9																													3982874	1467843	2.44233e+07
sp|Q8BFZ9|ERLN2_MOUSE	Erlin2	Erlin-2	1481.19	56.76	37873	23	21	20		598232	641493	383782	1729377	1.99281e+06	2.26313e+06	83985.4	282320	72219.5	608605	236225	885012				466848	909763	576148	251825	151483	162565	3078239	2.0478e+06	2.10345e+06	147013	68128.3	57379.4	48265.9	572030	78884.6	308569	206367	377916	2.29867e+06	1.20269e+06	1.67777e+06	147907	199189	251632	704032
sp|P80314|TCPB_MOUSE	Cct2	T-complex protein 1 subunit beta	2651.29	66.36	57477	39	39	38		129966	136595	93383.6	5.94101e+06	4.28048e+06	3.7787e+06	606342	1.21083e+06	831161	2.13284e+06	747813	2031852	213606	77080.8	264113				20983	14398.1	9011.65	859406	735918	1.10706e+06	118131	86516	89797.2	10897.5	62908.5	44105.1	639619	264420	796654	126620	316504	162245	228052	405014	255874	320726
sp|P47738|ALDH2_MOUSE	Aldh2	Aldehyde dehydrogenase, mitochondrial	1592.1	50.1	56538	25	24	24		1.19991e+06	1.52039e+06	658336				697671	814878	1.21703e+06				51669.6	13535	37973.9														89463.2	59791.2				250320	193979	243699	7.07221e+06	7.9156e+06	7.57644e+06
sp|P19246|NFH_MOUSE	Nefh	Neurofilament heavy polypeptide	2239.73	29.91	116994	33	29	28					31184.9	13819.4	15886				469600	82659.2	265949													3.32152e+06	3.78877e+06	1540032				7.27875e+06	6.48216e+06	2.76295e+06							1.45291e+06
sp|Q9CXY6|ILF2_MOUSE	Ilf2	Interleukin enhancer-binding factor 2	1473.8	64.1	43062	22	22	22		184436	258632	313497	3.7236e+06	2.72942e+06	2.98999e+06	348327	791564	457466	458258	127115	474619	100056	20058.2	74363.7							1.72138e+06	1.76474e+06	2.07602e+06	916129	523446	933437				1.95785e+06	1.36177e+06	1.97406e+06	157032	180441	173356	17673.7	30875.8	15753.2	967034
sp|O09111|NDUBB_MOUSE	Ndufb11	NADH dehydrogenase [ubiquinone] 1 beta subcomplex subunit 11, mitochondrial	801.3	50.99	17444	12	12	12		87773	38943.3		288487	559495	100458				1.6035e+06	25432.6	647234				2.87509e+06	7.43752e+06	6.79409e+06	1.53824e+06	26906.8	14989.2				58921.7		46494.2				158377	170450	329787							2.97751e+06
sp|P59999|ARPC4_MOUSE	Arpc4	Actin-related protein 2/3 complex subunit 4	275.46	29.76	19667	5	5	5		419835	571724	426239	248728	203125	206471	879617	1.47037e+06	1.02102e+06	1.86789e+06	1.5051e+06	1.49145e+06	699904	988257	1.16144e+06							80973.7	70091.8	93293.4	1962689	1.38215e+06	1.71832e+06	260189	552336	259583	1.86586e+06	1.90648e+06	1.5792e+06	129431	104623	180870	65379.3	137313	103893	1.14441e+06
sp|O70325|GPX4_MOUSE	Gpx4	Phospholipid hydroperoxide glutathione peroxidase	474.4	32.49	22229	8	8	7		444886	355566	458246	797016	846212	764712	799234	1.22865e+06	1.01648e+06	168270	90964.9	232469	123348	131871	200526	23023	58476.3	79238.2				5.3745e+06	7.22946e+06	5.74543e+06	281105	141730	222702	53770.1	56010.9	54724	177847	202448	629488	240128	144264	240855		65320.2	54095.2	183588
sp|P03911|NU4M_MOUSE	Mtnd4	NADH-ubiquinone oxidoreductase chain 4	595.94	18.08	51882	10	10	10		279658	229795	14027.7	18211.6	34834.8	26484.2				389702	16687.3	294076				1.20317e+07	6.08657e+06	5.88125e+06	510011	175366	93513.4	11775.5	3354.83	8579	22415.4	9478.05	7242.49				96257.6	99026.2	169718	9387.87	4651.85	10824.9				960096
tr|A0A2I3BRM6|A0A2I3BRM6_MOUSE	Hnrnpc	Heterogeneous nuclear ribonucleoproteins C1/C2 (Fragment)	1107.3	70.09	12781	13	4	4		483285	1.47189e+06	1.2913e+06	1.38217e+06	1.10277e+06	1.0504e+06	968180	1.803e+06	567734	143525	36429.6	177975					28467.5	28398.6				718469	1.58713e+06	1.5778e+06	971256	569972	796068				1.13545e+06	1.29984e+06	931018	241518	167736	211905	169219	335965	442750	2.47868e+06
sp|Q9D1P0|RM13_MOUSE	Mrpl13	39S ribosomal protein L13, mitochondrial	544.42	50.56	20677	11	11	11		1591288	3.21935e+06	2.73921e+06	135823	169078	178573				802319	521294	1.01777e+06	71545.5	290611	455443	277211	800942	599013	160915	65559.1	15307.6	478082	695296	456774	486990	438247	575528	508090	1634451	630462	242723	228178	271191	345850	261314	312392	1.71865e+06	1.67138e+06	2.53535e+06	730030
sp|Q921S7|RM37_MOUSE	Mrpl37	39S ribosomal protein L37, mitochondrial	1812.94	67.38	48341	28	28	28		1.58288e+06	2.40744e+06	2.35413e+06	201667	180139	99947.5	133725	182742	123290	925936	686685	912237	104943	180501	210662	402911	744725	595899	935696	483978	134893	570364	637821	737713	436779	436095	389315	472907	1.19729e+06	580104	470377	353766	307492	371824	182590	332970	2.02897e+06	1.63129e+06	2.01675e+06	628112
sp|Q8VCM7|FIBG_MOUSE	Fgg	Fibrinogen gamma chain	1250.8	48.17	49391	20	20	19		577411	1.44191e+06	859538	70442.1	35864.1	41265.9	4.33845e+06	5.96659e+06	4.12704e+06				208561	330382	545948	947288	701737	1.02421e+06	13358.1	13289.6		432420	562210	1.83767e+06	105885	76794.6	12462.5				29061.2	36752.8	33492.8	530053	350112	312674	1.02408e+06	1.04505e+06	880945	54989.3
sp|O54724|CAVN1_MOUSE	Cavin1	Caveolae-associated protein 1	1444.18	43.11	43954	22	22	20		7347.64	14766.5					2.93932e+06	7.58731e+06	3.02753e+06							1.92719e+06	3.61031e+06	3.18273e+06	889670	614617	265245	1.0461e+06	560190	805160				12655.2	99753.4	509541				532708	238737	648594
tr|A1BN54|A1BN54_MOUSE	Actn1	Alpha actinin 1a	5029.18	66.29	102720	68	41	41		6368.64	2729.41	2319.87	10252.2	29044.8	17293.9	850081	1.37126e+06	607344	1.24966e+06	478753	1.07216e+06	258671	264066	252547				35505.6	13399.8	15496.6	3035.64		20084.2	7.83285e+06	5.95519e+06	5.38809e+06	8519.68	14775.8	17504.3	15846.1	19333.6	30821.9	158463	234753	140580				724796
sp|P80315|TCPD_MOUSE	Cct4	T-complex protein 1 subunit delta	2357.19	50.65	58066	34	34	34		54773	88331.4	72736.1	4.91818e+06	3.74449e+06	3.39592e+06	822027	1.59286e+06	1.08153e+06	1.71534e+06	587138	1.78078e+06	164479	47808.7	204007				67250.1	49685.6	30574.6	1.09646e+06	977330	1.25848e+06	230918	107083	172722	7641.88	16975.9		599344	204168	672148	187252	364452	224582	122060	162204	139932	307818
sp|P62307|RUXF_MOUSE	Snrpf	Small nuclear ribonucleoprotein F	234.27	24.42	9725	3	3	3		1.54929e+06	1.63605e+06	1.68078e+06	798000	811291	302399	804755	1.53766e+06	469265				682316	755403	506331							536099	557041	497599	865474	897781	793426				1.27782e+06	1.10772e+06	775582				1.31884e+06	1.56171e+06	1.13181e+06	1.85605e+06
sp|Q8VDM6|HNRL1_MOUSE	Hnrnpul1	Heterogeneous nuclear ribonucleoprotein U-like protein 1	1618.6	34.34	96002	25	25	24		815772	821272	782813	1.0173e+06	792690	853300	1.12223e+06	2.03629e+06	1.02115e+06	38274.5	51166	73917.9	2.19987e+06	1.95085e+06	1.0949e+06							1.14945e+06	1.18767e+06	1.6831e+06	500127	523931	473915	233895	943709	755404	461223	482417	319729	250509	83438.1	181775	998469	1035288	664974	485189
sp|Q9CQN7|RM41_MOUSE	Mrpl41	39S ribosomal protein L41, mitochondrial	459.23	52.59	15262	8	8	8		1658003	2.40084e+06	2.05042e+06	229880	173164	165779	104884	160345	115172	903527	662058	856954	323586	616348	493790	504431	774041	601688	1.25939e+06	601725	266162	532879	585718	157062	453632	365673	257910	1.40317e+06	2.17958e+06	600104	470860	311323	357922	452278	278906	321999	888665	966305	995285	506418
sp|Q06138|CAB39_MOUSE	Cab39	Calcium-binding protein 39	544.9	29.91	39843	11	10	10		52368.2	25597.7	22044.8	298845	240176	1.73185e+06	6.65044e+06	595243	9.3519e+06	111805	704328	534207										24668.1	12062.3	13875.8	18693.3	18364.6	14197.9				276931	3.28948e+06	2.40183e+06	24364.1	1.43571e+06	90293.9				31552.2
sp|Q9CPR5|RM15_MOUSE	Mrpl15	39S ribosomal protein L15, mitochondrial	932.35	61.69	33542	16	16	16		1.71858e+06	2.21865e+06	2.01465e+06	264346	292698	216397	197990	333793	164414	825543	521549	688631	129731	231676	251123	300792	608890	562720	718745	489249	129230	745764	840803	940191	512574	438598	530350	375461	1.11434e+06	509644	542433	326651	380877	256885	121487	238284	1.61181e+06	1.63018e+06	1.94258e+06	611440
sp|P26443|DHE3_MOUSE	Glud1	Glutamate dehydrogenase 1, mitochondrial	1958.86	50.9	61337	32	32	32		1.00372e+06	1.33725e+06	608570							39526.7	67090.9	78995.2													128547	95880.4	111410	31269.7	67639.6	47061.9		24358.2	11928.2	8719.52	6875.99	12834.6	7.5347e+06	8.28144e+06	8.03836e+06	92625.1
sp|P17742|PPIA_MOUSE	Ppia	Peptidyl-prolyl cis-trans isomerase A	943.28	70.73	17971	15	15	13		444194	534726	253389	34122.2	58986.8	102230	462396	570435	847896	331632	93741	223635	325272	441950	475167	7529.57	42924.8	33110.8					35696	45524.2	1.61272e+06	1.20129e+06	823466	199060	3.61664e+06	1.36489e+06	270249	421808	215322	90162	59400.2	80245.4	2.34629e+06	3.62465e+06	2.57528e+06	1.75363e+06
sp|Q9R0P5|DEST_MOUSE	Dstn	Destrin	660.17	69.7	18522	11	11	11					3.16106e+06	2.49351e+06	1.64853e+06	1.74664e+06	3.82667e+06	2.42717e+06	2.74829e+06	732737	1.34653e+06	82993.4	100803	90760							98830.7	91830.8	114401	48448.1	102302	45482.1	370380	1.07737e+06	699767	245705	170276	258356	835535	1.26443e+06	869387	96543.3	271476	223910	154610
sp|Q60668|HNRPD_MOUSE	Hnrnpd	Heterogeneous nuclear ribonucleoprotein D0	840.2	25.07	38354	14	13	13		997589	1.4778e+06	1.26698e+06	595063	531894	433471	151779	146900	148684	260326	287312	309809	169632	106614	72748.5	23405.4	32695.3					1385246	2.13561e+06	1.96994e+06	843262	585702	955870	9939.31	69122.5	66280.2	2028638	2.36877e+06	1.61585e+06	59754.2	51921.9	38702.1	622172	849755	901803	1.34242e+06
sp|Q9D1I6|RM14_MOUSE	Mrpl14	39S ribosomal protein L14, mitochondrial	323.12	43.45	15874	5	5	5		1.88722e+06	2.96855e+06	2.4085e+06	81223	60909.3	47357.4	76256.6	86351.1	48685.1	57773.9	232249	329053	59966	546430	335028	143290	294265	371957	662464	328595	127436	661473	819542	1.0426e+06	195148	593622	473166	582252	1.79186e+06	666032	149693	247814	314510	118007	78024.1	129150	1.64419e+06	1654334	1.70591e+06	450719
sp|Q9R0U0|SRS10_MOUSE	Srsf10	Serine/arginine-rich splicing factor 10	596.23	26.72	31301	10	7	7		1.15386e+06	1.35254e+06	1.27947e+06	1.09256e+06	922328	999125	586405	1.07614e+06	694841				223915		113789	26030.6	4729.87	128160				2.39115e+06	2.74753e+06	2.41275e+06	357159	234974	410234	261496		601199	569302	872475	601610	386875	193634	248692	378621	586522	668584	1.58714e+06
sp|Q91WS0|CISD1_MOUSE	Cisd1	CDGSH iron-sulfur domain-containing protein 1	245.16	34.26	12097	4	4	4		3521030	4.07009e+06	1.28681e+06	268795	185419	242986				388834	240291	455823				801756	1.79961e+06	1.83126e+06							1.61349e+06	655113	922455		223277	210845	371214	219717	469812				2306185	2197514	2.20963e+06	472974
sp|Q06185|ATP5I_MOUSE	Atp5me	ATP synthase subunit e, mitochondrial	271.8	54.93	8236	5	5	5		2645202	3.94056e+06	2.65525e+06							442617	97323.1	654137				1.06117e+06	1.94347e+06	1.39668e+06	1.17891e+06	332260	366703				1.4843e+06	819608	839583	317247	836181	304742	1.02119e+06	638819	607311				1.18114e+06	972434	869943	356978
sp|Q8R1Q8|DC1L1_MOUSE	Dync1li1	Cytoplasmic dynein 1 light intermediate chain 1	1353.61	54.3	56614	23	22	20		402548	349427	216637	3.52452e+06	2.23201e+06	2.23742e+06	2.03737e+06	2.92471e+06	1.83595e+06	1.14567e+06	303359	1.17662e+06	77847.7	4735.98	77968.4							315316	67506	337282	780483	699417	686812				1.67537e+06	765958	1.7972e+06	336566	169562	298936				360142
sp|P08249|MDHM_MOUSE	Mdh2	Malate dehydrogenase, mitochondrial	1251.9	57.69	35611	18	18	18		905860	1.59398e+06	693052	134486	55873	64583.7	71153.3	80152.1	346089	550564	471260	639080	8356.33		10534.2	328629	709875	733492	191533	98823.8	29323.9				1399257	1.09801e+06	919431	132867	4070661	1.39848e+06	472977	596334	272884	16429.6	17087.9	8492.9	2.14263e+06	2866598	1.47108e+06	1.12197e+06
sp|P31938|MP2K1_MOUSE	Map2k1	Dual specificity mitogen-activated protein kinase kinase 1	1233.56	52.42	43474	20	13	12					1.49687e+06	911878	958236	1.25121e+06	2.05343e+06	1.27527e+06	3.77574e+06	1.07031e+06	3.99009e+06													263520	194352	223580				1957420	735975	2.23357e+06	341674	379870	313082				1.58218e+06
sp|Q6URW6|MYH14_MOUSE	Myh14	Myosin-14	9004.5	53.45	228586	125	112	112		127035	184071	139679	261742	205789	165980	6.03478e+06	12572939	4.05977e+06	86815.4	25774.1	44641.9										3093.04	2094.03		273801	155911	169916	599331	274553	5718.33	359790	732804	419416							163461
sp|P62331|ARF6_MOUSE	Arf6	ADP-ribosylation factor 6	446.07	50.29	20082	7	7	7		317311	558767	413781	3.18705e+06	2.23743e+06	2.30081e+06	1.35837e+06	2.95732e+06	1.98615e+06	1518358	580644	2.11508e+06	545269	154284	791034										84723.5	84026.9					882175	478940	2.18907e+06	135768	299748	250942		121608	124032	413446
sp|Q9D8N0|EF1G_MOUSE	Eef1g	Elongation factor 1-gamma	940.12	34.32	50061	16	16	15		141930	161040	38595	3.93125e+06	3.13577e+06	3.15054e+06	189632	525920	247418	2960564	1.39235e+06	2589248	193621	202926	159636	18624.2	20935.6	15366.1				256063	493555	445781	567109	461791	510083	37122.9	301951	146839	815948	383065	684479	325175	373167	269686	526004	573245	469860	254875
sp|Q99M28|RNPS1_MOUSE	Rnps1	RNA-binding protein with serine-rich domain 1	462.62	21.64	34208	8	8	8		439736	709667	853143	940984	1.03963e+06	988674	1.43732e+06	1602753	1.45765e+06	132886	12392.8	100785	923995	795630	1.17662e+06	87629.9	59326.6	58046.3				1842860	1.7228e+06	1.87651e+06	392426	169248	275896	638073		338423	981182	976521	564512	179479	113897	441996	345161	455175	444581	871865
tr|A0A0R4J0L6|A0A0R4J0L6_MOUSE	Mrps35	28S ribosomal protein S35, mitochondrial	964.42	55.62	35917	14	14	13		2.42306e+06	2.77607e+06	2.50782e+06	117523	302776	185901	25521.3	69277.4	43373.4	859913	495299	732414	137531	178138	228987	264227	449450	362422	802919	367303	106996	388000	443567	515063	544033	617230	481949	298374	948818	417762	736473	315981	252745	329371	173176	314714	1.5838e+06	1.29551e+06	943621	997675
sp|P50247|SAHH_MOUSE	Ahcy	Adenosylhomocysteinase	1458.09	57.18	47688	24	24	24		226291	323863	36501.6										4022.27	6214.39	5124.64														90772.3	101272							8.45228e+06	9.39368e+06	8.26897e+06
sp|P63268|ACTH_MOUSE	Actg2	Actin, gamma-enteric smooth muscle	4501.22	91.22	41877	61	6	5		430015	477077	496630				3.38725e+06	5.25357e+06	3.07362e+06				419530	369631	675509	67923.7	128714	140453	2.94884e+06	2.18991e+06	1.72774e+06	677132	836844	2.26397e+06				262527	298907	188393				64080.7	363384	115365
sp|Q5SWU9|ACACA_MOUSE	Acaca	Acetyl-CoA carboxylase 1	8954.06	55.22	265257	147	133	131		29008.2	20326	31162.2	267853	176187	164727	1.47635e+06	2.53446e+06	1.15252e+06	12484.7	550.181	13681.1										308667	173223	391388							33751.8	6139.82	27509.9	9.51997e+06	3.51679e+06	6.90881e+06	635.848	1511.3	903.096	3238.07
sp|P61082|UBC12_MOUSE	Ube2m	NEDD8-conjugating enzyme Ubc12	335.76	30.05	20900	5	5	5		481143	114993	265409	2.21639e+06	1.60711e+06	950325	2.4852e+06	2.64876e+06	1.5173e+06	975849	137836	496899	595089	399249	263823							2451280	1.28233e+06	1.77978e+06	414979		95116.7				1691866	650638	870581	977766	336825	410325				292264
sp|Q9ER88|RT29_MOUSE	Dap3	28S ribosomal protein S29, mitochondrial	893.98	41.94	44699	14	14	14		1.83585e+06	2.65647e+06	2.37724e+06	249549	162622	165367	162842	274275	194213	681514	445198	789353	96671.6	224080	277888	216298	654934	573274	579721	464211	73902.2	595920	645985	771381	345992	411949	420975	313512	1.09116e+06	567009	410491	316075	397252	455222	296950	460248	1.19351e+06	1.03379e+06	1.1022e+06	861468
sp|Q9DBG3|AP2B1_MOUSE	Ap2b1	AP-2 complex subunit beta	3386.89	52.51	104583	54	33	32		183603	204927	170986	1.82769e+06	1.31698e+06	1.20549e+06	426768	745534	460022	3.12248e+06	1.3385e+06	3.57098e+06	11175.5	12498.8	12355.2							531123	412078	710115	2.25029e+06	1.16918e+06	1.51658e+06				933572	682218	726745	278356	349016	263211	277605	404940	178383	431296
sp|P24270|CATA_MOUSE	Cat	Catalase	2236.27	64.71	59795	33	33	31		858966	1.09142e+06	171431				944744	1.05361e+06	1.02731e+06																				17931.2	17428.1							7.21763e+06	7.23309e+06	6.73693e+06
sp|P48678|LMNA_MOUSE	Lmna	Prelamin-A/C	2438.51	54.29	74238	37	37	37		86407.3	70286.8	70991.8	1.17303e+06	829759	562149	1.94977e+06	9.05057e+06	1.72559e+06	365817	57667.5	143338	70765	77654.8	167915	331715	179858	119349	37332	77926.7		125367	136346	233726	215728	212239	212487		93025.1	38776.5	260927	108434	653212	2569596	1.23188e+06	2.28288e+06	33134.1	242616	71316.7	215268
sp|Q8R035|ICT1_MOUSE	Mrpl58	Peptidyl-tRNA hydrolase ICT1, mitochondrial	471.64	41.26	23477	8	8	8		1.71379e+06	2399128	1933716	230651	221815	275528	85385.7	105523	44884.6	1.02738e+06	594311	1.00921e+06	46560	81437.2	88872.4	408270	866422	718404	1.22024e+06	569864	207623	648547	720449	499074	537758	234989	613641	783921	1.39973e+06	320930	373558	261559	142871	234156	119424	219504	1.33623e+06	1.08927e+06	1.27252e+06	444897
sp|P08113|ENPL_MOUSE	Hsp90b1	Endoplasmin	2119.03	43.27	92476	34	32	30		199920	175941	118794	2.59593e+06	2.01241e+06	1.74752e+06	1.17796e+06	2.58778e+06	1.73744e+06	1.63116e+06	575842	1.25936e+06	476553	96482.3	328342							424097	309637	487406				19430.3	118990	203920	12520.8	10115.7	51588.4	1672048	3.0339e+06	1.85629e+06	381463	548709	312637	14828.2
sp|Q8VDN2|AT1A1_MOUSE	Atp1a1	Sodium/potassium-transporting ATPase subunit alpha-1	3542.35	42.62	112982	47	30	27		3.53891e+06	4.9006e+06	2.19702e+06	430269	319018	433061	142406	254538	210763	485313	298658	615294	5830.74		6101.65	154425	165816	207302				55595.1	18946.7	37897.7	1.0716e+06	731078	572835	232102	543005	452158	1.22403e+06	1.04444e+06	983586	557032	533414	360889	234196	743534	324346	708655
sp|Q8BKC5|IPO5_MOUSE	Ipo5	Importin-5	5140.46	60.26	123591	73	72	72		38597.6	44995.3	55831.5	1.83591e+06	1.00475e+06	1.04951e+06	2.00505e+06	3.46008e+06	1.78914e+06	226353	41534.2	225445	96662.5	32002.9	67160.9							3.99075e+06	2.20242e+06	5.07155e+06	5906.77	9051.58	4268.53				495640	137523	562280	570744	355327	473576				28460.2
sp|P13412|TNNI2_MOUSE	Tnni2	Troponin I, fast skeletal muscle	673.38	37.91	21358	10	10	10																				11011688	7704192	6.96899e+06
sp|Q9D125|RT25_MOUSE	Mrps25	28S ribosomal protein S25, mitochondrial	666.74	60.23	19920	11	11	11		1.95874e+06	2.15996e+06	1.7021e+06	130878	45624.5	58531				638361	605456	662296		374150	43948.9	270413	556553	388238	811205	430710	94024.9	512340	466027	625908	719676	669793	589960	433596	1.06137e+06	329782	985589	384579	454919	481162	190403	178259	1.40358e+06	1.41813e+06	815565	1.05601e+06
sp|P35550|FBRL_MOUSE	Fbl	rRNA 2'-O-methyltransferase fibrillarin	1050.6	57.8	34307	17	15	15		718949	1.26275e+06	1.20514e+06	721266	643189	618464	832401	1.47537e+06	996211	36330.9		25041.6	1.46758e+06	1.41089e+06	1.57558e+06							531836	656336	857886	96013.9	136911	243867	161009	83188.5	286638	683784	663626	558592	489483	315314	377921	1.56904e+06	1.56736e+06	1.37524e+06	666892
sp|Q9Z2I9|SUCB1_MOUSE	Sucla2	Succinate--CoA ligase [ADP-forming] subunit beta, mitochondrial	1478.44	49.46	50114	24	24	24		356157	325012	238474	2.72086e+06	2.3295e+06	1.94656e+06		105619	60258	4.21204e+06	1.83861e+06	4.09413e+06				107711	178795	123289		15637.1	6519.31	60258.4	53935.9	58536.6	315588	256876	228544				1019868	263161	1.31566e+06	605988	831738	579908	119949	230364	180127	293359
sp|Q64368|DAZL_MOUSE	Dazl	Deleted in azoospermia-like	685.72	33.22	33313	9	9	9																							8.28048e+06	8159720	8.91633e+06
sp|Q923D4|SF3B5_MOUSE	Sf3b5	Splicing factor 3B subunit 5	298.4	70.93	10119	5	5	4		1.26579e+06	1.84372e+06	1541906	674640	366364	373160	335238	1.26312e+06	298946													993084	1.64904e+06	1.61286e+06	923831	712570	1.33663e+06				1.43475e+06	1.4792e+06	1.15863e+06				342589	810220	1.23643e+06	1.20329e+06
sp|Q61554|FBN1_MOUSE	Fbn1	Fibrillin-1	7737.87	44.59	312298	110	107	101		479372	233389	409542	35960.9	96154.4	28994.8	3.67898e+06	3.50241e+06	2.36752e+06				106635	277989	139120	424302	1.27967e+06	1.32402e+06	2.57677e+06	1.08541e+06	252118	222383	87909.8	2.27433e+06				285886	518633	42883.9				1.56427e+06	719852	842084
sp|Q9DBG6|RPN2_MOUSE	Rpn2	Dolichyl-diphosphooligosaccharide--protein glycosyltransferase subunit 2	1752.59	42.47	69063	24	24	24		656071	773999	825305	29469.9	22964.5	35547.5	275221	524502	312085	3015.52		4492.36	74248.7	46931	110406	789.056	1544.07	2063.79				245101	160788	230288	114189	27484.4	30669.7	103428	68985.1	113036	89979.4	81684.6	41553.8	332122	244742	324528	5.56058e+06	6.55711e+06	6.80788e+06	4551.02
sp|Q9D023|MPC2_MOUSE	Mpc2	Mitochondrial pyruvate carrier 2	311.9	37.01	14286	6	6	6		1.61961e+06	2.0396e+06	1129007	1.10607e+06	602836	714646	551785	771208	456588	514347	399383	514994				153419	394518	417552	225042	73331.7	53846.5	690572	541372	567568	283673	117361	183754	23443.2	61353.5	67754.5	572782	180025	534065	1.92552e+06	1368768	1.78806e+06	1.28425e+06	1.28567e+06	1.15141e+06	200422
sp|P50516|VATA_MOUSE	Atp6v1a	V-type proton ATPase catalytic subunit A	2511.28	57.54	68326	42	42	38		1.13229e+06	1.14877e+06	461020	1.49303e+06	1.29138e+06	900074	13137.9	22388.5	48109.3	3.72809e+06	1.93096e+06	3.51073e+06													2.00918e+06	1.42923e+06	791531				704804	362678	508018				4741.49	18279.3		1.15453e+06
sp|P43006|EAA2_MOUSE	Slc1a2	Excitatory amino acid transporter 2	1011.95	29.02	62030	14	14	14					176152	149959	24654.3				2.8541e+06	1.63538e+06	1.182e+06													6.7755e+06	4.28081e+06	2.22602e+06				1.33942e+06	865678	803924							1.05811e+06
sp|Q99N96|RM01_MOUSE	Mrpl1	39S ribosomal protein L1, mitochondrial	1025.21	48.51	37597	17	17	17		2.17313e+06	2386856	2.06374e+06	174134	251894	171436	21010.8	40194.1		889565	598826	660954	34706.3	68914	75537.6	345739	588246	500142	645006	415693	59443.1	357608	490297	574980	546407	540512	441892	374584	117922	361608	466595	275805	287817	358897	181554	259912	2.01079e+06	1558508	1399618	644932
sp|Q62277|SYPH_MOUSE	Syp	Synaptophysin	207.15	10.51	34025	4	4	4					3.24154e+06	2.46055e+06	2.7268e+06				2119644	1.16064e+06	2.59443e+06													2073454	1.98018e+06	1.60204e+06				964448	742501	610561							706637
sp|P80317|TCPZ_MOUSE	Cct6a	T-complex protein 1 subunit zeta	1502.83	52.92	58004	24	19	18		183609	243943	208052	4.32368e+06	3.26622e+06	3.11854e+06	432731	899954	593202	1.75394e+06	593174	1.857e+06	335112	228829	276036							590608	558793	614308	259049	198008	184480	4566.31	52856.6	61018.5	404234	206663	613223	203061	304712	191559	279762	281530	287770	301849
sp|Q9D773|RM02_MOUSE	Mrpl2	39S ribosomal protein L2, mitochondrial	623.79	32.35	33341	9	9	9		1.8738e+06	2.04326e+06	1.78286e+06	466149	201466	111126				353753	288182	290860	60254.6	327388	222958	276469	417683	375849	660570	418608	149275	439259	260693	388022	441395	803473	458633	740158	1.74323e+06	466167	538856	302122	334794	167863		156552	1.82786e+06	1547160	1.60477e+06	624484
sp|P08074|CBR2_MOUSE	Cbr2	Carbonyl reductase [NADPH] 2	763.81	65.98	25958	14	14	13								5834756	6.20245e+06	12283572
sp|Q8BFR5|EFTU_MOUSE	Tufm	Elongation factor Tu, mitochondrial	1345.43	57.52	49508	23	23	23		2.33482e+06	2.52307e+06	1.88578e+06	86866.1	242681	97284.9	43444.4	117451	82823	1.60383e+06	1.00854e+06	1537143	119772	115200	147524	149691	237939	177241				50886.7	13721.9	25252.2	1.15155e+06	1146943	884351				855334	640513	655946	996957	1.03169e+06	708212	670228	1.79524e+06	749778	210039
sp|O35972|RM23_MOUSE	Mrpl23	39S ribosomal protein L23, mitochondrial	433.84	51.37	17122	6	6	6		1.53505e+06	2.06799e+06	1.96987e+06	189102	173561	115915	117330	227604	90730.8	605225	366567	464640	160952	278555	347375	204601	550213	444611	774123	297798	95496.5	861065	938514	1.01483e+06	359616	360839	527130	343339	513621	524810	322754	329107	397440	398690	245682	370240	1.22135e+06	1.2716e+06	1.26585e+06	566658
sp|Q9WVK4|EHD1_MOUSE	Ehd1	EH domain-containing protein 1	3113.35	79.59	60603	51	34	34		64547.3	60935.7	49776.5	61166.5	51279.4	41333.8	5.17162e+06	1.06598e+07	5.8691e+06	103147	43190	153528	69314.1	32758.9	55297.3																130311	91695	221368	581483	384835	274749
sp|O88310|ITL1A_MOUSE	Itln1	Intelectin-1a	584.82	32.91	34953	10	10	10																													3.09759e+06	8.28638e+06	1.26415e+07
sp|Q61701|ELAV4_MOUSE	Elavl4	ELAV-like protein 4	1705.43	56.88	42368	24	8	8					285836	214616	225653				302917	138703	276977													3.12266e+06	3.1658e+06	2.74075e+06				3143440	3.68685e+06	2.52917e+06	21496.4	17619.4	25262.9				1.31963e+06
sp|Q04857|CO6A1_MOUSE	Col6a1	Collagen alpha-1(VI) chain	1991.57	39.12	108489	29	29	29		492055	499422	648810				2.58678e+06	3.83217e+06	2.25394e+06				133302	176773	138372	338406	251224	163672	180795	179373	59367.4	1.49271e+06	1.83339e+06	3.47031e+06				379220	507609	55817.6				1.84049e+06	775053	1.2878e+06		144848	29509.1
sp|P70404|IDHG1_MOUSE	Idh3g	Isocitrate dehydrogenase [NAD] subunit gamma 1, mitochondrial	1083.41	43.26	42785	19	19	19		2.21755e+06	1.73464e+06	1.78056e+06	1.37999e+06	997451	866950	1.08327e+06	1.18135e+06	661657	1.01601e+06	307906	1.18263e+06				28144.8	182304	83539.2							185475	103768	141697				1.59355e+06	1.25542e+06	1520918	1.69855e+06	1.21948e+06	679746				216980
sp|P12382|PFKAL_MOUSE	Pfkl	ATP-dependent 6-phosphofructokinase, liver type	2557.49	46.28	85360	38	31	30					7.12203e+06	5.565e+06	5617056	47448.8	66188.4	66726.8	1.42479e+06	615489	1.72703e+06																						491799	411579	481491				22823.8
sp|Q8K2C9|HACD3_MOUSE	Hacd3	Very-long-chain (3R)-3-hydroxyacyl-CoA dehydratase 3	677.8	30.66	43131	11	11	11		6552.86	13433.2	10181.2	2.56044e+06	1.95718e+06	908411	1.46817e+06	1.98869e+06	718475	194343	51160.3	188155										1069789	349025	741678	108647	81912.8	32605.4				630063	157387	340682	2.86993e+06	2.00546e+06	1.94038e+06	1.10071e+06	1.24772e+06	619866	98014.1
sp|Q6DFW4|NOP58_MOUSE	Nop58	Nucleolar protein 58	1482.79	41.04	60343	22	22	22		1.4851e+06	832845	1.34258e+06	798086	628251	481537	499763	777452	746870	212650	33990.1	80829.3	2.18692e+06	1.52893e+06	891572							720569	392029	750059	105740	211010	88916.3	135763		96537.3	532365	533351	410232	810653	371363	340669	1.06695e+06	1.22675e+06	922937	822950
sp|Q3UYV9|NCBP1_MOUSE	Ncbp1	Nuclear cap-binding protein subunit 1	2569.87	51.39	91927	41	41	41		1.01592e+06	1.23892e+06	1.38784e+06	900088	727811	535532	145955	292807	118801	43275.3	18429.9	59922.9	35648	19468.9								3.08709e+06	3.04027e+06	4.22271e+06	286992	236845	241314	10987.3		28604.5	548955	598394	399262	99607.6	133371	118779	489184	641503	590399	767639
sp|Q99KX1|MLF2_MOUSE	Mlf2	Myeloid leukemia factor 2	719.17	40.49	28055	11	11	11					88619.7	419526	333682				1.12749e+06	642740	1.51616e+06										8076.1	5640.01		3.682e+06	3453192	3.64653e+06				1.29435e+06	1.4894e+06	1.42856e+06							1.34112e+06
sp|P62962|PROF1_MOUSE	Pfn1	Profilin-1	656.83	64.29	14957	10	10	10		466401	388800	60651.3	263188	209045	152977	1.10657e+06	1.38954e+06	1304226	659513	719704	496017	1.49573e+06	1.65934e+06	1.66448e+06										100744	76792.2	96104.5	699525	3.92551e+06	1.81111e+06				416442	302701	410850	812089	1.33736e+06	1.11269e+06	104170
sp|Q02053|UBA1_MOUSE	Uba1	Ubiquitin-like modifier-activating enzyme 1	2853.43	51.42	117809	42	42	42		47211.6	45728.4	34892.3	3.78852e+06	3.342e+06	2.97661e+06	427414	639690	473823	2907560	1.19457e+06	2.46099e+06	63514.3	22465	75199							58355.6	34041.7	46677.6	110210	93556.6	53881.2		6630.05	12902.3	675725	237477	801235	685365	619453	607248	64188.2	79771.6	46699.3	271094
tr|K3W4T3|K3W4T3_MOUSE	Atp6v0a1	V-type proton ATPase subunit a	1874.73	37.59	96427	33	32	31					530985	501628	556224				2.10227e+06	698478	2.21024e+06					8488.75	5536.1							3.9134e+06	2.45569e+06	1.58058e+06				1.74725e+06	671148	838065							1.69228e+06
sp|Q8R4E6|PURG_MOUSE	Purg	Purine-rich element-binding protein gamma	773.66	48	39938	14	12	12					346662	237057	224287				730726	274767	732710													2.71068e+06	2.66122e+06	2848324				1.37923e+06	1.78179e+06	1.24811e+06							2.67293e+06
sp|Q9DCU6|RM04_MOUSE	Mrpl4	39S ribosomal protein L4, mitochondrial	596.56	38.1	33073	11	11	11		1.54094e+06	2.25873e+06	2057673	214164	176225	166006	129502	221888	159908	608878	368061	635176	63086.8	112624	141031	216318	535763	522944	798599	484845	122094	796490	631116	860619	495542	348365	436340	352823	839660	424385	466245	310986	343143	223171	129122	216270	965160	959944	1.10519e+06	546954
sp|P33267|CP2F2_MOUSE	Cyp2f2	Cytochrome P450 2F2	1561.03	50.31	55949	28	27	27								4.45053e+06	7793205	4.21859e+06																									1.07858e+06	806172	795544	1.00829e+06	1.54332e+06	1.43889e+06
sp|P53395|ODB2_MOUSE	Dbt	Lipoamide acyltransferase component of branched-chain alpha-keto acid dehydrogenase complex, mitochondrial	1441.41	48.13	53247	24	24	24		1.37634e+06	1.48649e+06	1154898	159162	223638	130506	470721	1.08204e+06	585033	223371	37906.8	179783	13519.3	5157.94	29383.8	1.25085e+06	1.65869e+06	1.61596e+06	9557.9	7726.53	1080.43	25558.4	14298.3	39664	2491.41	2619.48	3574.13				45587.3	57411.4	101641	3420106	2.18345e+06	2.35812e+06	1.04862e+06	1.36558e+06	671074	10967.7
sp|P55088|AQP4_MOUSE	Aqp4	Aquaporin-4	378.73	18.89	34436	7	7	7					69855	94070.5	67240.8				4.06087e+06	1.13902e+06	5.25725e+06													584640	170819					1.53761e+06	1.41874e+06	2.12735e+06							2.3529e+06
sp|P03899|NU3M_MOUSE	Mtnd3	NADH-ubiquinone oxidoreductase chain 3	92.9	13.04	13219	1	1	1		421211	465410	170951		108629	185138				250855	113018	655508					7.36174e+06	6374464	881477	500392	298755				222420	168888	162032				320337	276629	642336	174427	127387	128214				959740
sp|P70696|H2B1A_MOUSE	Hist1h2ba	Histone H2B type 1-A	698.32	37.8	14237	8	6	6																							6.86359e+06	7.67386e+06	8.31869e+06
tr|I7HFT9|I7HFT9_MOUSE	Hist1h1t	Histone H1t	524.9	28.71	21669	7	4	4																							7.68849e+06	8.32504e+06	6813600
sp|O54734|OST48_MOUSE	Ddost	Dolichyl-diphosphooligosaccharide--protein glycosyltransferase 48 kDa subunit	753.29	37.19	49028	12	12	12		484663	590811	611087				210080	299341	212102				43867.2	39679.9	41349							185691	89307.9	48582	87671.4	41076.3	75296.4	84946.2	72172.6	41851.3				162520	100009	133617	6.0899e+06	6.31327e+06	6.74735e+06
sp|P70168|IMB1_MOUSE	Kpnb1	Importin subunit beta-1	2411.35	42.58	97184	38	38	37		15560.5	51220.6	39132.1	2926344	2146212	1.63261e+06	1.69313e+06	3.08193e+06	1.81028e+06	1.24403e+06	253135	898582	317272	72589.4	220669							1.05104e+06	681977	1.08149e+06	15163.6	2085.83	5190.04				467986	203162	719635	629965	474332	528689	913.38	7159.46	31117.1	188079
sp|Q9EP89|LACTB_MOUSE	Lactb	Serine beta-lactamase-like protein LACTB, mitochondrial	1304.65	41.38	60705	21	21	21		2.3198e+06	2.24985e+06	2.57546e+06	249547	167659	193166	70966.9	12131.4	39556.8	1.4007e+06	1.1175e+06	1.3422e+06	93774.8	240004	201777	41662.3	43014	45429.6	498638	280531	79681	818282	800843	1.04934e+06	636682	597200	481602				401779	101907	291435				1.43997e+06	605673	838851	434546
tr|A0A0B4J1E2|A0A0B4J1E2_MOUSE	Snw1	SNW domain-containing protein 1	1555.05	50.75	61461	27	27	25		668126	1.08822e+06	984314	592412	477644	399085	422228	821759	282465	37626.7	12698.2	42716.7	136423	139530	176894							1.12397e+06	1.50663e+06	1.15689e+06	964564	934850	818405				1.34064e+06	1.56575e+06	1.05188e+06	82545.4	33901.9	42020	229863	344684	392844	1.70566e+06
sp|P10630|IF4A2_MOUSE	Eif4a2	Eukaryotic initiation factor 4A-II	1871.44	49.39	46402	29	13	13			19544.6	18637.4	3.30688e+06	2238326	2.57353e+06	551062	1689566	969559	2024262	364903	1.74673e+06	49893.1		47504.7							274354	239707	240749	68946	92622.7	89563.8				914925	462863	1.25385e+06	645252	1.43098e+06	777291				195334
sp|P70333|HNRH2_MOUSE	Hnrnph2	Heterogeneous nuclear ribonucleoprotein H2	1720.49	44.1	49280	20	12	12		667296	891376	895331	751800	594092	585650	480101	980807	520316	360447	127256	350896	128761	167997	91451.6							54962.2	44847	73117	1.09806e+06	858863	923591				1.8731e+06	2.03232e+06	1.46588e+06	174905	119151	155443	155719	267265	286682	1.90357e+06
sp|Q9WTP7|KAD3_MOUSE	Ak3	GTP:AMP phosphotransferase AK3, mitochondrial	857.26	66.52	25426	14	14	14		2.47993e+06	2.03411e+06	1.97425e+06	430291	277373	229821	1.84151e+06	2.63644e+06	1.43316e+06	200489	90170.4	215331	35063.8	15491.3	90609.7											23365.3	20507.1	75503.4	11249.8	7620.49	378489	144712	436445	3.66167e+06	1.71132e+06	1.53189e+06	127615	154650	151895	33346.1
sp|P70202|LXN_MOUSE	Lxn	Latexin	378.83	34.68	25492	6	6	6								3174316	6.36035e+06	3.62321e+06	1451644	719394	760861																			1.65934e+06	815970	3.31049e+06	171901	226097	191777
sp|Q8BU88|RM22_MOUSE	Mrpl22	39S ribosomal protein L22, mitochondrial	622.66	33.5	23805	10	10	10		1.43914e+06	2.03145e+06	1.87212e+06	123535	79625.2	100243	68651.5	96544.5	67663	735115	532134	744967	85353	303647	283069	149817	289564	213588	340888	228222	31948	475705	508976	589596	305461	300453	268653	754047	1.41429e+06	669800	363426	220719	250871	350280	186540	281054	1.49091e+06	1.44247e+06	1538727	372908
sp|O35691|PININ_MOUSE	Pnn	Pinin	927.77	23.72	82436	17	17	17		480668	511758	520811	941658	687432	440648	997074	1.21485e+06	891610	15939.1		42850.1	849548	951405	475577	48009.7	22350.3	20830.8				1.71172e+06	700921	984886	343954	202539	145123	133104		132599	2.22536e+06	325968	1502532	112411	55580.3	102628	198687	768777	182818	2.34912e+06
sp|Q8JZU2|TXTP_MOUSE	Slc25a1	Tricarboxylate transport protein, mitochondrial	517.05	24.44	33931	9	9	9		297217	282046	112689	114501	90745.5	111930	585726	948635	479426	329139	164733	358436				67035.9		126934				1.0759e+06	615935	1.14589e+06	246337	19270.8	21147.6				56057.5		240835	6.28844e+06	3.22107e+06	4.01376e+06	305455	315116	344711	148133
sp|P17182|ENOA_MOUSE	Eno1	Alpha-enolase	1688.83	55.3	47141	25	23	22		968067	1.15536e+06	333754	1.1133e+06	1.13819e+06	1.18198e+06	123002	35943.6	161958	320491	272114	310659	93476	78890.3	85668.2				32168.6	31997.6	20755.6				1.09852e+06	954646	664653	163755	1.11701e+06	592816	350106	463355	275360	109273	92297.8	76089.1	1.91121e+06	2.20163e+06	1.84184e+06	1221416
sp|P62309|RUXG_MOUSE	Snrpg	Small nuclear ribonucleoprotein G	300.91	17.11	8496	4	4	4		735795	1.45448e+06	1.62299e+06	578150	423438	172011	267683	538863	154668										65086.8	34946.1		1.15169e+06	1451413	1.54549e+06	1060481	474156	889447				1.18036e+06	1.55882e+06	1.12407e+06				178676	653606	624053	1.63418e+06
sp|Q8K2M0|RM38_MOUSE	Mrpl38	39S ribosomal protein L38, mitochondrial	621.85	32.63	45030	11	11	11		1.40674e+06	2.14729e+06	1.91447e+06	61457.7	70480	49284.8	50419.8	84026	48508.8	833129	549866	845277	188024	235887	318713	292040	538872	479399	521398	332525	101461	504255	565444	684342	405066	366915	385702	206164	575576	258761	489837	263098	378063	310218	130996	254450	1203322	1.09959e+06	1.14876e+06	598074
sp|Q9CX56|PSMD8_MOUSE	Psmd8	26S proteasome non-ATPase regulatory subunit 8	156.33	9.35	39930	4	4	4		107146	83354.2	88050.8	213033	192998	196756	151431	232393	177626	228001	118888	159336	48577.2	16619.1	61366.4				28210.4	17459.4	6619.42	118345	107261	102828	54123.5	59241	44294.3	8734.28	21398.7	24473.9				8.38804e+06	5.06383e+06	5.42072e+06	164049	195781	150574
sp|Q99N92|RM27_MOUSE	Mrpl27	39S ribosomal protein L27, mitochondrial	229.39	35.14	15945	4	4	4		2.07299e+06	2.36957e+06	1.84755e+06							421779	277967	358494	215673	396441	363364	75159.4	184203	121176	800026	398225	118622	396420	545586	566494	145004	108051	162932	760218	1.68291e+06	803649	146528	108294	142179	134927	54520.8	75040.1	2.60061e+06	1.6056e+06	1.39773e+06	186150
sp|P17426|AP2A1_MOUSE	Ap2a1	AP-2 complex subunit alpha-1	2806.6	50.26	107664	43	35	32		85447.3	59443.7	109933	2.34728e+06	1.55373e+06	1.49468e+06	153313	294078	253227	2.96113e+06	1.03918e+06	3.61911e+06	2822.96	3531.91	3106.54							52391.7	30729.7	91092.8	1.69555e+06	1.03355e+06	1363310				721488	390780	757576	115359	169350	140226	77818.3	139244	36822.9	441650
sp|O55022|PGRC1_MOUSE	Pgrmc1	Membrane-associated progesterone receptor component 1	603.13	47.18	21694	11	10	9		66592	54596.2	62427.7	86782.4	51337.1	59880.8	93536.1	166481	98894	49788.5	32486.3	44606.3										289837	213456	230648	219400	172695	144853	56108.2	222338	120389	34612.3	42715.6	34612.2	176804	84505.8	89951	6.5351e+06	7.06935e+06	4.87437e+06	221130
sp|P03921|NU5M_MOUSE	Mtnd5	NADH-ubiquinone oxidoreductase chain 5	985.05	21.42	68475	15	15	15		226892	294958		19085.1	83567.2	88756.5				326102	30682.9	784670				6.25426e+06	5.07857e+06	4.53484e+06	471820	314526	180209				110657	26679.9	7927.34	4836.24	17894.5		66123	167619	301700							799938
sp|Q64152|BTF3_MOUSE	Btf3	Transcription factor BTF3	733.11	60.78	22031	10	10	9		674390	1.18939e+06	1.18381e+06				766716	1.12356e+06	1.09282e+06				553827	1.04049e+06	1.04638e+06	58679.1	189247	132511				16774.8	49968.1		180303	77818.6	174743	384591	625024	3.18344e+06	228941	184859	241296				1889216	2.79602e+06	2134431	135759
sp|Q8K1B8|URP2_MOUSE	Fermt3	Fermitin family homolog 3	2065.29	53.53	75635	35	35	35								3.52924e+06	9.89306e+06	5.05511e+06				1.30229e+06	767014	1.05495e+06																			32982.1	48429.9	37619.5
sp|Q9CQL5|RM18_MOUSE	Mrpl18	39S ribosomal protein L18, mitochondrial	415.78	29.44	20677	8	8	7		1.34019e+06	1.32152e+06	1.12573e+06	92778.5	71958.8	50295.2				1.17897e+06	1.1382e+06	1262237	124346		440441	195547	442460	164941	1121660	872759	283989	710476	743528	243001	258805	644590	503443	743579	1430792	430105	247579	87054.7	105785	126443		103189	980946	987790	860040	316040
tr|Q3UGX2|Q3UGX2_MOUSE	Sptb	Spectrin beta chain	9886.44	62.77	268091	152	145	142		484.612	1161.7	1201.04	436891	235616	244034	1.06434e+06	3.49033e+06	431039	195148	27280.6	255180	393567	839035	674501	1.56782e+06	1.00919e+06	578483							454373	315975	258291				1.43712e+06	1.70298e+06	1.69899e+06	1.05126e+06	729378	564467	698.996	3331.15	1335.16	630081
sp|P23249|MOV10_MOUSE	Mov10	Putative helicase MOV-10	2375.45	43.53	113583	40	40	40		1.53547e+06	1.47661e+06	1.60257e+06				355263	694061	340910	10019	4942.18		64815.8	115604	126624	5635.98	8001.04					1.99601e+06	2.1314e+06	2.49299e+06				55224.5	31496.2	251542	10400.8	11580.2	9437.65	631561	341633	448714	2.4791e+06	1.81203e+06	2.28206e+06	46711.7
sp|Q6PFR5|TRA2A_MOUSE	Tra2a	Transformer-2 protein homolog alpha	442.35	27.05	32316	7	7	7		339547	669110	735973	1408456	1238268	1591974	302485	481100	362763	198183	92486.4	153513	117715	135327	116739	19465.4		31067.6	18598.9	11720.1	3902.06	1.1321e+06	1.14432e+06	1.36167e+06	646800	352834	568792	79971.2	12243.6	252441	569983	850217	452781	156974	93420.6	115438	98647.7	294858	212508	1.83831e+06
sp|P99028|QCR6_MOUSE	Uqcrh	Cytochrome b-c1 complex subunit 6, mitochondrial	385.07	58.43	10435	6	6	6		186192	412220	99778	77326.2	68751.9	119081				64858	35360.5	220141				1.56133e+06	8.87824e+06	7.03898e+06	25992.4	18097.3	5968.55	30220.9	26920.9	32101.9	210778	53974.9	137313				505638	232757	436220	95253.2	61652	29214.4	23792.3	82860.9	50396.4	211947
sp|Q9DCV7|K2C7_MOUSE	Krt7	Keratin, type II cytoskeletal 7	2069.13	63.68	50709	31	25	25		319298	262641	191739				5.56944e+06	7.95897e+06	6.50243e+06				49692.8	44029	127005													313558		3641.09				25136.1	20183.9	19874.6
sp|Q61753|SERA_MOUSE	Phgdh	D-3-phosphoglycerate dehydrogenase	938.35	33.96	56586	14	14	14		122797	101285	121963	410194	294706	234211	251728	342487	247231	3.29108e+06	822614	2.86996e+06	364322	216869	481834							460783	299893	474876	324918	132495	254477				3.44405e+06	1.25977e+06	3.50505e+06	31864.8	82082.6	28456.2				374065
sp|Q8BK30|NDUV3_MOUSE	Ndufv3	NADH dehydrogenase [ubiquinone] flavoprotein 3, mitochondrial	149.35	16.35	11813	2	2	2																	7.76141e+06	6285314	5.9361e+06													88079.7	120739	203756							474595
sp|Q9CQA6|CHCH1_MOUSE	Chchd1	Coiled-coil-helix-coiled-coil-helix domain-containing protein 1	145.13	22.88	13608	2	2	2		1.50145e+06	2.23502e+06	1.8681e+06							487956	385550	432154				266774	436758	389418	885824	406739	583218	1.28111e+06	884073	636238		368681	296462	202760	486613	200692	542590	340243	258716	368797	213570	319192	1.29233e+06	1.35314e+06	1.1797e+06	202573
sp|Q5XG69|F169A_MOUSE	Fam169a	Soluble lamin-associated protein of 75 kDa	1287.97	44.96	73240	18	18	18					9.01767e+06	6.47491e+06	5746188				34547.7	15207.5	40271.2
sp|P63168|DYL1_MOUSE	Dynll1	Dynein light chain 1, cytoplasmic	816.19	80.9	10366	8	5	5					121054	131358	73663	598828	499832	387530	1.41523e+06	989216	1.50943e+06										1.24196e+06	900768	1.36451e+06	2.64484e+06	2.19649e+06	2.94343e+06				517173	362831	378901							1.07263e+06
sp|Q9JIF7|COPB_MOUSE	Copb1	Coatomer subunit beta	3381.57	57.29	107066	55	55	55		243179	229709	241562	1.32423e+06	832845	799143	2.55371e+06	4.5398e+06	2.19049e+06	111888	24124.7	132594	106294	11523.8	90779.7							871686	461245	1.21671e+06	2568.92	1719.48					342507	130384	465054	1.63468e+06	1.04662e+06	1.36975e+06	776.709	2638.23	1650.72	75771.4
tr|Q3UJB0|Q3UJB0_MOUSE	Sf3b2	Splicing factor 3b, subunit 2	2521.48	38.04	98198	41	41	39		680498	892462	886339	637999	464228	460723	304816	645912	145833	5676.36	1658.38	11190.3	42128.2	29772.4	19375.1	64713.8	44715.2	37645.7	29444.3	18694		1.37237e+06	1.64813e+06	1.35228e+06	863072	766752	773339				1.23979e+06	1.38113e+06	932624	90295.4	7090.97	67586.8	286409	511666	348396	1.43186e+06
sp|P80313|TCPH_MOUSE	Cct7	T-complex protein 1 subunit eta	2030.59	55.33	59652	35	33	33		21399.7	66721.3	64932.8	3.82903e+06	2.98063e+06	2.85176e+06	224650	587854	396321	1.61457e+06	680488	1.68879e+06	229342	167078	251558							573168	515892	738895	97750.3	41798.9	103456				461679	190120	563596	118643	231756	173469	333166	400341	361640	171512
sp|Q9D554|SF3A3_MOUSE	Sf3a3	Splicing factor 3A subunit 3	1354.93	41.12	58842	20	20	20		847534	1.2484e+06	1.11922e+06	475072	383003	402903	371465	771279	249994				26788.5	45681.7	19545.5							867599	965136	1.04681e+06	671015	701802	755871				1.56187e+06	1.5948e+06	987967	26257.5	12309.3	51039.8	237128	511433	542006	1.71334e+06
sp|Q9CWF2|TBB2B_MOUSE	Tubb2b	Tubulin beta-2B chain	4425.54	77.98	49953	53	1	1		105941	129603	88412.9	354539	157333	292518				1.27433e+06	851915	1.65456e+06													1.40872e+06	1.09118e+06	1.3125e+06				3846132	1.78294e+06	3.09082e+06							1.25757e+06
sp|P03930|ATP8_MOUSE	Mtatp8	ATP synthase protein 8	111.29	34.33	7766	2	2	2		3.1376e+06	3586200	2788961							250735	104484	605314				503271	1.09482e+06	778228	2.23997e+06	567457	446609				306841	271850	354018	98894.2	263517	204696	259857		162513				281466	1171010	1253249
sp|Q8BWY3|ERF1_MOUSE	Etf1	Eukaryotic peptide chain release factor subunit 1	1350.33	47.83	49031	20	20	20		829406	1.02427e+06	1.13172e+06	610116	397274	467349	1.54464e+06	3.05959e+06	1.76543e+06	169071	73616.5	233197	223797	80179.4	306776							1.42575e+06	779665	1.29402e+06	60769.3	78697	44074.4	21730.8		93458.1	335095	193520	410219	1.68984e+06	830862	997411	9402.55	57022.3	40546.9	136476
sp|Q8K0E8|FIBB_MOUSE	Fgb	Fibrinogen beta chain	1869.02	55.3	54753	30	30	30		514064	670165	481122				4.11167e+06	3.67759e+06	2.55906e+06				260687	245076	532757	960991	539891	912200				278587	303166	1.17371e+06							59749.3	66279.9		633687	370474	239220	674837	817837	527886
tr|B1AXZ4|B1AXZ4_MOUSE	Elavl2	ELAV-like protein	1574.88	54.12	42531	24	8	8					303737	202218	198149				584393	210806	550510										401401	441573	403878	3.42133e+06	3.0864e+06	2.64536e+06				533187	568653	333533							2270890
sp|Q9CY27|TECR_MOUSE	Tecr	Very-long-chain enoyl-CoA reductase	566.4	23.7	36090	11	11	11		131217	172032	153854	613179	390291	284714	1.01087e+06	1.04032e+06	502311	306069	78343.1	206116							108472	89928.1	50219.1	568971	237027	586556	202872	66783.3	64455.4				318993	114072	218310	2.77457e+06	1.40086e+06	1.99827e+06	2.16469e+06	2.50948e+06	1898814	41894.4
sp|P63011|RAB3A_MOUSE	Rab3a	Ras-related protein Rab-3A	817.19	52.73	24970	11	9	9					347380	254632	247935				1499098	828385	1.71585e+06													3.14594e+06	2271772	2.35062e+06				1.42449e+06	1.16857e+06	1.10049e+06							1.40684e+06
tr|Q9DAE2|Q9DAE2_MOUSE	Rbmxl2	RNA-binding motif protein, X-linked-like 2	765.1	24.68	41912	13	13	13																							1.0566e+07	4.84094e+06	4.75169e+06
sp|P15409|OPSD_MOUSE	Rho	Rhodopsin	525.51	12.36	39070	8	8	8					8.86483e+06	7.80345e+06	3483816
sp|Q8K0V4|CNOT3_MOUSE	Cnot3	CCR4-NOT transcription complex subunit 3	96.07	3.99	81946	3	3	3					52794.5	33902	30835.2	53314.4	55484.2	39044.3				3.93826e+06	4.67868e+06	6.42417e+06							45371.3	188343	112000							142001	88079	61851.6				1.99799e+06	941155	1.26313e+06
sp|Q9D892|ITPA_MOUSE	Itpa	Inosine triphosphate pyrophosphatase	627.62	67.68	21897	9	9	7		258244	180765	404371	2637388	1.83432e+06	1.24784e+06	768972	1.91948e+06	1.10436e+06	407922	256301	814038										1.75704e+06	999313	1.60986e+06							385332	359357	746171	783279	629345	639711				66976.5
sp|Q9CXW3|CYBP_MOUSE	Cacybp	Calcyclin-binding protein	870.08	61.14	26510	13	13	13		201918	284786	182761	3.1033e+06	1.99682e+06	2.1745e+06	491685	1.00423e+06	635120	921484	222702	528927	225447	91609.5	214116							1.70441e+06	1.11298e+06	1.65079e+06	58224.7	51330.3	34067.5				419170	130406	517566	745499	539373	517613				31385.4
sp|Q80X85|RT07_MOUSE	Mrps7	28S ribosomal protein S7, mitochondrial	603.53	36.36	28063	9	9	9		1.61348e+06	1.30384e+06	1.1113e+06	129746	126127	89311.6	29447.3	55960	41106.9	901170	291521	469350	46229.3	200356	69817.8	351847	319440	381760	370161	186207	64779.6	576500	505018	384738	339397	384307	184302	415502	1.07975e+06	241580	285337	186748	220448	274770	136014	186007	1.77848e+06	1.42419e+06	974889	768552
sp|P50518|VATE1_MOUSE	Atp6v1e1	V-type proton ATPase subunit E 1	872.34	38.05	26157	17	17	17		508400	696388	324042	2075965	1.02164e+06	1087470	26629.1	94951.5	85035.7	4237366	1294758	2.77537e+06													1.0703e+06	550201	641918				620590	237838	676689	10039.2	17044.8	16899.2	5961.16	29358.4	8069.07	725694
sp|Q9WVL4|RK_MOUSE	Grk1	Rhodopsin kinase	1994.32	51.77	63837	30	30	30					7.88017e+06	6.38562e+06	5550160
sp|P80316|TCPE_MOUSE	Cct5	T-complex protein 1 subunit epsilon	2118.36	63.03	59624	42	42	41		68785.3	87962	53076.3	4.25074e+06	3.1031e+06	2.60127e+06	244780	542070	341780	1.3722e+06	498453	1.35538e+06	263717	54411.4	111132				24292.3	23561.8	20021.1	665464	488517	692447	94608.8	44394.1	73571.8	10435.2	30104.7	24571	365645	112469	398788	98760	192218	143483	345211	395477	193271	161921
sp|Q9D2R8|RT33_MOUSE	Mrps33	28S ribosomal protein S33, mitochondrial	111.52	19.81	12459	2	2	2		1.5521e+06	2289709	1.67945e+06	255852	180580	167177				458366	300065	381696	131873	284453	229947							469808	556113	504949	368225	331319	349560	621573	1.43623e+06		469136	294147	355975	470917	215282	340906	1.20339e+06	1.11596e+06	1134679	572291
sp|O55143|AT2A2_MOUSE	Atp2a2	Sarcoplasmic/endoplasmic reticulum calcium ATPase 2	3958.31	45.88	114858	59	39	38		179265	211095	119640	590033	417437	323232	460461	405661	290851	437413	146779	384267				2.58244e+06	2.81541e+06	2.68048e+06				213214	77393.1	228822	724605	619864	419301	5749.44	10723.8	19317.2	555264	323168	569856	334305	723400	428218	654193	947336	600154	86035.8
sp|Q9CZ83|RM55_MOUSE	Mrpl55	39S ribosomal protein L55, mitochondrial	526.8	30.71	15122	7	7	7		1494602	2080316	1.99756e+06							446010	559490	780772	191690	362231	361731	254983	502019	337352	754181	360799	188147	82661.8	155484	78214.7	530598	426891	533355	542244	843412	350050	547724	298481	363989	338680	190267	324494	789287	824593	868150	288090
sp|O08749|DLDH_MOUSE	Dld	Dihydrolipoyl dehydrogenase, mitochondrial	1067.22	36.54	54272	16	16	14		692168	1341602	793718	168376	148491	160366	22747.6	18847.3	40985.1	512678	185169	610026				258433	517343	413641	443485	551915	116903	131655	390073	387114	1148039	840059	1.22726e+06	24867	81476.3	71222.3	1.1477e+06	463926	445322	175550	127528	160413	1.67874e+06	1.83421e+06	1.35689e+06	316362
sp|O88935|SYN1_MOUSE	Syn1	Synapsin-1	1925.69	52.27	74097	26	21	21					318824	244420	191088				3.75719e+06	2.71332e+06	3.91517e+06													1.81761e+06	1.36479e+06	1.01391e+06				529194	456502	507665							933953
sp|O35488|S27A2_MOUSE	Slc27a2	Very long-chain acyl-CoA synthetase	2143.81	55	70423	36	36	36		3.2766e+06	2972136	2.51897e+06																																		3.98836e+06	4.05223e+06	2.77223e+06
sp|Q8CC35|SYNPO_MOUSE	Synpo	Synaptopodin	2616.35	42.3	99552	39	39	39											172937	184895	148985													6.24383e+06	4.75927e+06	5.10377e+06													904130
sp|Q9D3D9|ATPD_MOUSE	Atp5f1d	ATP synthase subunit delta, mitochondrial	160.59	13.69	17600	2	2	2		2.25674e+06	1.10296e+06	320278							2.15694e+06	1.10162e+06	1.18466e+06				1.20947e+06	1.4109e+06	689843	763195	337130	58678.8				864564	686844	213818	212407	698122	38990.4	1.0257e+06	401693	122685				729832	636636	54800.1	563108
sp|Q61176|ARGI1_MOUSE	Arg1	Arginase-1	969.51	46.75	34808	16	16	16																																				18982.7	28583.4	5.7149e+06	8.28261e+06	5.43673e+06
tr|Q3TGS7|Q3TGS7_MOUSE	Snx12	Sorting nexin 12, isoform CRA_b	500.18	61.45	19246	10	8	8		567423	494708	344018	1.6186e+06	1383004	999428	1422491	2.35591e+06	921476	842661	307715	739054	77151.4		88877.4										445118	457352					1842552	886159	1.32736e+06	652348	476911	488172				293631
sp|P0C0S6|H2AZ_MOUSE	H2afz	Histone H2A.Z	213.13	31.25	13553	4	2	2		328603	382199	506217	1303870	417789	921215	356270	570316	426209	685648	575590	733956										777546	1.01527e+06	698848	413812	393303	468286				477697	562359	537336	428043	253146	177891	396607	1.5098e+06	1.2376e+06	1.17736e+06
sp|Q3UHL1|CAMKV_MOUSE	Camkv	CaM kinase-like vesicle-associated protein	1642.17	67.77	54819	24	24	23					901765	579099	628393				6.39679e+06	1454716	5459428													1.60552e+06	566388	435451													269646
sp|P10649|GSTM1_MOUSE	Gstm1	Glutathione S-transferase Mu 1	1496.17	63.76	25970	24	18	18		216759	304837	137383				383826	133196	513643																			21098	238482	74825.9	75905.3	74570.8	67117.7	40808.8	124609		5.2225e+06	5.82744e+06	5893392
sp|Q9D1B9|RM28_MOUSE	Mrpl28	39S ribosomal protein L28, mitochondrial	464.86	35.8	30170	8	8	8		1.43459e+06	2.01846e+06	1.78948e+06	91028.9	71724.8	74246.5				724587	505845	748681	112521	209429	201153	325176	653717	504097	396484	268984	58415.3	245610	263903	348765	135568	91930.7	166552	425520	886467	422781	274090	70368.1	180089	230841	127009	238964	1.43601e+06	1157998	1.40188e+06	331690
sp|P60879|SNP25_MOUSE	Snap25	Synaptosomal-associated protein 25	1185.79	73.3	23315	19	19	19					716473	707392	745217				1.94335e+06	1521980	2.49042e+06													2.30828e+06	2.4168e+06	1.96072e+06				741726	829616	982943							602883
sp|Q9D0W5|PPIL1_MOUSE	Ppil1	Peptidyl-prolyl cis-trans isomerase-like 1	361.42	37.35	18237	9	9	9		915061	934277	1.26914e+06	243757	398821	281196	340082	608276	222636													695329	816166	656965	476725	332526	265307				1.40131e+06	1.28437e+06	1.03287e+06					354937	470956	2.22046e+06
sp|Q9CVB6|ARPC2_MOUSE	Arpc2	Actin-related protein 2/3 complex subunit 2	798.14	50.67	34357	15	15	15		398147	626159	580688	98532.3	108011	74921	526394	1.18994e+06	742143	1.08415e+06	997053	1093956	441351	576537	586738							46719.3		100307	1.06872e+06	596242	882805	56967.5	213618	105285	1.16809e+06	1.58301e+06	1.30527e+06	178223	113301	193360	94030.4	315163	252945	589382
sp|P61161|ARP2_MOUSE	Actr2	Actin-related protein 2	769.99	38.32	44761	14	14	12		496201	592941	439721	88948	64556.7	70185.5	904237	1.39901e+06	944872	1.63581e+06	1.22836e+06	1.32511e+06	377802	422142	560638							22256.3	28038.7	28242	1.1153e+06	841684	1.16411e+06	67506.9	188024	112799	888157	989651	915010	94461.7	83777.4	72745	8717.92	17053	13648.9	665773
sp|Q3UW53|NIBAN_MOUSE	Fam129a	Protein Niban	2317.81	43.95	102649	38	38	37		102563	4345.71	57075.4	33158.4	44081.4	38421.3	4.44088e+06	6.16123e+06	3.24021e+06				137045		116844							202605	46517.9	141417										1.81828e+06	1.06401e+06	1.5408e+06
tr|A0A0U1RPX4|A0A0U1RPX4_MOUSE	Mapk3	Mitogen-activated protein kinase (Fragment)	967.68	56.12	38114	18	11	11					762239	481109	492262	1.43755e+07	1.24602e+06	654640	453275	184202	404679																						20386.4	93452.8	19143.5
sp|P70670|NACAM_MOUSE	Naca	Nascent polypeptide-associated complex subunit alpha, muscle-specific form	736.97	5.4	220499	11	11	10		1.12889e+06	1.52671e+06	1.46543e+06	106682	92288.8	25846.4	550982	676860	645380	20986	7266.97	5066.58	300160	1.04371e+06	590381	11382	34603.5	14816.6	57232.4	44856.1	4721.35	215757	225406	208561	161807	112090	177833	221675	225207	1333648	140180	112988	97409.5	76230.9	42811.6	72195.5	2.54985e+06	2.07273e+06	2.48025e+06	69094
sp|Q9CQ91|NDUA3_MOUSE	Ndufa3	NADH dehydrogenase [ubiquinone] 1 alpha subcomplex subunit 3	177.4	41.67	9331	5	5	5											341103		606336				3.63843e+06	6.23899e+06	4.30138e+06	863986	358534	220851											289241	629938							565460
sp|Q9Z1X4|ILF3_MOUSE	Ilf3	Interleukin enhancer-binding factor 3	1943.17	41.2	96021	32	27	24		80334.2	54486.2	80049.1	2.72961e+06	1.91401e+06	1.88628e+06	143076	215255	146762	279242	69689.8	191426	70788	40472.6	55913.3							1.1529e+06	1325512	1.19759e+06	232074	229632	222027				1.57191e+06	1.04332e+06	1.43243e+06	309783	359779	390254				591193
sp|Q9Z2Y3|HOME1_MOUSE	Homer1	Homer protein homolog 1	1161.66	55.46	41413	19	18	18											2.6695e+06	1.92007e+06	1.62423e+06													3.24207e+06	2.25182e+06	2522752				39010.2	55218.2	38874.8							1.55785e+06
sp|Q63886|UD11_MOUSE	Ugt1a1	UDP-glucuronosyltransferase 1-1	1329.26	42.62	60047	24	17	17																																						6.21076e+06	6.35421e+06	6.07215e+06
tr|A0A0R4J083|A0A0R4J083_MOUSE	Acadl	Long-chain-specific acyl-CoA dehydrogenase, mitochondrial	1049.62	29.77	47897	16	16	16		3.46348e+06	5.05714e+06	3307180				16926.6		22375.4							152048	258623	283811	314390	197759	79473								30857.2	12593.8				19078.2	16255.9	14099.9	1.80866e+06	1.73532e+06	1.83404e+06
sp|Q9D6M3|GHC1_MOUSE	Slc25a22	Mitochondrial glutamate carrier 1	764.32	55.11	34670	14	11	11					2.61208e+06	2253432	1.59478e+06				2.34305e+06	843336	1.60535e+06													1.01448e+06	649227	581576				866582	371280	867827	480158	425342	486818	262259	193808	157878	320928
sp|P60122|RUVB1_MOUSE	Ruvbl1	RuvB-like 1	1303.86	51.54	50214	21	21	21		168649	218558	194819	1.5815e+06	1.22703e+06	1.01972e+06	451020	919030	687648	154273	90773.4	236183	176777	165328	254363							2.37534e+06	2.4055e+06	2.50893e+06							1.34028e+06	137189	1.08104e+06	317629	182294	288104	15716.3	37697.2	32755.6	49330.8
sp|Q9JMB7|PIWL1_MOUSE	Piwil1	Piwi-like protein 1	2987.15	60.79	98574	52	52	52																							6.04415e+06	5.81453e+06	6.36619e+06
sp|P43277|H13_MOUSE	Hist1h1d	Histone H1.3	678.53	24.43	22100	9	2	2		750801	781444	859526	801856	669007	538298	800607	1.10589e+06	995067	465515	231780	384504	427489	590572	471105	77846.2	97513.5	109271	146725	102363	29932.1				250323	357256	291399				276747	391646	277410	373709	208660	249470	496531	645858	606680	1.0929e+06
sp|Q9DCI9|RM32_MOUSE	Mrpl32	39S ribosomal protein L32, mitochondrial	226.97	28.34	21733	5	5	5		3790444	633524	461889							296623	1.10402e+06	140949				48072.1	98106.5	51232.9	261980	50841.5		347578	288414	393911				211721	498691	80365.4	2.80982e+06		1.89892e+06				454183	361619	77000.4	2.18978e+06
tr|A2AI21|A2AI21_MOUSE	Grin1	Glutamate receptor ionotropic, NMDA 1	1739.58	31.6	108017	32	32	31											4.17629e+06	2.22131e+06	2.30394e+06													1.4387e+06	916207	787479				372749	861042	422151							1.86977e+06
sp|O88441|MTX2_MOUSE	Mtx2	Metaxin-2	774.88	42.21	29758	13	13	13					356434	286937	351520				661796	592724	1.20123e+06				1.27599e+06	4.23926e+06	4.41316e+06	76997.2	36157.7	15825.8	846899	803218	449936										940869	625174	894739				22851.3
sp|P09103|PDIA1_MOUSE	P4hb	Protein disulfide-isomerase	1556.84	50.88	57058	23	23	23		360043	313209	195001	305971	291830	232307	871175	1.17079e+06	530514	37097.4	20840.9	42706.4	62760.5	156999	98543.9				9993.62	5592.83	2337.29	125346	56964.3	118378	9985.92	6388.02	7446.16	188052	1.63469e+06	856323	11036.5	12052.4	11348.1	2.22759e+06	2.07335e+06	1.73322e+06	1.32905e+06	1.75789e+06	1.05872e+06	8848.92
sp|Q99N94|RM09_MOUSE	Mrpl9	39S ribosomal protein L9, mitochondrial	566.27	28.3	30244	9	9	9		1.30042e+06	1.67202e+06	1.77809e+06	54005	39470.1	29963.2				486651	342328	548304	29548.2	71138.4	159701	165109	413929	358843	1183516	659588	207157	336855	294089	388207	504415	266370	451731	201989	174753	195678	283085	169459	130082	263563	112893	257702	1.14089e+06	879751	1.05906e+06	445026
tr|E9Q9C6|E9Q9C6_MOUSE	Fcgbp	Fc fragment of IgG-binding protein	4133.85	31.71	275241	67	50	50																													5.84527e+06	1.01961e+07	1.85928e+06
sp|O08553|DPYL2_MOUSE	Dpysl2	Dihydropyrimidinase-related protein 2	2426.21	70.45	62278	34	29	29					296399	282180	189812	653996	658283	661153	1504366	1.34757e+06	1.54766e+06													2.73996e+06	1.5149e+06	1.64455e+06				409206	620952	505432							1.31632e+06
sp|Q924T2|RT02_MOUSE	Mrps2	28S ribosomal protein S2, mitochondrial	497.03	30.93	32313	7	7	7		1.23123e+06	1.92346e+06	1.76801e+06	182443	136480	111712	41080.6	71199.4	55568.3	431503	232399	561309	13813.4	21918.3	67729.8	159197	441830	325528	394391	248567	75642	328610	318639	415276	143905	218646	300578	252964	650459	402617	383317	239061	301601	267500	169479	261461	1.05908e+06	937382	1.10951e+06	454064
sp|Q9WUL7|ARL3_MOUSE	Arl3	ADP-ribosylation factor-like protein 3	685.94	60.44	20487	9	9	9					5.91025e+06	4624052	4.54291e+06				632075	298072	757457										137570	137232								252875	26139.6	354504
sp|P63328|PP2BA_MOUSE	Ppp3ca	Serine/threonine-protein phosphatase 2B catalytic subunit alpha isoform	1116.48	34.36	58644	18	11	11					60806.8	70589.3	78156.8				4.56332e+06	2.2824e+06	3.99185e+06					27311.2	29423.2							1.37607e+06	1.3685e+06	1.25532e+06				560770	464045	473820							414043
sp|Q9CPX7|RT16_MOUSE	Mrps16	28S ribosomal protein S16, mitochondrial	159.8	28.89	15192	3	3	3		1.70467e+06	2.01311e+06	2.1681e+06							501555	366511	526365				259199	528289	432365	427612	263748	98706.4	441007	432847	432338	292390	312340	394848	496844	1.11644e+06	398463	631791	373420	402379				254868	284091	293916	567086
sp|Q9DCA5|BRX1_MOUSE	Brix1	Ribosome biogenesis protein BRX1 homolog	912.68	56.94	41241	17	17	17		359312	526759	549520	337599	325620	304119	887584	1.45065e+06	1.00956e+06	22217.6	8242.28		1.88238e+06	3.05064e+06	2.14435e+06							321623	511960	531798	185828	134856	127316	206374	119278	206357	308476	294026	238146	180336	116794	145573	56639.2	63663.1	63594	299100
sp|Q9D7N3|RT09_MOUSE	Mrps9	28S ribosomal protein S9, mitochondrial	1396.6	51.28	44929	20	20	20		1.13897e+06	1.54984e+06	1.48533e+06	142816	97909.8	128745	48441.8	93378	34355.5	218584	236270	418040	34318.9	81185.2	77934.5	223427	383255	309392	497079	185171	40133.9	323306	331112	451864	114883	123656	166076	388383	1.06885e+06	328418	252904	185733	179475	304726	96555.4	130797	1.40693e+06	1.36178e+06	912833	723041
sp|Q91VR7|MLP3A_MOUSE	Map1lc3a	Microtubule-associated proteins 1A/1B light chain 3A	168.56	23.14	14272	4	4	4					924902	717807	604441				2.83192e+06	1689754	2.61904e+06													1.5332e+06	1483911	1.41173e+06				360949	265118	309235	265384	259855	282140				665759
sp|P55002|MFAP2_MOUSE	Mfap2	Microfibrillar-associated protein 2	299.89	15.85	20578	3	3	3					516464	915064		8.17256e+06	1.42639e+06	173365										2.40933e+06	655056		358331		121697				528685	2.14111e+06
sp|Q61171|PRDX2_MOUSE	Prdx2	Peroxiredoxin-2	416.84	31.82	21779	6	6	6		243857	375444	47328.6	1.39199e+06	931725	941434	169868	556670	550301	1.17877e+06	1.03018e+06	762387	84193.6	136354	102411	57031.5	172161	222249							616970	459745	439897	95759.5	640270	348078	408603	417762	373281	263787	240656	205557	405468	682782	526454	867733
sp|Q99JY0|ECHB_MOUSE	Hadhb	Trifunctional enzyme subunit beta, mitochondrial	1350.54	45.68	51386	23	23	22		1.0658e+06	853705	824596	362427	296757	258140	61165.6	109178	98060.2	188447	133819	172044	20657.5	43408.8	35308.9	406615	507468	653632	68458.7	94771.4	29660.9	10727.1	5070.86		33676.5	25019.3		16350.9	102207	145553	44960.9	42844.5	43484.9	3.26766e+06	3.57278e+06	2.33736e+06	477796	455709	378323	32240.1
sp|Q9QXX4|CMC2_MOUSE	Slc25a13	Calcium-binding mitochondrial carrier protein Aralar2	2032.94	58.28	74467	34	30	30		473417	549871	162187													3.30214e+06	5.65112e+06	5.32983e+06																192438	141635	214002	399970	419121	406383
sp|Q3UHD9|AGAP2_MOUSE	Agap2	Arf-GAP with GTPase, ANK repeat and PH domain-containing protein 2	1715.06	35.5	124511	27	27	24											1.70898e+06	889454	1.57427e+06													1.40274e+06	1.19299e+06	1.00731e+06				11994.9	5876.28	40133.6							3.3055e+06
tr|E0CYK1|E0CYK1_MOUSE	Synpo	Synaptopodin (Fragment)	166.38	80	1764	2	2	2																										7142711	5.14094e+06	4896538
sp|Q91Z31|PTBP2_MOUSE	Ptbp2	Polypyrimidine tract-binding protein 2	1338.26	56.69	57489	20	18	18					3005074	2.26793e+06	1.26585e+06				125471	53353.2	143850										1.99366e+06	1.29094e+06	1.37779e+06	420485	421130	406612				1.35269e+06	786365	988549							517068
sp|P05214|TBA3_MOUSE	Tuba3a	Tubulin alpha-3 chain	2872.33	67.11	49960	37	3	3																							6065888	4.47229e+06	6.61162e+06
tr|Q3TML0|Q3TML0_MOUSE	Pdia6	Protein disulfide-isomerase A6	1202.56	48.99	48689	17	17	17		95522.2	141984	146001	529998	410747	306980	2379442	2.31661e+06	1.27656e+06	466198	166973	403286	198146	106443	140647							870075	908076	797971				7237.53	99039.1	60747.9	27182.7	4610.17	75654.2	1.34659e+06	1.68571e+06	1.5492e+06	177796	319438	129057
sp|Q8BK72|RT27_MOUSE	Mrps27	28S ribosomal protein S27, mitochondrial	1576.03	58.31	47779	25	25	24		1.23463e+06	1.6771e+06	1.44886e+06	69168.3	38328.4	43590.4	22538.5	47612.7	38147.3	597481	326830	434297	12347.6	20412.5	26396.2	185144	357507	312583	168367	121756	28981.1	652029	361397	550813	311968	235493	229782	218935	393663	149823	354203	234629	234217	292322	139543	271277	1.72764e+06	1.37271e+06	718639	407713
sp|Q04447|KCRB_MOUSE	Ckb	Creatine kinase B-type	1413.56	50.13	42713	19	19	18					149898	128162	169927				232535	218464	334081													1.97147e+06	1.82393e+06	1.16103e+06	26874.4	214470	188714	1.03235e+06	1.66131e+06	610933							2.69616e+06
sp|P63318|KPCG_MOUSE	Prkcg	Protein kinase C gamma type	2686.06	65.57	78358	46	43	42											4.37475e+06	1.49308e+06	5.81385e+06													287463	175328	169263				1.05653e+06	957240	1.43492e+06							476225
sp|Q8VCB3|GYS2_MOUSE	Gys2	Glycogen [starch] synthase, liver	1916.93	50.43	80871	37	36	36																																						7.34318e+06	2.88871e+06	6.75597e+06
sp|Q4FK66|PR38A_MOUSE	Prpf38a	Pre-mRNA-splicing factor 38A	697.93	31.09	37437	14	14	14		723528	1.17552e+06	960767	509474	425492	500286	444021	765047	235331	41148.2	21016.6	36337.9	147787	146923	68579.5							972475	1.09814e+06	1.32628e+06	481617	484232	544606				858792	884730	487621	78237.4	28602.6	70237.3	156556	389912	429927	847530
sp|O08573|LEG9_MOUSE	Lgals9	Galectin-9	594.63	29.46	40036	10	10	10								322154	511392	220619				875533	1.87993e+06	1.15654e+06													198687	127347	52220.3				226324	105073	175579	4791442	3581178	2.72258e+06
sp|Q9QYL0|HILS1_MOUSE	Hils1	Spermatid-specific linker histone H1-like protein	405.37	45.88	19203	7	7	7																							5092761	7203907	4631958
sp|Q9JKK7|TMOD2_MOUSE	Tmod2	Tropomodulin-2	1122.37	48.43	39511	18	17	17					85197.1	133583	116010				823748	423829	791844													2.96912e+06	2.12338e+06	2.08027e+06				1.10251e+06	1.52052e+06	1.30986e+06							1.11347e+06
tr|E9Q317|E9Q317_MOUSE	Sap18	Histone deacetylase complex subunit SAP18	570.27	46.51	19586	9	9	9		88829.1	738404	720086	81398.6	245109	550693	326157	1.73866e+06	1.24952e+06	68118.5	36005.3		1.38625e+06	1.27594e+06	975946							1.4115e+06	980212	1.10153e+06	183056	448441					263310	25828.3	248779							1.0446e+06
tr|E9PWQ3|E9PWQ3_MOUSE	Col6a3	Collagen, type VI, alpha 3	6816.26	40.19	353932	101	101	96		343503	419843	444473				2.16888e+06	3.19553e+06	1.94097e+06				163807	141875	130048	167249	110447	77370.1	107632	82781.1	26312.4	992024	1.13413e+06	1.72969e+06				256733	239738	41891.4				1.32447e+06	554537	930379	15682.9	67339.5	14293.4	756.161
sp|Q80ZS3|RT26_MOUSE	Mrps26	28S ribosomal protein S26, mitochondrial	412.56	36	23444	7	7	7		1.73318e+06	1.48884e+06	1.39835e+06	17669.3	13739.1	10094.8	21369.1	42594.5	21410.9	517865	329999	533809		214125	84481	290162	534663	407677	588236	158555	128897	493194	528185	230490	197122	185890	69670.1	678865	1321868	114550	78365.2	66215.6	67048.9	340321	213534	377030	1.04918e+06	998378	286112	282989
sp|Q9D0Q7|RM45_MOUSE	Mrpl45	39S ribosomal protein L45, mitochondrial	871.62	51.96	35411	16	16	16		1.16207e+06	1.07679e+06	1.36391e+06	58299.2	65043.3	40222.5	92396.8	152068	114343	677064	470202	644246	75594.9	94726.2	129909	69598	194237	188501	800180	287591	83666.4	382577	378167	371148	399617	335335	302449	336990	725336	273029	86719.8	57060.9	69210.3	151291	78617.7	121577	1.43347e+06	1.29914e+06	735886	438017
sp|O55131|SEPT7_MOUSE	Sept7	Septin-7	1167.69	42.2	50550	20	19	19					76470.9	63600.6	61559.6	8917.59	12733.9	24389.6	1.41262e+06	1.18938e+06	2.15378e+06													3.94716e+06	2.50145e+06	2.96663e+06				662901	361148	535241							172310
sp|P11031|TCP4_MOUSE	Sub1	Activated RNA polymerase II transcriptional coactivator p15	373.21	37.01	14427	7	7	7		161862		171308	3.57721e+06	1955746	1.546e+06	952633	938697	885964	1149882	195669	671038	457853	654752	366233										44333.7	30081.7		147261		134534	204961		341072	221592	222366	100659	142990	144397		515907
sp|P18760|COF1_MOUSE	Cfl1	Cofilin-1	579.46	65.06	18560	9	8	8		79085	181655		254986	260063	21549.9	513694	963808	971548	1.3822e+06	1.29673e+06	843049	416259	572619	652750										1.14602e+06	949545	750932	126241	1.46148e+06	536477	465866	413873	353780				137675	351355	157107	519722
sp|Q08093|CNN2_MOUSE	Cnn2	Calponin-2	935.45	50.16	33156	15	14	13								5.2151e+06	6547740	3674511				432140	218074	476873
sp|P10639|THIO_MOUSE	Txn	Thioredoxin	211.03	42.86	11675	4	4	4		596408	627132	669148				915906	1.317e+06	1.0229e+06				235556	277341	395142	67639.2	149376	109497							108809	232292	325438	643127	3455520	1.43813e+06				419086	433626	273826	826961	1.12111e+06	891983
sp|P60229|EIF3E_MOUSE	Eif3e	Eukaryotic translation initiation factor 3 subunit E	1315.29	51.24	52221	24	24	24		252407	191844	222508	1.24307e+06	809840	509632	879087	1.53512e+06	995251	415574	77357.2	253024	123810		125663							777887	419678	756078	33359.8	28397.3	34448.9				248402	179659	278341	756136	502898	622416	1.62166e+06	1.10981e+06	1.36044e+06	31060.1
sp|Q14C51|PTCD3_MOUSE	Ptcd3	Pentatricopeptide repeat domain-containing protein 3, mitochondrial	1800.24	43.5	77796	31	31	29		1.3931e+06	1.92773e+06	1.68357e+06	142552	135143	109563	78201	109596	62426.5	332650	234599	377901	50973.8	95124.1	85331.5	146131	325135	256657	360697	242290	69964.2	440211	433818	722506	183023	162473	170462	171620	499555	348463	306154	223066	235362	181191	105687	164400	872563	783485	848964	477858
sp|P17427|AP2A2_MOUSE	Ap2a2	AP-2 complex subunit alpha-2	3087.47	53.2	104017	46	38	38		109971	119015	103012	2.41262e+06	1.81998e+06	1.59605e+06	32447.4	146730	66383.9	2.39948e+06	854894	2.62538e+06													741209	338279	491205				779655	408357	510309	42296.2	62494	46895.1	119680	194213	98520.6	138570
sp|Q99PT1|GDIR1_MOUSE	Arhgdia	Rho GDP-dissociation inhibitor 1	782.36	58.33	23407	11	11	11		28162.9		28340.8	93460.1	66785.9	73396.7	1.37596e+06	3.5204e+06	2.13606e+06	591562	437382	694562										63631.7	31901.2	55907.7					197606	77585.1				2.1909e+06	2.48657e+06	2.26124e+06	13688.5	13798
sp|Q501J6|DDX17_MOUSE	Ddx17	Probable ATP-dependent RNA helicase DDX17	1979.29	48.77	72399	36	23	23			36757	15940.9	4022456	2.72635e+06	2532868	109995	146509	94597.8	269297	101320	202288	52061.1	55152	54929.7							293018	262049	539946	115182	120146	107158				1.49342e+06	699675	1.26856e+06	233686	141757	175550		14061	13497.6	177698
sp|Q99N89|RM43_MOUSE	Mrpl43	39S ribosomal protein L43, mitochondrial	292.28	28.96	20203	5	5	5		917951	1.25911e+06	1.31349e+06		101529	116843				640818	309339	512262				417151	397230	406762	441705	220869	99482.4	512241	456756	470517	65482.6		59995.2	593686	1.41067e+06	350175	243562	172827	206024	291303	114595	199620	1.30291e+06	1136423	631589	319278
sp|Q91V61|SFXN3_MOUSE	Sfxn3	Sideroflexin-3	854	51.71	35406	12	11	11		175113	167078	84392	1.50939e+06	1.28089e+06	1.07468e+06	547873	934393	635703	1.25794e+06	646246	1295324										338173	129931	308228	1.1118e+06	506092	442679				244571	105091	275572	823754	697434	817376	65300.7	73595	68089	225703
sp|Q60749|KHDR1_MOUSE	Khdrbs1	KH domain-containing, RNA-binding, signal transduction-associated protein 1	517.06	24.38	48371	11	9	8		49645.9	73380.1	62821.9	2.00195e+06	1.30741e+06	951011	256731	429017	214078	163492	26040.7	133908	57802.4	58574.4	84548.7							1.42043e+06	1.33857e+06	1.35543e+06	177819	187970	164912				1.4351e+06	811128	989447	451919	279542	275974				595918
sp|Q9CQH7|BT3L4_MOUSE	Btf3l4	Transcription factor BTF3 homolog 4	514.57	67.72	17271	9	9	9		1.89893e+06	1.87963e+06	1.95759e+06				59424.9		97027.4																	23182.2	71673.1				33831.8	33522.6	36996.5				3.70521e+06	3.98942e+06	2.2106e+06
sp|Q9CY73|RM44_MOUSE	Mrpl44	39S ribosomal protein L44, mitochondrial	900.41	47.45	37527	13	13	12		1.0771e+06	1.45761e+06	1.32149e+06	111520	59167.6	60810.2	21395.9	9268.18	4260.18	612496	357468	547892	126997	222627	131973	66192.1	236927	198709	493375	333266	131349	467402	505540	648428	248341	323103	332453	352088	895547	241137	355005	274972	278668	98478.8	30596.4	80111.3	912906	729397	697346	367672
sp|Q9WUR9|KAD4_MOUSE	Ak4	Adenylate kinase 4, mitochondrial	507.82	60.09	25062	12	12	12		3.48552e+06	2.99765e+06	3.21602e+06	463241	272558	358927				62548.5	89098.6	402563																			1.83434e+06	978163	1.82698e+06
tr|G3UYE8|G3UYE8_MOUSE	Boll	Protein boule-like (Fragment)	320.81	20.21	31009	7	7	7																							6.36971e+06	5.59623e+06	3.96507e+06
sp|O70503|DHB12_MOUSE	Hsd17b12	Very-long-chain 3-oxoacyl-CoA reductase	886.1	51.6	34742	14	14	14					1.2381e+06	912139	972215	502188	806589	452970													291937	214603	421361							39075.4	21394.3	29106.3	3.82213e+06	2.27261e+06	2.89373e+06	278605	307946	299844	12951.9
sp|Q64727|VINC_MOUSE	Vcl	Vinculin	4121.01	51.59	116717	69	69	68		73744.2	95946.2	64614.8	66470.4	21285.4	45468	3.3803e+06	6.29998e+06	3.49019e+06	37262.3	21723.8	38912	85639.9	7765.95	90790.6	35542.4	8747.82	15400.7				30781.8	25427.9	47162.2										686252	645546	509557
sp|Q9CQ06|RM24_MOUSE	Mrpl24	39S ribosomal protein L24, mitochondrial	742.09	44.44	24945	14	14	14		1.70318e+06	1.63535e+06	1.21377e+06	224018	213546		97149.2		56065	560107	155436	233429	15152	14262.3	36058.1	365787	221360	159344	314930	48620.6	13221	675989	308961	339759				538930	1.15404e+06	154661				388579	35171.9	75665.4	1.20536e+06	1.35436e+06	867135	546114
sp|P14152|MDHC_MOUSE	Mdh1	Malate dehydrogenase, cytoplasmic	568.86	27.54	36511	8	8	8		1.07925e+06	1.14989e+06	186319	127080	101239	130462	17067.1		59974.2	338222	201720	367618				59010.7	63044.1	84524.5							843404	767209	576492	101555	1160340	454374	450304	372884	202293	52540.6	45150.2	45725.2	1.46413e+06	2.26704e+06	1.11884e+06	756447
sp|Q9CQ19|MYL9_MOUSE	Myl9	Myosin regulatory light polypeptide 9	1124.8	79.65	19854	16	6	6		325296	532389	453334				1.52498e+06	3.10748e+06	1.3776e+06				445505	464071	765511							916941	770909	2.73253e+06				559614	807894	148912	155689	104915		141183		186652
sp|P52760|RIDA_MOUSE	Rida	2-iminobutanoate/2-iminopropanoate deaminase	542.59	59.26	14255	7	7	7		474922	1.25054e+06	185131																																		3.61616e+06	5.61153e+06	4254778
sp|Q8R1F1|NIBL1_MOUSE	Fam129b	Niban-like protein 1	2017.6	40.72	84819	27	27	27		32822.1	13851.9	46730.3	62598.1	35435.8	51512	3.55864e+06	7.69529e+06	3.71785e+06																						7953.88	4124.94	11505	38205.7	63102.3	46908.5
sp|P58774|TPM2_MOUSE	Tpm2	Tropomyosin beta chain	1910.22	71.13	32837	32	22	20																				6641152	4.762e+06	3.95239e+06
sp|P14231|AT1B2_MOUSE	Atp1b2	Sodium/potassium-transporting ATPase subunit beta-2	512.69	30.34	33344	10	10	9					1.1544e+06	1.07979e+06	1.17484e+06				743437	789052	785069													1.28571e+06	1.68287e+06	567454				1.90308e+06	1.6417e+06	1.18483e+06							432992
sp|Q8K2Y7|RM47_MOUSE	Mrpl47	39S ribosomal protein L47, mitochondrial	797.27	41.67	29726	17	17	17		1.07543e+06	1.54607e+06	1.69541e+06	8405.06		9399.48	16329.7	40535.8	17069.5	135483	116654	162305	89533.1	218580	275186	139585	357830	224160	526090	310887	123681	444884	492489	457690	198622	160969	98987.1	615893	1.31479e+06	774298	148715	122392	122448	96828.1	14994.3	75924.3	681363	680467	731368	330873
sp|Q9D8P4|RM17_MOUSE	Mrpl17	39S ribosomal protein L17, mitochondrial	273.03	25	20249	6	6	6		2.09928e+06	1.59249e+06	1.50851e+06	52270.3	60778.6	31004.4				807352	406066	496122				348531	143305	105672	695199	66262.2	22315	594473	90548.6	131384				501284	1.31826e+06	179590	846145	307007	289596	94891.2	35202.7	61751.3	668393	469525	421671	336067
sp|O54865|GCYB1_MOUSE	Gucy1b1	Guanylate cyclase soluble subunit beta-1	2391.34	55.65	70598	38	38	37		2801.35	4399.97	4837.63	1250777	1.03803e+06	766081	2.61843e+06	5.9494e+06	2.95063e+06	56488.2	10341.6	76501.2													58955	42722.5	13716.9				57032.8	10354.6	46393	48597.9	32758.8	49298.2				32407.8
sp|P51660|DHB4_MOUSE	Hsd17b4	Peroxisomal multifunctional enzyme type 2	1511.07	41.5	79482	23	23	23		676023	832654	697491	221270	132825	133015	1.41762e+06	2.33365e+06	1.42919e+06	131193	63352.1	95925.6										605762	419711	554747		5008.41	17154.6	17540.4	16189.4	45165.5	57269.5	62780.1	106804	1.52521e+06	672611	1.03498e+06	640792	635022	414316	36948.8
sp|Q6R891|NEB2_MOUSE	Ppp1r9b	Neurabin-2	1894.65	35.86	89520	30	29	27											762426	430108	460353													3.05452e+06	2.90795e+06	2.32046e+06				278547	487261	240620							1.55149e+06
sp|Q9CX86|ROA0_MOUSE	Hnrnpa0	Heterogeneous nuclear ribonucleoprotein A0	521.45	34.43	30530	7	7	5		119490	132799	109673	1.4184e+06	1.15497e+06	1053598	351548	479827	332647	277449	148005	363756	152525	141264	141907							860436	1.03487e+06	1.20666e+06	358440	105541	200130				920326	745053	868640	101299	62533.2	69607.5	37420.6	80568.6	50994	697918
sp|Q8CIE6|COPA_MOUSE	Copa	Coatomer subunit alpha	2921.93	49.02	138432	51	51	50		254769	270694	226496	725220	527782	579506	1.17464e+06	2.0569e+06	1.24091e+06	133642	24353.8	104204	145813	111744	132034							581251	339191	772048		13890.9	8673.73	40897.9	20180.9	121355	287253	125061	283954	1.49358e+06	1.43642e+06	1.5493e+06	17547.3	43976.6	46208.7	29680.6
sp|Q8VDJ3|VIGLN_MOUSE	Hdlbp	Vigilin	3702.96	49.68	141743	62	62	61		138246	186754	245501	199234	139938	167437	105355	174467	142829	40565.2	9439.59	18525.4	89547.3	331317	186288							32407.3	7077.43	35313.2							11328.4	6215.24	32470.2	290609	181034	217872	5.33365e+06	3.33085e+06	3.2955e+06	7657.58
sp|Q9Z1G3|VATC1_MOUSE	Atp6v1c1	V-type proton ATPase subunit C 1	1513.38	53.93	43888	27	26	26		65688.5	78486	7052.85	2.52992e+06	1.77405e+06	1.6859e+06	44395.8	68399.1	45199.1	2.87794e+06	1170602	3.01864e+06										33584.7	5407.97	30538.3	241166	180353	165761				95589.6	64771.6	117951	83500.8	71483.4	105204				151808
sp|Q9CPQ8|ATP5L_MOUSE	Atp5mg	ATP synthase subunit g, mitochondrial	279.3	41.75	11425	5	5	5		1707228	2.79557e+06	1.80295e+06							401983	31689.4	663916							285044	22478.4	75823.5				1.16471e+06	697929	1000570				1.09499e+06	679571	738127				675358	435898	331536	86318.2
sp|Q9R0L6|PCM1_MOUSE	Pcm1	Pericentriolar material 1 protein	5480.21	41.28	228847	82	82	76		67764	71140	68581.8	56325.9	37052.1	19298.3	156737	163722	150021				14282.1	16617.4	21780.3							4.44484e+06	3.61824e+06	5.09804e+06	118673	105450	63311.1				110531	133551	74909.9	29261.3	7458.48	12027.1				61880.7
sp|P08032|SPTA1_MOUSE	Spta1	Spectrin alpha chain, erythrocytic 1	8796.99	63.19	279865	138	137	134								1.24414e+06	3.99028e+06	475620				509407	1.03694e+06	715902	2.14095e+06	1.17968e+06	604278				435.277	1446.98	9007.92							15660.4	10505.2	21789.8	1.29993e+06	754540	602542	4179.31	12634.1	1570.16	53116.8
sp|Q6ZWX6|IF2A_MOUSE	Eif2s1	Eukaryotic translation initiation factor 2 subunit 1	974.88	57.46	36108	15	15	15		86018.6	68392.5	54817.3	1.24715e+06	697861	903805	159999	271144	155326	493372	324240	410599	97060.3		45201.9							281567	92473.5	248034				30308.1	837133	127898	216841	54074.9	123521	1.86689e+06	1.44353e+06	1.40958e+06	609258	1.6544e+06	538140	58230.6
sp|Q8K4Z5|SF3A1_MOUSE	Sf3a1	Splicing factor 3A subunit 1	1543.95	35.4	88545	27	27	27		312046	449092	443991	665616	568577	362530	304734	282671	89516.7				10082.1	14024.5	15704	19366.5	12377.1					853835	885287	843774	796540	662479	638911				1.15458e+06	1.05716e+06	516974	78048.5	31951.8	27603.2	260473	451089	382513	947624
sp|O55100|SNG1_MOUSE	Syngr1	Synaptogyrin-1	120.81	10.26	25653	2	2	2					1.34347e+06	1.1087e+06	1.0547e+06				572498	288313	785647													2.57636e+06	2.34594e+06	1.92888e+06				607588	653777	363327							351648
sp|P15864|H12_MOUSE	Hist1h1c	Histone H1.2	761.98	27.83	21267	10	3	3		579341	640025	726683	1.05873e+06	1.2003e+06	1.14358e+06	526325	1.09184e+06	916050	199491	90421.3	139889	417237	518078	471430				69286	63799.9	18172.7	356874	331049	297490	143823	190274	159699				133358	189356	110315	129881	135510	274304	414377	418368	448748	388417
sp|Q9Z1Z0|USO1_MOUSE	Uso1	General vesicular transport factor p115	2334.78	47.34	106983	38	38	37		61461.2	43733.2		1.64114e+06	1.28335e+06	795990	1.92529e+06	2.68434e+06	1.32757e+06	367129	29719.4	330126	67599.1		24340.9							311424	163891	356928							534438	157540	737205	663153	542163	515833				51791.9
tr|Q542V3|Q542V3_MOUSE	Srsf4	Serine/arginine-rich-splicing factor 4	956.92	16.09	56249	15	13	13		432670	519003	488938	2.55292e+06	2.77881e+06	1.7444e+06				361649	92690.2	157825	190279	152363	100093	102707	32087.4	57797.3				424002	297493	291029	156082	88805.9	110868				412040	465725	205837				537298	596668	532343	299555
sp|Q99N87|RT05_MOUSE	Mrps5	28S ribosomal protein S5, mitochondrial	818.38	32.18	48207	16	16	15		1.65866e+06	1.8499e+06	1.62642e+06	100999	56417.3	39752.6	38615	12273.5		244788	144215	217284	38956.2	93799.4	145602	283689	207473	233072	206237	168826	24234.3	274495	285548	333001	151965	110720	123438	214571	514597	269405	315685	217859	169022	203004	104175	164980	937336	730875	831343	415508
sp|Q9CPT5|NOP16_MOUSE	Nop16	Nucleolar protein 16	508.72	49.44	21139	9	9	9		249016	541156	483460	300694	262071	215366	392972	468463	588770		30681.3	107428	2.58336e+06	3.16609e+06	1.09218e+06							880769	500357	660135		84079	138800				258490	222970	172361	137209	95614.3	83334.3	118678	44472.4	183504	151766
sp|Q9WTM5|RUVB2_MOUSE	Ruvbl2	RuvB-like 2	1717.09	63.71	51113	30	30	29		134261	93805.1	144051	1.60426e+06	1.31702e+06	1.2609e+06	440520	696869	478485	225612	103900	208760	323983	195653	225625							2.04505e+06	1.64069e+06	1.63479e+06							303020	58342	311328	436643	234289	334404				21668
sp|Q02566|MYH6_MOUSE	Myh6	Myosin-6	15862.4	60.99	223565	221	86	86								2.44269e+06	3.39483e+06	1.51925e+06							279436	108087	168347																538557	6.03289e+06	11225.3
sp|P46096|SYT1_MOUSE	Syt1	Synaptotagmin-1	1025.06	39.67	47418	18	12	11					817701	619223	557304				996830	637270	1.16859e+06													2.92544e+06	2.00248e+06	1.42061e+06				227624	285156	189298							900814
sp|Q91VY9|ZN622_MOUSE	Znf622	Zinc finger protein 622	1357.09	38.66	53451	21	21	21		75317.4	143872	137132	61002.7	72669.2	67670.9	419267	498931	396835	83560.1	145710	150030	1.55987e+06	2.17213e+06	1.94521e+06				33958.1	26956.7		1.25432e+06	1.40732e+06	1.57466e+06	110807	116981	74160.9	189678	6886.8	219318	96284.7	72869	91158.7	57120.2	107552	102550	205586	210752	211771	103976
sp|O08583|THOC4_MOUSE	Alyref	THO complex subunit 4	483.47	36.47	26940	7	7	7		230525	177436	238016	2.95972e+06	2.53992e+06	2.20727e+06	137416	327266	91416.4		195759	195481	58236.4	65146.7	90060.8							93950.9	600455	437045							902046	533869	756594	46538		44127.4		63982.5	471560	366014
sp|Q80ZK0|RT10_MOUSE	Mrps10	28S ribosomal protein S10, mitochondrial	423.02	38.75	18698	6	6	5		1.17505e+06	1.27155e+06	1.92051e+06	33635.1	31000.9	31183.2				101182	60901.6	154180				178583	422006	258519	487504	253037	81534.1	324143	507526	523829				336588	742486	172325	293652	65325.6	349592	98667.5	106122	131613	1.18516e+06	1.05369e+06	1.11032e+06	513716
sp|Q02788|CO6A2_MOUSE	Col6a2	Collagen alpha-2(VI) chain	1275.52	26.5	110334	21	21	21		308863	375393	395523				1.4344e+06	2.26228e+06	1.38247e+06				103262	131365	119124	267064	206470	120368	108188	111151	26826.2	978659	1.07595e+06	2.30996e+06				165877	229740	20358.4				1.02989e+06	415273	721402				10724.6
sp|Q9Z2Q5|RM40_MOUSE	Mrpl40	39S ribosomal protein L40, mitochondrial	328.18	37.86	24301	6	6	6		1.24754e+06	2.0132e+06	1964400	188130	115258	108950	26173.1	63261.7	46004.6	536088	153371	691457	59111.2	109152	107260	161470	200453	221437	248503	144037	53221.7	323238	264519	290592	185237	169066	201128	379280	579600	310128	108283	117381	112287	133493	88125.6	129458	537030	552993	528017	224616
sp|Q9DCA2|RT11_MOUSE	Mrps11	28S ribosomal protein S11, mitochondrial	453.13	35.08	20208	6	6	6		1.631e+06	2.1191e+06	1.63376e+06							82139.6	27728.7	64471.9				148665	305751	237499	443225	143245	48214.6	447799	440277	391305				298755	799487	276345	358813	193839	172391				1.03127e+06	799603	839341	440323
sp|P56564|EAA1_MOUSE	Slc1a3	Excitatory amino acid transporter 1	1310.37	24.68	59622	18	14	14					338569	275967	269920				196467	109125	327384													835274	383839	454515				2.85911e+06	3330852	3.10624e+06							558396
sp|Q9D7Z6|CLCA1_MOUSE	Clca1	Calcium-activated chloride channel regulator 1	2265.72	40.74	100071	36	36	36																													3.92256e+06	7.26099e+06	3.10291e+06
sp|Q8BJY1|PSMD5_MOUSE	Psmd5	26S proteasome non-ATPase regulatory subunit 5	1283.87	49.01	55972	21	21	20		222356	219502	147087	2.08094e+06	1.49647e+06	1.3868e+06	1.15274e+06	2.2489e+06	1.16797e+06	300666	75102.3	337866	85154.6	14151.6	81598.1							200568	84291.3	285685	34541.9	45251.6	24293.7				586933	219983	478134	366589	469422	393074				25100.2
tr|A0A1B0GSX0|A0A1B0GSX0_MOUSE	Ldha	L-lactate dehydrogenase	827.39	36.29	39758	14	12	12		512792	330388	67265.3	449074	350637	350144	258430	239302	407448	58274.3	71040.6	49770.2	45980.5	59719.4	53055.4	5165.27	78174.8	67375.2	229134	111809	33272	278605	282524	329068	515940	386302	272936	284520	2.08157e+06	1.30235e+06	34911.6	36499.1	21593.7				1.36515e+06	1.77967e+06	1.33981e+06	54460
sp|Q6ZQ58|LARP1_MOUSE	Larp1	La-related protein 1	2552.69	49.16	121125	43	43	40		121521	196056	191562	119255	95442.7	85621.3	62763.6	33704.2	63519.1	153574	62613.8	168268	129529	250984	164503	15999.1	20391.2	12856.7	97196.3	41646.1	10513.6	1.78231e+06	1.58095e+06	1.65289e+06	467178	541832	293594				300753	358613	264191	99550.8	77968.2	92257.1	1.16351e+06	765056	1.14079e+06	431193
sp|P57722|PCBP3_MOUSE	Pcbp3	Poly(rC)-binding protein 3	1401.93	56.6	39294	18	11	11		13362.3	27181.7	21169.4	4.10367e+06	2.52676e+06	1910038	18631.2	137275	39571.3	43747.5	8403.81	36003.2										416002	423130	415155	70986.6	68387.9	57972				408345	230982	495379		13372.8	22271.5				1.00099e+06
sp|Q91YN9|BAG2_MOUSE	Bag2	BAG family molecular chaperone regulator 2	490.21	51.43	23474	9	9	9		937448	633917	657706	38172.7	29182.1		645514	940420	682745	72525.1	51769.4	54571.7	427923	608785	225313	899804	868273	488123	543484	174377	14508.5	1.28512e+06	640414	778236	205056	130136	166500	482387	519144	48467.7	194840	162819	140685	20164.9	21919.4					123370
sp|Q9ERU3|ZNF22_MOUSE	Znf22	Zinc finger protein 22	276.47	21.94	27294	4	4	4		540089	647364	724072	234936	235208	486274	1255085	1.25685e+06	791865				888806	1.99088e+06	911591										151958	167133	185516				339889	415968	207807	39142.2		73593.3	147019	124633	126306	904916
sp|Q5SYD0|MYO1D_MOUSE	Myo1d	Unconventional myosin-Id	2976.74	52.88	116081	54	53	53		488419	509308	436697	5491.35	5621.48	2328.73	2.54714e+06	4.021e+06	1.81053e+06	184185	60851.9	53805.3		3220.1	5146.3							489258	401126	517518	47817.7	25375.5	23346.5	127513	153995	75855.4	5632.84	20113.4	16251.2	718289	447901	882719				24765
tr|E9Q7K1|E9Q7K1_MOUSE	Guk1	Guanylate kinase	1054.58	70.53	22843	18	18	18					6.09768e+06	4.26804e+06	3.70225e+06
sp|Q9CQN1|TRAP1_MOUSE	Trap1	Heat shock protein 75 kDa, mitochondrial	2108.55	48.73	80209	36	36	35		852677	893988	1.02087e+06	272282	261852	177229	242088	448996	297602	109106	35620.3	125801	50245.7	15573.7	38948.9							117809	77988.8	158409							56984.1	16861	54337.2	3.53579e+06	2.27204e+06	2.74243e+06	45886.3	98572.1	37558.4
sp|P30115|GSTA3_MOUSE	Gsta3	Glutathione S-transferase A3	360.13	31.67	25361	7	5	4																																						4.75519e+06	5.66098e+06	3.61531e+06
sp|Q8CH09|SUGP2_MOUSE	Sugp2	SURP and G-patch domain-containing protein 2	3314.43	52.86	118103	48	48	47					268531	249991	225396				47468.7	4181.54	43476.6										1.95421e+06	1.70021e+06	1.93824e+06	842016	754040	621677				687272	868228	491250							1.27249e+06
sp|P26369|U2AF2_MOUSE	U2af2	Splicing factor U2AF 65 kDa subunit	899.59	42.32	53517	13	13	12		647364	782376	741273	472781	255074	208526	571603	715210	688542	37897.9	8412.53	25370	1.49913e+06	2.80895e+06	1317716							204986	158889	254934	107417	28619.3	86309.3	13625.6	11437.7	31158.9	185556	186480	168917	52237	28616.4	41877.2	261462	367550	304864	300906
sp|Q7TNC4|LC7L2_MOUSE	Luc7l2	Putative RNA-binding protein Luc7-like 2	622.45	28.06	46583	12	10	10		213881	281877	215745	72275	133310	167846	750142	714197	841616				2.27883e+06	4.33711e+06	2.14984e+06							220286	217413	275443								76605.5	63691.2	112774	31244.8	42574.8	276376	230051	194628	24186.1
sp|E9PV24|FIBA_MOUSE	Fga	Fibrinogen alpha chain	1215.39	28.64	87429	19	19	19		328778	756250	359281				2.14256e+06	2.3931e+06	1.76942e+06				137817	224121	276975	1.12985e+06	455978	778803				172101	159134	718601										306518	205624	177698	502222	557042	346938	15457.6
sp|Q9CWZ3|RBM8A_MOUSE	Rbm8a	RNA-binding protein 8A	659.51	50.57	19889	8	2	2		321488	740289	631582	833950	743764	681426	501528	594849	366905	158435		204413	112377	115402	127239	10443	32705.5					387928	409870	418209	183738	274553	342348				574445	675681	607491	113103	42836.7	90621.5	164443	502216	437138	769009
sp|Q62189|SNRPA_MOUSE	Snrpa	U1 small nuclear ribonucleoprotein A	525.55	36.59	31835	12	10	9		782643	972324	1.18557e+06	160718	460646	206854							599624	155999	216584							113528	511342	452705	111980	132850	151240				884917	1.46704e+06	1.12794e+06	67458.4		33407.8	409171	872791	729517	355357
sp|Q9D903|EBP2_MOUSE	Ebna1bp2	Probable rRNA-processing protein EBP2	564.64	35.29	34703	11	11	11		140311	344073	279953				474005	1.08767e+06	688605				2.57114e+06	4.36374e+06	2.17713e+06							133153	198441	139232	21999.7	26694.9	39030.7	122480	18129.3	26572.9	119351	117106	98742.1	75852.8		81110				225461
tr|Q3V117|Q3V117_MOUSE	Acly	ATP-citrate synthase	3447.32	42.23	120795	48	48	48		51002.1	46495.1	31446.9	1.60635e+06	1.40546e+06	1.25641e+06	59535.2	159393	122996	197313	179245	286503	7940.54	6019.83	7380.1							17324.7	21150.1	23691.1	7225.07	7232.69	9200.28							1.78489e+06	3.60398e+06	2.2046e+06	227747	284793	203094	9844.01
sp|Q8QZY1|EIF3L_MOUSE	Eif3l	Eukaryotic translation initiation factor 3 subunit L	1235.87	34.93	66613	18	18	18		267683	237650	225560	1.00037e+06	662572	589084	1.07417e+06	2.19018e+06	1.16614e+06	224638	77387.6	305466	174309	21305	162167							605372	476645	887186	88150.7	69688	91582.7				466694	157319	360910	671097	574866	604916	56460.3	68148.2	55100.4	66204.7
sp|Q9CY57|CHTOP_MOUSE	Chtop	Chromatin target of PRMT1 protein	732.31	29.72	26585	11	6	6		110182	93128.7	173665	1.19277e+06	1.17309e+06	1.0235e+06	315624	657319	405626	236638	131867	226925	59061.6	69075.6	60107.8	19572.9	34167.9	59567.5	204130	25310.3	113455	647571	932114	590696	263643	173953	261548				626688	641641	608223	121336	117858	146691	54532.6	93187.6	178597	561693
sp|Q9CPU2|NDUB2_MOUSE	Ndufb2	NADH dehydrogenase [ubiquinone] 1 beta subcomplex subunit 2, mitochondrial	60.03	8.57	11967	2	2	2																	2.89239e+06	4.38754e+06	3554007	1.97636e+06	504555	400584
sp|Q9QVP4|MLRA_MOUSE	Myl7	Myosin regulatory light chain 2, atrial isoform	969.3	76.57	19450	13	13	12								4.55439e+06	5.92169e+06	3.20917e+06
sp|P62761|VISL1_MOUSE	Vsnl1	Visinin-like protein 1	924.45	57.07	22142	13	13	12					392702	265078	327160				3.19506e+06	613963	1.61536e+06													1.27146e+06	1.34117e+06	650134				1.55587e+06	769828	1.29762e+06							107032
sp|P21981|TGM2_MOUSE	Tgm2	Protein-glutamine gamma-glutamyltransferase 2	1310.51	40.09	77061	22	22	21		536627	481139	433805				1.70917e+06	2.16484e+06	1.87558e+06				99611.3	220751	271555	67694.6	98169.7	100991	7030.7	8351.17		603589	463189	1.40338e+06				143714	149227	9199.97	10971.1	8579.27	7719.69	314049	146327	151547	579611	1.05403e+06	492389
sp|P24369|PPIB_MOUSE	Ppib	Peptidyl-prolyl cis-trans isomerase B	606.52	44.91	23713	12	12	12		230026	379966	237470	26862.7	20959.3	16678.4	120534	328763	402266	80065.3	29746.7	61490	143631	238441	185097							98962.6	129740	50539.4	36476.3	38555.2	40429	80551.2	535216	256194	35254.8	48657.7	43492.4	130483	97779.7	149168	2.51473e+06	3.54432e+06	3.09872e+06	60021.3
sp|Q920Q6|MSI2H_MOUSE	Msi2	RNA-binding protein Musashi homolog 2	741.71	26.59	36939	10	9	9		1.545e+06	1.94093e+06	2.19485e+06	317981	187312	175286					11446.5	16909.2				5019.81	23390.8					49482.9	43294.3		401490	317250	461646				854382	948015	689621	87275.7	49253.4	50064	307643	348708	245215	772942
sp|Q9D338|RM19_MOUSE	Mrpl19	39S ribosomal protein L19, mitochondrial	759.55	43.15	33578	13	13	13		961895	1.46953e+06	1.40893e+06	51138.8	58785.9	88647	39751	32065.2	39381.7	534891	248547	536856	21467.7	110058	106960	70010.5	193315	156931	275260	272784	66945.7	307068	272532	436051	250931	61449.4	238439	226671	478156	195205	170754	187659	126474	67405.8	22626	45646.4	859230	725867	886874	436149
sp|P13020|GELS_MOUSE	Gsn	Gelsolin	2070.55	48.72	85942	31	15	15		208955	276220	211252				2.91932e+06	4.30204e+06	1.96444e+06	164221	25511.8	75176.1	220814	285573	333330							33348.6	47501.4	72283	109505	91930.4	86980.9				179290	219269	166325	176455	103184	153110				378474
sp|Q9CY50|SSRA_MOUSE	Ssr1	Translocon-associated protein subunit alpha	314.48	26.92	32065	6	6	6		203127	183871	231571				8547.72	18273.1	7799.1													203107	160062	122194													4.10529e+06	3.85861e+06	4.44883e+06
sp|P63037|DNJA1_MOUSE	Dnaja1	DnaJ homolog subfamily A member 1	639.91	51.89	44868	13	13	11		916325	847035	973809	64889.1	53636.2	58568.5	295666	530466	360364	341832	217183	310766	124792	140902	174708							53989	82822.7	82401.2	983692	774829	836704	133038	57375.8	238508	686711	341474	509685	399355	94977.1	250488	340943	536902	352026	532051
tr|Q78ZM0|Q78ZM0_MOUSE	Snx3	Sorting nexin 3, isoform CRA_b	365.13	37.04	18762	8	6	6		384001	393303	398614	397854	256408	316852	1.01253e+06	1.96324e+06	1.22201e+06	294329	134284	324633	324504	102586	392271							579257	230888	519337	126384	117611	115393				714666	166436	713491	932070	577634	768427
sp|P56379|68MP_MOUSE	Mp68	6.8 kDa mitochondrial proteolipid	83.11	13.79	6698	2	2	2		2.38589e+06	1.60284e+06	1.16392e+06				400355	835566	584511							615087	745184	856148													447769	372651	590737				1311965	939126	604031
sp|P58064|RT06_MOUSE	Mrps6	28S ribosomal protein S6, mitochondrial	293.15	40	14309	6	6	6		2.11416e+06	1.83239e+06	1.60639e+06							652494	180867	242140				247446	489463	439503	630911	34063.2		786801	432164	423867				752208	1.31157e+06	190098										502692
sp|Q9D937|CK098_MOUSE		Uncharacterized protein C11orf98 homolog	313.75	32.52	14099	5	5	5		241698		458849				694035	1533909	388290				2.64725e+06	2.98977e+06	2.43115e+06							444144	518230	257554								552519	240341
sp|Q9D1D4|TMEDA_MOUSE	Tmed10	Transmembrane emp24 domain-containing protein 10	798.77	41.1	24911	12	12	12		712700	933298	486608		101561	108783										432153	1.11536e+06	885170				176447	175473	195492	170532	63856	107276		55080.4	73074.9	175689	123843	161605	168881	175434	190637	1.48592e+06	2.87875e+06	2.23395e+06
sp|Q9CQ40|RM49_MOUSE	Mrpl49	39S ribosomal protein L49, mitochondrial	330.9	48.8	19133	6	6	6		575247	1.0482e+06	936022	95620.8	64315	60878.7	124783	165595	109928	182480	188592	398670	97765.4	192460	164803	128982	350684	253389	396935	217336	85314.9	309878	363837	329344	270951	204384	290293	156511	648270	264462	311780	212409	257120	34726.9	93619.7	133130	812350	1.00697e+06	866723	296255
sp|P09405|NUCL_MOUSE	Ncl	Nucleolin	1058.35	23.2	76723	16	16	16		589132	877093	844252	656517	569170	444518	77557.1	103175	101684	76381	85067.5	92988.1	212339	257211	211742				6454.96	3515.03		601362	709492	729906	85731.6	57271.6	50382	55967.8	63316.5	126530	144155	127058	94900.9	334474	217901	275329	1.3255e+06	1.27885e+06	1338244	133156
sp|P14873|MAP1B_MOUSE	Map1b	Microtubule-associated protein 1B	5417.77	42.65	270255	84	82	80					2.40893e+06	1.86924e+06	1.58478e+06				1.20343e+06	340568	1.23479e+06											1465.15	3460.36	703308	609938	447174				461833	283425	456434	3590.09	6357.24	5734.59				613007
sp|Q62468|VILI_MOUSE	Vil1	Villin-1	2390.47	47.52	92775	41	41	40		3.21154e+06	3.50117e+06	2.67467e+06																									982819	1.37571e+06	1.06867e+06							68969.2	116741	88254.1	20463.6
sp|Q06318|UTER_MOUSE	Scgb1a1	Uteroglobin	95.88	18.75	10519	2	2	2								3.32781e+06	5.10566e+06	4.65879e+06
sp|P28658|ATX10_MOUSE	Atxn10	Ataxin-10	1620.07	54.95	53707	27	27	27		50003.2	31173.1	70653.5	686866	460029	517028	1.23933e+06	2.30444e+06	1.27163e+06	166561	16732.2	534840										1.05778e+06	700002	1.11317e+06	5362.1		2150.64				557556	293171	721872	373641	277682	310619				81465.8
sp|P83870|PHF5A_MOUSE	Phf5a	PHD finger-like domain-containing protein 5A	258.25	32.73	12405	3	3	3		352586	589329	570049	192943	186822	152303	95144.5	387670	88630.7								99833.7	24026.8				1038453	1.40571e+06	1.43335e+06	768777	974505	1.1913e+06				368248	444555	315071				180097	339665	330214	551680
sp|P00158|CYB_MOUSE	Mt-Cyb	Cytochrome b	96.31	4.99	43210	2	2	2		339729	416386	171669							64751.2	19478.4	96562.9				1.68102e+06	4425944	3.58038e+06	78198.9	38876.6	18726.9				205844	60906.7	72062.5				208145	240740	360964				71278.5	83370	78840.9	200761
tr|E9Q452|E9Q452_MOUSE	Tpm1	Tropomyosin alpha-1 chain	2024.26	70.46	32495	33	12	12																				5.20056e+06	3.80138e+06	3.79964e+06	53191.3		39256.7	13970.8	7452.48	13577.7
sp|Q8R1B4|EIF3C_MOUSE	Eif3c	Eukaryotic translation initiation factor 3 subunit C	1421.43	21.84	105531	21	21	21		374018	360972	325421	761277	479565	501139	1.13864e+06	1.77841e+06	860759	114974	22987.5	126501	130518	90529.5	39341.8	42585.8	86135.8	82038.4	118183		24732	594673	305247	571140	37676.1	35027.9	26458				172105	60410.5	161299	1.42349e+06	836706	996089	46060.7	49943.6	8777.56	14805.9
sp|Q8K3G9|DP13B_MOUSE	Appl2	DCC-interacting protein 13-beta	2368.2	63.6	73854	37	37	35		88729.5	83052.9	72513.7	652655	403760	486454	300477	610099	381287	354797	150403	472130										438982	377734	604602	139636	84296.4	67410.6				1.26948e+06	565245	1.15463e+06	1.56967e+06	944676	1.3016e+06				119358
sp|O35841|API5_MOUSE	Api5	Apoptosis inhibitor 5	1439.13	43.85	56785	25	25	25			753.243	1638.41	2.51716e+06	1.59082e+06	1.67755e+06	724925	827016	860414	110902	16110.5	74268.3	46895.1	32176.7	46509.8							614074	409729	676332							1.00061e+06	327542	1.09261e+06	86899.2	60840.3	65378.9				17304
sp|Q8C2Q3|RBM14_MOUSE	Rbm14	RNA-binding protein 14	922.06	25.71	69449	17	14	14					611811	450605	362817				23794.5	37049.1	70518.1										2.01951e+06	2.36126e+06	3.03542e+06	400206	485304	298490				869135	446264	586478	31607.2		17898.5				306968
sp|P15499|PRPH2_MOUSE	Prph2	Peripherin-2	701.88	34.68	39260	12	12	12					3.36396e+06	4.45117e+06	5.03607e+06
tr|A0A2I3BRW0|A0A2I3BRW0_MOUSE	Spcs1	Signal peptidase complex subunit 1	122.73	27.45	11777	3	3	3		142459	477007	649457																																		4.38629e+06	3.87816e+06	3.22656e+06
sp|Q8K0U4|HS12A_MOUSE	Hspa12a	Heat shock 70 kDa protein 12A	1886.69	52.15	74871	29	26	26		8369.65	11310.5	8543.22	1.49089e+06	1.10462e+06	1.0473e+06	31270.8	81636.1	45650.7	2.42992e+06	710971	2.58331e+06													582879	508897	418076				321307	220411	407219	136574	136017	161309				125614
sp|Q3TWW8|SRSF6_MOUSE	Srsf6	Serine/arginine-rich splicing factor 6	520.86	23.6	39025	10	8	8		562789	962490	800516	361693	233255	491596				410796	29169.7	75746.1	460849	457180	143995	106013		162312				681253	1.12498e+06	1.15126e+06				63049.2	144112	236618	61788.9	166730	124342	180760	170203	141759	759411	1.22229e+06	1.07108e+06	126482
sp|Q9JI91|ACTN2_MOUSE	Actn2	Alpha-actinin-2	3972.55	63.42	103834	60	39	39								163572	77258	133931	53392.6	31067.3	76540.1				114468	16916.5		99312.6	33640.2	45622.7	3861.77		7897.17	2.20898e+06	1.86678e+06	1.43737e+06								282435	5249.62				2.13508e+06
sp|P11798|KCC2A_MOUSE	Camk2a	Calcium/calmodulin-dependent protein kinase type II subunit alpha	2806.75	65.9	54115	37	4	4											1.12754e+06	611931	1.10344e+06													1.22497e+06	1.39293e+06	568803				196356	176141	140943							3.93915e+06
sp|P63073|IF4E_MOUSE	Eif4e	Eukaryotic translation initiation factor 4E	254.47	34.1	25053	5	5	5		91366.8	154474	108649	702389	479972	540438	567334	1.24485e+06	711408	367796	239006	450158	115108		163485							1.10373e+06	1.04695e+06	1.47994e+06	61592.3	56885.3	64809.9				731322	351949	617847	268585	291488	262221	48593.2	65382.5	141292	36147.2
sp|Q9CQI7|RU2B_MOUSE	Snrpb2	U2 small nuclear ribonucleoprotein B''	413.89	34.22	25323	9	7	7		270311	481748	428234	306002	260973	242478	11501.6	99484.5	7592.54													454968	769412	566300	456598	428447	552141				777181	921769	497396				169052	188186	311110	1515981
sp|P05202|AATM_MOUSE	Got2	Aspartate aminotransferase, mitochondrial	828.02	34.88	47411	15	15	15		400313	469235	68209							44217.6	60219.7	105901				84161.9	299601	276523	15310.5	19537.2					912511	679705	411804		86296.2	56097.4	169021	183140	126468				2.05547e+06	2.64565e+06	2.50954e+06	325984
sp|Q9DB72|BTBDH_MOUSE	Btbd17	BTB/POZ domain-containing protein 17	1043.44	49.58	52602	17	17	17											861467	702859	1.21051e+06													725647	536831	703020				3.40949e+06	1.91392e+06	2.21988e+06							63687.2
sp|P97372|PSME2_MOUSE	Psme2	Proteasome activator complex subunit 2	567.78	36.4	27057	9	9	8					13081	9240.22	39513.9	2.20409e+06	4.29604e+06	2.79416e+06				331426	97662.8	514648													112993	298425	123249				531768	566714	564849
sp|Q9CQR4|ACO13_MOUSE	Acot13	Acyl-coenzyme A thioesterase 13	255.54	28.57	15183	4	4	4		588356	488049	309070	1.26438e+06	918056	749063				2.34315e+06	1.14904e+06	2559608				84060.3	211697	124038													196543	100838	255941	80790.1	245446			530159	295522
sp|P60060|SC61G_MOUSE	Sec61g	Protein transport protein Sec61 subunit gamma	307.51	36.76	7741	5	5	5		166406	207286	314771				486217	619958	235810				235169	239806	483839				34542.5	13209.7		219318	230927	406572		21475.8	31254.5	368954	234958	1.14195e+06	30947.8	35463.7	45449.1				1735591	2.77114e+06	2.15402e+06
sp|Q9CR88|RT14_MOUSE	Mrps14	28S ribosomal protein S14, mitochondrial	310.64	28.91	14920	4	4	4		1.11497e+06	1818664	1.48778e+06							145322	46774.9	66590.8	173665	193156	229513	96411.7	468515	435194	290156	169466		86689.1	73997	113668				238267	651884	270164				40972.2	191491	306406	663791	892108	873277	490681
tr|Q5SQ27|Q5SQ27_MOUSE	Sec14l3	MCG140354	1063.02	56.61	46084	20	19	19								3.35145e+06	6.1119e+06	2.90435e+06
sp|Q08652|RET2_MOUSE	Rbp2	Retinol-binding protein 2	160.54	25.37	15610	3	3	3																													1.22007e+06	9327037	1820373
sp|Q8R191|SNG3_MOUSE	Syngr3	Synaptogyrin-3	179.9	16.16	24561	3	3	3					442258	449453					2.00885e+06	362154	1.01359e+06													2.12115e+06	1.67675e+06	689347				1.17156e+06	245926	431176							825422
sp|Q9QZQ8|H2AY_MOUSE	H2afy	Core histone macro-H2A.1	887.01	47.31	39735	13	11	11		55853.3	100128	148756	631993	540656	509678	256283	364050	253014	85661.7	76347.9	178171	139945	71122.5	140677							140425	163171	106777	406146	374084	298862				748090	543415	320521	443257	217069	216531	123625	665983	562186	1.16987e+06
sp|Q64374|RGN_MOUSE	Rgn	Regucalcin	819.3	44.82	33407	13	13	13																																						3142228	4.54163e+06	4.61249e+06
tr|D3YYK8|D3YYK8_MOUSE	Mapre2	Microtubule-associated protein RP/EB family member 2 (Fragment)	641.1	56.92	29425	12	11	10					1.12248e+06	1.0174e+06	961107	378567	667530	368113	960751	229208	904311													151046	49385.3	90310.9				1.96698e+06	864869	1.89395e+06							221398
sp|Q8BUV3|GEPH_MOUSE	Gphn	Gephyrin	1944.11	39.66	83282	31	31	30					1649406	1.3063e+06	867935				1.62558e+06	945648	1.02505e+06													412317	349028	133517				371935	256809	230513				47428.7	93208.6	23944	1.05332e+06
sp|Q8BI08|MAL2_MOUSE	Mal2	Protein MAL2	104.84	17.71	19094	2	2	2								1.03312e+06	1.38805e+06	851892	421767	255110														3.07236e+06	2814458	2.40275e+06
sp|P54823|DDX6_MOUSE	Ddx6	Probable ATP-dependent RNA helicase DDX6	874.25	35.82	54192	15	15	15		60843.7	93380.1	69907.4	1.67274e+06	1.21384e+06	1.13658e+06	391365	1.01602e+06	614830	124810	79839.8	226834	98945.4	26996.3	139593	5954.93	8483.06					297840	335826	402190	151744	148390	166645				712688	559049	772889	378247	309111	399560	15033	26001.8	22004.8	181104
sp|O88737|BSN_MOUSE	Bsn	Protein bassoon	8311.35	42.72	418843	130	127	123					64037.4	61273.4	59268.5				1.27301e+06	626997	706397													2.54901e+06	2.09185e+06	1.46515e+06				1.11494e+06	665860	520811							401024
sp|Q05920|PYC_MOUSE	Pc	Pyruvate carboxylase, mitochondrial	2456.98	38.71	129685	40	40	39		1.0574e+06	1.01826e+06	680929							223505	224008	279947																						788972	1.23252e+06	779613	1.64171e+06	2.41532e+06	1.85699e+06
sp|Q64471|GSTT1_MOUSE	Gstt1	Glutathione S-transferase theta-1	395.36	25.83	27374	9	9	9		76440.8	101338		1.46097e+06	2.01995e+06	977848	1.0952e+06	1.71471e+06	1.15566e+06																									59121.6	83596	60315.5	1.19548e+06	1531738	665849
sp|Q8R429|AT2A1_MOUSE	Atp2a1	Sarcoplasmic/endoplasmic reticulum calcium ATPase 1	3545.79	39.74	109425	49	27	27								5053.76		7557.13										7.23369e+06	3.26871e+06	1.61981e+06										6860.88	4577.89	8115.31
sp|Q5M8N0|CNRP1_MOUSE	Cnrip1	CB1 cannabinoid receptor-interacting protein 1	361.37	62.2	18612	6	6	6					1156616	926175	780179				3.40713e+06	1.28745e+06	3.56563e+06													96524.4	82232.9	50605.2				137549	51651.2	182698							146513
sp|Q8BHS3|RBM22_MOUSE	Rbm22	Pre-mRNA-splicing factor RBM22	735.04	37.38	46896	13	13	13		369906	692109	604752	385943	286479	246476	250715	470896	232653													408755	524093	560564	559265	526432	567151				678605	661856	440627				139518	226972	285837	1.02568e+06
sp|P08228|SODC_MOUSE	Sod1	Superoxide dismutase [Cu-Zn]	320.71	32.47	15943	4	4	4																										215452	150170	158422	24970.9	973172	214560				59920.9	56260.5	80032	2.72604e+06	4.80545e+06	2235596	153904
sp|P12815|PDCD6_MOUSE	Pdcd6	Programmed cell death protein 6	322.29	30.89	21867	6	6	6		273395	331460	215633	143135	104521	122469	59959.8	162857	132676	115346	81636	273260	154739	123959	140502							428908	394693	236983	743294	428380	394330	299539	816440	662768	785444	293292	632585	478772	230653	548221	187843	388564	260836	571027
sp|P54869|HMCS2_MOUSE	Hmgcs2	Hydroxymethylglutaryl-CoA synthase, mitochondrial	1604.98	44.69	56823	24	23	23																																			45728.8	65164.5		4.20018e+06	3.69772e+06	3.95972e+06
sp|Q8BVY0|RL1D1_MOUSE	Rsl1d1	Ribosomal L1 domain-containing protein 1	903.72	38.94	50421	14	14	12		313024	516651	470379	562997	447187	447098	295071	318916	247933				976798	1.07109e+06	1.00194e+06							892564	1.04644e+06	1.24735e+06	30784.2	36730.7		32322.7	63326.1	82380.2	73389.2	87581	71201.5	235300	155307	188064	251812	252331	307251	82961.1
tr|Q61635|Q61635_MOUSE	Ifi47	GTP-binding protein	1799.16	61.43	46785	28	26	26								2.67497e+06	4.77753e+06	3.60275e+06				402089	81734	333603																			36713.6	33295.4	13897
sp|O88455|DHCR7_MOUSE	Dhcr7	7-dehydrocholesterol reductase	362	14.01	53919	5	5	5																																			1.45629e+06	981838	1.0279e+06	2477916	3.70521e+06	2.29683e+06
sp|P45952|ACADM_MOUSE	Acadm	Medium-chain specific acyl-CoA dehydrogenase, mitochondrial	674.58	28.74	46481	13	13	12		2599242	3.38526e+06	1.23734e+06	6772.88	23281.1	5147.25										31249.3	151232	139502																138727	78024.6	92188	1.27287e+06	1.64163e+06	1.14252e+06
sp|Q9D3R3|CEP72_MOUSE	Cep72	Centrosomal protein of 72 kDa	1518.35	48.14	72433	25	25	25																							3.70975e+06	3.45531e+06	4.77573e+06
sp|Q9CQF8|RT63_MOUSE	Mrpl57	Ribosomal protein 63, mitochondrial	89.51	12.75	11952	1	1	1		789698	1.14338e+06	1.10724e+06							356475	203123	370978	156364	278231	260737				552600	226559	65770.8	529025	448737	541268	206127	295006	337791	53233.9	121492		324173	161220	194687				865298	784909	618882	264803
sp|P47740|AL3A2_MOUSE	Aldh3a2	Fatty aldehyde dehydrogenase	817.47	30.79	53971	13	13	13		379581	506548	445631	206417	152634	172618	1465015	2.74227e+06	1.53106e+06	58375.9	25149.6	125031	18214		40903.2							245017	174561	224192					20966.5	51356.8	265906	152782	308691	61660	42457.8	50285	822681	612751	795954	17923.7
sp|P28663|SNAB_MOUSE	Napb	Beta-soluble NSF attachment protein	1378.3	72.15	33557	21	17	17					1.2993e+06	1.06382e+06	1.04865e+06				3.01578e+06	920666	2.76377e+06													324489	207297	178115				178150	151361	303739							160877
sp|Q61584|FXR1_MOUSE	Fxr1	Fragile X mental retardation syndrome-related protein 1	2152.42	49.48	76222	33	31	31		78565.1	84928.2	115785	23920.4	20881.5	55602.5	40417.5	67754.4	49148	20672.3	10195.7	22031.8				73378.8	68383.6	16781.3	10144.4	6079.28		2.92498e+06	3.30498e+06	3.34904e+06	155622	105868	163009				213057	295531	187753				90053.9	59715.5	28725.6	71159.1
sp|Q64524|H2B2E_MOUSE	Hist2h2be	Histone H2B type 2-E	712.06	38.1	13993	8	2	2					559137	529798	525146				569967	399028	811949										231946	245104	253392	176035	176307	220116				900020	610170	877292							1.52552e+06
sp|P17751|TPIS_MOUSE	Tpi1	Triosephosphate isomerase	615.32	49.16	32192	10	10	10		335429	319045	167202	66088.6	78865.3	148142				70407.3	99353.2	195094	272543	70954.8	16845.8	42538.6	261610	18473.7	96126.1	45407.8					1.20896e+06	801108	694818	106591	1.15715e+06	314518	262272	320311	216023				852272	1.32109e+06	671453	657045
tr|A0A087WPF8|A0A087WPF8_MOUSE	Abhd14b	Protein ABHD14B (Fragment)	452.17	50	18398	7	7	7		1.38666e+06	1.0428e+06	1.08521e+06	1.5139e+06	1741709	824620	514596	657148	338915	66605.5	37137.1																								58826.3	27957.2	798787	1.08305e+06	507917
sp|Q8K3H0|DP13A_MOUSE	Appl1	DCC-interacting protein 13-alpha	1719.81	48.8	79328	27	27	25		7744.64	13225.6	12350.2	1.29025e+06	761487	717048	863865	1.57815e+06	898375	290185	93754.1	463951	37206.3	3494.68	6625.15							158091	192001	360100	195998	124314	88457.6				727555	324903	803133	468405	274207	362626				196715
sp|Q9DCH4|EIF3F_MOUSE	Eif3f	Eukaryotic translation initiation factor 3 subunit F	759.01	36.29	37984	14	14	14		149966	207468	168007	864184	695486	535341	895154	1.85263e+06	1.10296e+06	104670	66971.5	241945	34768.2		48910.6							504497	467208	576660	44166.6	25622.5					140660	32274.7	152457	944690	792069	793873		150822	11038.1
sp|Q62420|SH3G2_MOUSE	Sh3gl2	Endophilin-A1	1053.53	40.06	39955	17	15	15					764742	757114	783133				1.87277e+06	751568	2.1814e+06													339577	325989	184649				1.17359e+06	813088	1.42041e+06							49868.5
sp|Q9JI48|PLAC8_MOUSE	Plac8	Placenta-specific gene 8 protein	82.78	13.39	12353	1	1	1														2.66755e+06	3.81489e+06	3.05434e+06													345488	1107246	549129
sp|Q9DC71|RT15_MOUSE	Mrps15	28S ribosomal protein S15, mitochondrial	475.97	33.72	29464	10	10	10		1.01751e+06	1903791	1.53572e+06	28052.5	23565.9	17121.7				136124	162145	257290	26279.1	35808.6	108876	37884.9	118922	95401.6	308558	220616	50841.5	227757	258337	298894	48714.6	22711.6	190369	156486	597487	276929	52938.7	53365.2	100286	38162	33856.3	95562	899905	695224	557097	288327
sp|O88544|CSN4_MOUSE	Cops4	COP9 signalosome complex subunit 4	1279.74	65.02	46285	22	22	22					1.87789e+06	1.38465e+06	1.23799e+06	755462	1.0952e+06	789628	786424	282844	682662										270250	124721	357986							248863	54734.7	374753	492330	239705	353077				18492.6
sp|O35218|CPSF2_MOUSE	Cpsf2	Cleavage and polyadenylation specificity factor subunit 2	244.48	10.74	88383	7	7	6					55413.9	20902.6	44033.1																35959.4	22316.2	46071.5							1701.3	1631.38	3360.25							5.14477e+06
sp|Q9JJV2|PROF2_MOUSE	Pfn2	Profilin-2	269.43	25.71	15032	4	4	4					289253	273965	394056				668223	766360	742047													1.71111e+06	1.22576e+06	1.43173e+06				579850	536982	513097							912934
sp|Q7M6Y3|PICAL_MOUSE	Picalm	Phosphatidylinositol-binding clathrin assembly protein	1173.16	30.15	71543	17	15	14		315095	259804	299304	559177	417077	351949	1.47304e+06	2.63687e+06	1.55717e+06	362545	27695.3	276320	63542.9	2466.56	62154.2							156230	96670.3	159681	177374	102633	96199.2				351602	129158	356048	373683	173416	127838	71198.5	159409	25635.6	52870.1
sp|Q62376|RU17_MOUSE	Snrnp70	U1 small nuclear ribonucleoprotein 70 kDa	420.98	19.87	51992	8	8	8		733632	1.01309e+06	998945				244996	327987	201492													576282	923607	798696	31785.7	56121	140066				875113	895656	817347	35535.3	14978.6	19861.7	149836	580027	591047	522262
sp|P57746|VATD_MOUSE	Atp6v1d	V-type proton ATPase subunit D	488.94	44.53	28369	10	10	10		246562	316264	225579	1.45999e+06	723387	1.08449e+06	155951	235963	240387	926936	547506	1.35625e+06													390363	343352	295710				394010	245082	451679	39243.7	28216.6					627825
sp|P01887|B2MG_MOUSE	B2m	Beta-2-microglobulin	126.92	15.97	13779	3	3	3		357754	508956	369035					370250	650686																			354998	391702	308393				2.35058e+06	1.53701e+06	2.14563e+06	527776	912014	498319
sp|Q99K48|NONO_MOUSE	Nono	Non-POU domain-containing octamer-binding protein	1273.78	41.86	54541	26	25	21					3.40234e+06	2.85202e+06	2.56917e+06	129803	82346.7	80914.1	527473	313767	584261	62108.7		36533.5																110577	65069	195884	105462	78839.8	84834.3
sp|Q02248|CTNB1_MOUSE	Ctnnb1	Catenin beta-1	1706.98	40.46	85471	26	20	20		64724.5	112392	64031.2	616290	468695	342607	135732	157839	165919	899085	623927	1.00351e+06													862211	471018	536321		14485	15040.3	937668	1186332	861132	84934.2	44784.9	78208.1				520719
sp|Q8VBV7|CSN8_MOUSE	Cops8	COP9 signalosome complex subunit 8	279.53	30.14	23256	4	4	4					1.38184e+06	1.09751e+06	1348417	326269	1.00628e+06	663826	789309	379497	936722										169891	353454	407815							366127	105883	516580	294046	422925	645939
sp|Q60597|ODO1_MOUSE	Ogdh	2-oxoglutarate dehydrogenase, mitochondrial	2513.55	49.27	116449	45	38	38		578930	755877	476518	19758.8	19960.3	15253.1	215506	79207.5	90333.3	480979	203181	300070	18636.8		21470.4	568626	655463	678717	1.47824e+06	1.04859e+06	267935	34441.6	56628.1	72910.6	439234	310941	340174	45435.4	77731.1	70719.3	319419	112555	112536	20280.8	8319.65	51069.1	214926	451999	140893	126373
sp|O35643|AP1B1_MOUSE	Ap1b1	AP-1 complex subunit beta-1	2959.59	50.05	103935	49	28	28		95153.2	116755	71273.9	2.12445e+06	1.52025e+06	1.32661e+06	263712	537235	320113	872598	250775	860771										119268	56150.4	115316	30586.7	18875.3	21707.3				519697	152552	574306	184790	208611	182698	49761.9	86971.8	55180.7	160606
sp|Q569Z6|TR150_MOUSE	Thrap3	Thyroid hormone receptor-associated protein 3	1324.06	25.13	108178	22	21	21		48463.2	127461	93930.5	696678	791878	454302	294275	473231	348921	56249		45914.5	780495	1.03725e+06	625298	17330.2	5079.37					903709	792476	804311	91264.1		26177.8				264259	356575	336299	32751.9	37270.7	38556.8	39434.7	32651.7	33654.8	582078
sp|Q9JIX8|ACINU_MOUSE	Acin1	Apoptotic chromatin condensation inducer in the nucleus	1344.09	20.25	150719	22	22	22		179884	288712	186949	529125	431937	394093	592242	606840	526024	48281.8	3910.75	10730	635542	642620	464614	17583	8793.17	7053.18	6348.37	3601.93	994.107	666576	308393	388803	275745	129696	113172	89727.1		16028.3	355783	419828	375104	140368	71375.3	81340	124192	163068	95421.8	745730
sp|Q8BHZ0|FA49A_MOUSE	Fam49a	Protein FAM49A	1403.57	63.47	37343	23	18	18					141789	96891.4	110822	1.96754e+06	3.48879e+06	2.11195e+06	374294	86829	477820	197810	61957	198667										224579	212351	197470				293990	124578	318267	86091.4	32479.1	28906				109339
sp|Q8BH95|ECHM_MOUSE	Echs1	Enoyl-CoA hydratase, mitochondrial	652.4	38.28	31474	11	11	11		351491	702350	270895	1.56731e+06	1.00771e+06	1.05238e+06		38397.2	26910.6	237296	78719.9	148782				13789.2	38495.3	31414.5											45341.4	53354.2	66737	39325.5	135345	245126	439736	204406	1104198	1581038	1.58089e+06
sp|Q8VDT9|RM50_MOUSE	Mrpl50	39S ribosomal protein L50, mitochondrial	231.21	27.04	18213	4	4	4		779661	1015016	1.07138e+06							387449	80767.3	391355		111405	110917	71393	210210	146313	489181	325385	106746	281079	342027	393513	190627	46162.2	203401	267976	396042	184158	168328		138938	201149	105277	258267	451547	717062	747165	221792
sp|Q9JLR9|HIG1A_MOUSE	Higd1a	HIG1 domain family member 1A, mitochondrial	247.75	55.79	10425	4	4	4					25442.5	109706											2.3278e+06	4.29458e+06	3.8326e+06																166336	138301	149236
sp|Q924K1|AIPL1_MOUSE	Aipl1	Aryl-hydrocarbon-interacting protein-like 1	1209.92	54.88	38212	21	21	21					4.88874e+06	2.99016e+06	3.1248e+06
sp|P53810|PIPNA_MOUSE	Pitpna	Phosphatidylinositol transfer protein alpha isoform	890.9	55.35	31893	17	15	15		3242.66		4511.78	1.37539e+06	1.02093e+06	945379	807766	1.66729e+06	668939	1.13137e+06	430008	1.21855e+06	44537.9	34588.4	13247.2							4468.94		6991.23	5973.27	5912.08			65481.9	40866.2	227014	83920.4	299280	240664	363475	238401				11381.6
sp|E9PZQ0|RYR1_MOUSE	Ryr1	Ryanodine receptor 1	15353.4	49.59	565039	262	243	240											1386.58		1224.23							6.54104e+06	3.25049e+06	1.13467e+06
sp|P46978|STT3A_MOUSE	Stt3a	Dolichyl-diphosphooligosaccharide--protein glycosyltransferase subunit STT3A	704	14.75	80598	12	12	12		219994	260842	332897				62132.6	31152.8	67568.4				18227.7	25353.8	27301.4							24187.3	18409.1	20773.5	19003.1	9803.01	9250.72	96565.6	10246.8	99340.7	19172.2	14675.8		14697.4	16436.3	12441.8	3.1975e+06	3.78718e+06	2349690	9449.22
sp|O08547|SC22B_MOUSE	Sec22b	Vesicle-trafficking protein SEC22b	739.3	43.26	24741	11	11	11					1.66705e+06	1.26172e+06	669760	66745.2	251085	266437	68890.7	51046.2	210541										449314	164141	250638							127517		149912	1.65402e+06	1.24018e+06	1.17078e+06	159602	649200	145076	45665.1
sp|Q4LDG0|S27A5_MOUSE	Slc27a5	Bile acyl-CoA synthetase	1365.39	39.19	76203	24	24	24																																						3.48356e+06	3.13265e+06	4.15001e+06
sp|P09541|MYL4_MOUSE	Myl4	Myosin light chain 4	695.82	59.59	21159	11	10	10								2.68583e+06	3.53839e+06	2.077e+06													5122	111364	142400	11832.5		6584.2								2.15937e+06	27468.5
sp|Q9DCW4|ETFB_MOUSE	Etfb	Electron transfer flavoprotein subunit beta	740.33	48.63	27623	12	12	12		730341	1.12123e+06	651266				21454.9	44345	45026.4							158939	375250	532360										7990.45	44359.5	55401.5				149456	61734.1	110321	1.82045e+06	2.65817e+06	2.11855e+06
sp|Q9CQI6|COTL1_MOUSE	Cotl1	Coactosin-like protein	280.06	51.41	15944	6	6	6					644404	1246996	347692		352959	255516	2.44787e+06	754316	1.26314e+06	1.55999e+06	711990	311490																149286		140853	56912.9	130616	42979.6				130127
sp|P50172|DHI1_MOUSE	Hsd11b1	Corticosteroid 11-beta-dehydrogenase isozyme 1	735.64	33.22	32364	14	14	14		2232.47	10575.9	6688.28				57019.1	103504	82383																												3272896	3.25258e+06	3853792
sp|P11032|GRAA_MOUSE	Gzma	Granzyme A	650.14	44.23	28599	11	11	11								383241	1.60955e+06	161226				636251	934427	519421													465396	3.66016e+06	2.26506e+06
sp|P56546|CTBP2_MOUSE	Ctbp2	C-terminal-binding protein 2	962.2	39.78	48957	17	13	12					4.40055e+06	3.41632e+06	2.80387e+06
sp|Q9ES97|RTN3_MOUSE	Rtn3	Reticulon-3	714.03	19.29	103879	12	12	11		134128	97895.2	91249	1.7255e+06	1.15724e+06	900959	276520	312229	284959	964216	334250	741097	31888.7		35502.1							99924.2	79029.8	72993.4	284682	274761	241690				303383	166723	347397	237878	195436	174875				412644
sp|P16125|LDHB_MOUSE	Ldhb	L-lactate dehydrogenase B chain	764.92	37.13	36572	12	11	11		1.92739e+06	1.93559e+06	452258							133172	104364	89831.9				73160.8	96801.7	107961							968933	777010	666524		11886.1	16379.5	327475	428054	166434							1.04229e+06
sp|Q9JJZ2|TBA8_MOUSE	Tuba8	Tubulin alpha-8 chain	2578.34	60.58	50052	34	9	9								125813	182779	118516	48543.8		45177.1					27879.6	25969.8				688760	568416	658581	245762	232494	274138				3.62473e+06	1.31758e+06	1.83958e+06	73155.5	64924.9	70932.6				89523.5
sp|Q9Z0X1|AIFM1_MOUSE	Aifm1	Apoptosis-inducing factor 1, mitochondrial	1619.71	38.24	66765	27	27	25		474929	738547	438068	66381	47297	49135.2	54718	69667.2	52581.5							775027	1.8702e+06	1.85756e+06				97842.2	91177	108964							92198.3	56188.2	50120.5	629801	570268	624441	501375	501508	548982	10097.8
sp|Q9ERL9|GCYA1_MOUSE	Gucy1a1	Guanylate cyclase soluble subunit alpha-1	2037.16	62.95	77588	40	40	38					953734	502797	505240	2.2556e+06	4.14436e+06	1.91853e+06																						6576.35		11486	15302.5	15148.9	16659
sp|P11725|OTC_MOUSE	Otc	Ornithine carbamoyltransferase, mitochondrial	983.65	35.03	39765	16	16	16																														33415.2	28118.1							3.14461e+06	3.49334e+06	3.63552e+06
sp|Q8R2Y0|ABHD6_MOUSE	Abhd6	Monoacylglycerol lipase ABHD6	365.86	24.11	38205	7	7	7					30468.1	21374.7	24563.5																			3.82683e+06	3.81701e+06	1.37479e+06							234803	530950	469784
sp|Q8R0A7|K0513_MOUSE	Kiaa0513	Uncharacterized protein KIAA0513	708.41	34.15	46318	12	12	12					2.65509e+06	2.30171e+06	2.15541e+06				463614	228351	739030																			243653	88878.5	435248							481593
sp|O08917|FLOT1_MOUSE	Flot1	Flotillin-1	1661.12	61.21	47513	26	26	26					52760.4	80164.8	95083.4	15448.5	27702.9	14368.3	1.11133e+06	579536	1.47544e+06				725328	1.42099e+06	1.11352e+06	400832	311036	86035.3	73119.5	24646.1	72613.2	285827	121067	104309				16693.1		34039.1	517290	362287	671024				186792
sp|Q921F4|HNRLL_MOUSE	Hnrnpll	Heterogeneous nuclear ribonucleoprotein L-like	1302.57	45.18	64125	21	21	18		31211.1	42056.6	42791.2	1.76934e+06	1.10673e+06	1.23632e+06	469317	927600	474244	70681	1054.49	79502										510349	318437	685572	44059.2	12526.3	27454.1				697111	298914	660152	241356	151143	194950				56151.3
tr|D3YTQ3|D3YTQ3_MOUSE	Hnrnpdl	Heterogeneous nuclear ribonucleoprotein D-like	761.87	29.29	46270	13	12	9					100639	108058	105768				57442.4	33627.5	54904										462331	782316	839328	1.08092e+06	595396	1.05332e+06				836100	1.0159e+06	591379							915880
sp|Q922F4|TBB6_MOUSE	Tubb6	Tubulin beta-6 chain	2736.43	73.83	50090	39	17	17								746025	1.46236e+06	761720													223104	207850	365038							21727.1	296231	579415	1.05868e+06	934774	977909	43211.5	117945	52970.6	737079
sp|Q3TBW2|RM10_MOUSE	Mrpl10	39S ribosomal protein L10, mitochondrial	758.75	59.54	29396	12	12	12		582346	969019	982872	183161	127863	103356	63738.5	120654	63827.9	417390	237486	373531		7476.5	1270.63	84490.4	196831	122767	78289.6	92731.1		409607	312944	556235	239377	143936	166141	151603	287586	120228	238528	153087	85450.1	47265.8	20267.3	50088.4	442578	515013	446275	282176
sp|Q9CQV5|RT24_MOUSE	Mrps24	28S ribosomal protein S24, mitochondrial	179.71	23.35	18901	3	3	3		741472	1.38731e+06	1.10311e+06	133305	101768	86640.1				225100		228344				90263.6	298944	233431	324525	167470	60309.4	469559	368071	373846	204167	160330	173896	13979.6	39159.1	29171.4	229001	135621	175916	177250	91666.3	148366	779538	617153	574827	46316.7
sp|Q99020|ROAA_MOUSE	Hnrnpab	Heterogeneous nuclear ribonucleoprotein A/B	498.61	29.12	30831	8	8	8		348679	293097	419712	185392	179170	219964	137664	93341.3	74917.8	101413	89435.7	17966.8	10041.6	128692	11174.2							985473	830715	937820	224770	159229	316691				228377	388692	271458				596704	832445	634627	364549
sp|Q9QXD6|F16P1_MOUSE	Fbp1	Fructose-1,6-bisphosphatase 1	1348.69	56.51	36912	19	19	19		466653	543199	200796																																		2377744	3.66649e+06	2.83542e+06
sp|Q9CY16|RT28_MOUSE	Mrps28	28S ribosomal protein S28, mitochondrial	318.18	39.78	20520	6	6	6		600069	782862	660540	108211	104826	61474.5				408357	245543	290231				310392	295611	382729	342995	216546	86426.5	321823	275639	316046	145289	133356	114235	120373	298847	136111	198443	105521	94501.7				718765	747105	558553	359931
sp|Q9CZ04|CSN7A_MOUSE	Cops7a	COP9 signalosome complex subunit 7a	680.06	49.45	30224	10	10	10					1.34274e+06	1.04785e+06	1263619	496322	895900	385520	674566	304618	873332										180768	132127	244170	49437.3	41095.6	34957.1				215791		224806	609014	433660	495259				49337.4
tr|A0A0R4J0K2|A0A0R4J0K2_MOUSE	Ckap5	Cytoskeleton-associated protein 5	4064.6	43.41	223519	73	73	69					696731	430400	396019	810785	1.29377e+06	618613	82170.5	14481.8	123843	8875.34		6278.9							1.25432e+06	723496	1.42094e+06	25600	22235.6	5714.47				547286	231473	582139	193477	91688.4	119294				119084
sp|P61327|MGN_MOUSE	Magoh	Protein mago nashi homolog	882.21	84.93	17164	14	2	2		395327	522742	449051	523359	490465	334179	353407	464254	383856	100696	57707.7	95100.8	234937	269105	211838							420982	409306	382437	163675	197448	179284	158687	16069.6	135224	345680	288868	226561	170838	91578.5	75376.2	272510	323929	280769	326338
sp|P62880|GBB2_MOUSE	Gnb2	Guanine nucleotide-binding protein G(I)/G(S)/G(T) subunit beta-2	1016.16	55.29	37331	16	10	10		95549.6	176984	167978	107880	108620	59947.4	111860	230068	164430	1.4745e+06	882498	1.78669e+06	4472.73		7780.73								52593.5	44044.1	854073	860358	598791				142976	125302	116327							575116
sp|Q8BTF8|RALYL_MOUSE	Ralyl	RNA-binding Raly-like protein	624.5	25.26	32452	10	8	8					55696.2	50676.6	54025.1				139945	51277.5	101824													1207184	934660	1.14497e+06				1.3225e+06	1.68299e+06	1.08242e+06							714106
sp|P41216|ACSL1_MOUSE	Acsl1	Long-chain-fatty-acid--CoA ligase 1	1952.42	48.07	77951	33	31	30		187044	277233	177768	189431	84205.4	18022.8	109415	178487	103448	88005.9	37536	82920				103983	253776	307486								24402.3	11427.7		8703.45	9257.3				1.99872e+06	1.71555e+06	1.90216e+06	655664	790134	677824
sp|P16015|CAH3_MOUSE	Ca3	Carbonic anhydrase 3	792.2	56.54	29366	15	15	15																																						2.87128e+06	4217447	2.89692e+06
sp|Q64442|DHSO_MOUSE	Sord	Sorbitol dehydrogenase	683.8	33.89	38249	11	11	10		444522	345907	27934.2																																		3.2477e+06	3.70505e+06	2.20504e+06
sp|Q99PU8|DHX30_MOUSE	Dhx30	ATP-dependent RNA helicase DHX30	2687.72	46.26	136668	50	49	49		428804	551429	579976	69986.7	48634.6	36215.9	79175.4	86252.9	47092.5	30460.3	3525.79	19654	89470.8	42532	43846.6							1.05761e+06	846009	1.13002e+06	547946	495359	384531				509275	486107	326227	110986	71219.9	85653.8	166632	124531	89078.4	504121
sp|Q63810|CANB1_MOUSE	Ppp3r1	Calcineurin subunit B type 1	534.65	66.47	19300	9	9	8											2.36773e+06	1.14127e+06	2.19407e+06													818828	579883	1.22574e+06				264071	330943	319150							192209
sp|E9PVA8|GCN1_MOUSE	Gcn1	eIF-2-alpha kinase activator GCN1	7861.78	53.58	293021	131	131	128		46313.6	47825.8	51744.4	126225	89437	70392.1	950451	1.60762e+06	822221	2998.19		6226.7	13546.7	3022.17	15384.9							1.57563e+06	834500	1.95397e+06							129403	41154.9	116957	611262	291472	474969				1334.4
sp|P99029|PRDX5_MOUSE	Prdx5	Peroxiredoxin-5, mitochondrial	592.86	49.05	21897	10	10	10		604576	997426	365294	35268.6	26385.7	11253.7		31934.4	37313.6	1.1386e+06	729906	459846				20543.4	36570.8	101293							766681	470170	636190	42416.6	259312	140198	58951.6	142724	159698				485641	939926	575227	195132
sp|Q9Z1M8|RED_MOUSE	Ik	Protein Red	966.87	33.75	65616	17	17	17		267934	343803	349786	326737	208790	219033	168290	373301	126583													429460	483250	552022	320728	324229	291450				611956	757637	477275	12657.1		17394.6	80749.1	106908	144874	1.09194e+06
sp|Q08857|CD36_MOUSE	Cd36	Platelet glycoprotein 4	530.6	24.58	52698	10	10	10		36599	60377.3					1.20044e+06	2.13672e+06	1.53938e+06				39342.9	53660.8	45139.3	705807	1.59361e+06	2.08223e+06																147322	57832	71750.1		43732.7	24849.2
sp|P25688|URIC_MOUSE	Uox	Uricase	735.76	44.22	35039	14	14	13																																						2.94263e+06	3.87301e+06	3.02036e+06
sp|Q91XE8|TM205_MOUSE	Tmem205	Transmembrane protein 205	107.78	13.76	21180	2	2	2		94726.3	108337	73453.7				91351.3	246849	118557							26991.6		25938.3																918646	902441	938885	1.96921e+06	2.17247e+06	2.10705e+06
sp|Q9QYA2|TOM40_MOUSE	Tomm40	Mitochondrial import receptor subunit TOM40 homolog	666.56	45.15	37895	12	12	12																	1.89949e+06	4.53738e+06	1.95633e+06													50713.3		55839.9	457949	585261	228759
tr|Q8K154|Q8K154_MOUSE	Ugt2b34	UDP-glucuronosyltransferase	910.23	30.64	60877	17	17	16																													2112.69	71635.9	54111							3.17263e+06	3.26596e+06	3.18599e+06
sp|P22892|AP1G1_MOUSE	Ap1g1	AP-1 complex subunit gamma-1	1381.02	33.45	91350	23	23	23		112359	92032.9	84232.9	427239	292119	292590	642672	1.19453e+06	526772	117247	22812.2	153112	28955.1	7901.54	14965.5							1.5053e+06	1.76228e+06	1.70616e+06	17216.7	12118	9101.91				54959.2	28291.8	64817.5	173304	122795	184500		15005	10986.4	24436.2
sp|O35326|SRSF5_MOUSE	Srsf5	Serine/arginine-rich splicing factor 5	460.68	23.79	30891	8	7	7		136620	248206	375843	1.21492e+06	1.08654e+06	994817	79678.5	156321	95575.3	430185	174437	265272	133160	89315.5	76475.9							695970	847604	975743	112615	50137.1	120274				91153.8	181840	89360.5	41236.4	42064.5		175848	222047	254196	98810.7
sp|Q8CGK3|LONM_MOUSE	Lonp1	Lon protease homolog, mitochondrial	2559.11	41.73	105843	45	45	45		10091.8	10068	9909.42	82320.4	77997	89455.6	4750.05	12316.2	5926.93	108813	66099.5	181238										8372.56	8033.05	16043	3256.53	3594.74	2557.21				3966.91	2477.2	3713.54	3.19067e+06	3.33613e+06	2.41514e+06	14909.7	24815.6	20548.6
sp|Q9DBZ5|EIF3K_MOUSE	Eif3k	Eukaryotic translation initiation factor 3 subunit K	551.61	58.72	25087	10	10	9			42677.1	30493.4	434587	336503	342336	763274	2.09525e+06	1.09585e+06	43202		32821.5										1.15694e+06	614957	1226061							279728	134840	210433	338055	158959	270261				19943.3
tr|E9PZF0|E9PZF0_MOUSE	Gm20390	Nucleoside diphosphate kinase	452.09	47.94	30200	9	9	9		405130	682861	193575				102724	103516	172976				44652.2	50486.7	61708.9	373524	1.35035e+06	942226								100156	62078.2	105420	631118	440322				183146	73994.6	129199	957636	1.56192e+06	878413
sp|Q6ZQI3|MLEC_MOUSE	Mlec	Malectin	582.3	38.49	32342	10	10	10		514219	632792	532977													14320.1	67068.3					50941.8	76424.1		20829.8	64606.5	24127.9	33852.8	68385	26592.1				101107	33446.8	45376.7	2.24472e+06	2.54799e+06	2.50637e+06
sp|O54946|DNJB6_MOUSE	Dnajb6	DnaJ homolog subfamily B member 6	460.43	18.63	39807	8	7	7		80336	126868	88272.3	180196	132482	120725	226426	266417	227762	460904	279196	625049										135340	175084	87690.4	1.03522e+06	973092	1.16971e+06				774619	418648	425117	81985.9	56469	50002.3				427657
sp|P63044|VAMP2_MOUSE	Vamp2	Vesicle-associated membrane protein 2	530.51	60.34	12691	6	4	4					148720	80087.1	156350				603077	425219	676444													1.7843e+06	1.34976e+06	1.25244e+06				437808	280632	268804							734031
tr|Q6GT24|Q6GT24_MOUSE	Prdx6	Peroxiredoxin-6	818.9	69.64	24827	14	14	14		19207	26131.9					992160	1.24451e+06	1.62444e+06																92973.3	35094	44111.4	23465	176394	112513		24847.7	13579.1				2774631	1.1126e+06	1.09225e+06	30998.2
sp|Q8CAA7|PGM2L_MOUSE	Pgm2l1	Glucose 1,6-bisphosphate synthase	1643.19	50.72	70279	28	28	28					2.24471e+06	1732496	1.52306e+06				1.64383e+06	327268	1.68753e+06													16106.8	19624	14230.1				51777.6	13584.3	105965							4902.07
sp|Q921L3|TMCO1_MOUSE	Tmco1	Calcium load-activated calcium channel	167.4	19.68	21175	3	3	3					58227.7	62287.1	70584.6	398705	607805	292152							9602.76	46428	37255.1													396232	220502	351621	418472	330570	442469	1.9415e+06	1.89176e+06	1816647
sp|Q99JY9|ARP3_MOUSE	Actr3	Actin-related protein 3	841.53	50.72	47357	16	12	12		231280	474670	301542	127800	55352.2	94002.1	319747	632948	387053	685940	296600	342635	172554	199752	350825							36413.7	34992.2	53796.5	832857	529878	422874	30651.5	486011	32488.6	396674	237867	236209	50103.4	19174.7	57128.1		34761.1	36719.2	315998
sp|Q9WUA3|PFKAP_MOUSE	Pfkp	ATP-dependent 6-phosphofructokinase, platelet type	2760.71	53.57	85455	40	36	35			16875.3	19515.5	2.71526e+06	1.93491e+06	1.98352e+06				661895	293999	823958										23503.9	16843.3	25720.6	160014	106067	107472	33768.1	7174.78	113663	37240.9	27741.6	37153.4	12427.6	53783.5	51728.9				37272.4
sp|Q9CQ49|NCBP2_MOUSE	Ncbp2	Nuclear cap-binding protein subunit 2	215.14	27.56	18017	4	4	4		554078	799829	805392	205767	146116	166381	176769	160661		66160.1		66129.1										850509	796777	834307	192145	151438	200677	37120.9		65943	238856	289516	227192				238206	301032	231853	539912
sp|Q8BTM8|FLNA_MOUSE	Flna	Filamin-A	5066.33	45.52	281222	80	78	75		44940.2	93899	67110.6		2463.29	8269.3	1.7082e+06	2.9253e+06	1.45304e+06				345676	409317	497843							44254	28657.3	142517				65224.9	71670.6	122291				410970	462265	401919
sp|Q61301|CTNA2_MOUSE	Ctnna2	Catenin alpha-2	2885.27	51.73	105286	44	38	37					205814	117662	139804	3121.94	27168.9	19112	1.16024e+06	607598	1.02169e+06													892840	593206	646868				565436	920899	644854							596438
sp|Q9QZE5|COPG1_MOUSE	Copg1	Coatomer subunit gamma-1	2494.76	63.04	97513	38	36	33		9434.77	31104	22758.8	371770	257814	234151	1.45422e+06	2831583	1.33242e+06	4672.55	3231.98	8003.71	124471	17460.7	113996							167064	70001.4	261139							96612.9	13129.2	142989	619863	460463	617155		13306.7	9132.56
sp|Q99LD4|CSN1_MOUSE	Gps1	COP9 signalosome complex subunit 1	714.42	35.24	53442	13	13	13					1.91938e+06	1.37282e+06	764940	622496	693690	310213	489289	111587	292833										443869	226089	294945							229725		329833	452277	382669	281509
tr|A0A0A6YX73|A0A0A6YX73_MOUSE	Prkar2a	cAMP-dependent protein kinase type II-alpha regulatory subunit	1470.92	57.37	43166	22	18	18					3.25953e+06	2.41103e+06	2.11583e+06	13849.1	42368.5	26135.3	494224	223460	627944
sp|P07356|ANXA2_MOUSE	Anxa2	Annexin A2	1055.99	51.62	38676	18	18	17		114042	84765.4	99980.6				444062	436686	516931	29528.5	33653.1	21579.2	6985.94	90019.8	55434.3	17138.7		44180.4		3339.48	4442.45	1.83269e+06	1.09591e+06	2.00802e+06				118275	775665	411976				334902	288460	310970	3330.39	15054.4
sp|C0HKD8|MFA1A_MOUSE	Mfap1a	Microfibrillar-associated protein 1A	579.01	20.73	51954	9	9	9		261980	416055	362275	390531	339942	305269	169880	355779														474836	442548	430337	304062	295530	368130				590149	610362	458706				75360.2	145799	169773	771681
sp|Q8R0Y6|AL1L1_MOUSE	Aldh1l1	Cytosolic 10-formyltetrahydrofolate dehydrogenase	2513.63	64.41	98709	43	43	43		172400	260635	103960																									834.395	3298.92								2.67091e+06	2.90708e+06	3.03931e+06
sp|P20801|TNNC2_MOUSE	Tnnc2	Troponin C, skeletal muscle	733.73	55	18110	10	9	9																				3.97516e+06	3.01536e+06	2.13849e+06
sp|Q9DCF9|SSRG_MOUSE	Ssr3	Translocon-associated protein subunit gamma	84.35	7.57	21064	1	1	1								242076	523008	272213																84110.3	117266	95439.4				138202		140212				2.9583e+06	3674209	869451
sp|P49429|HPPD_MOUSE	Hpd	4-hydroxyphenylpyruvate dioxygenase	1019.43	48.35	45054	17	17	17																																						2.78365e+06	2.76945e+06	3.53363e+06
sp|Q91YI0|ARLY_MOUSE	Asl	Argininosuccinate lyase	1373.78	45.04	51739	25	25	25		221423	197053	102025																																		2.7695e+06	2.97045e+06	2.82269e+06
sp|A2AQ07|TBB1_MOUSE	Tubb1	Tubulin beta-1 chain	2038.61	71.84	50441	29	22	22								2.19861e+06	4.07922e+06	2.14525e+06				185035	111391	286536
sp|O35682|MYADM_MOUSE	Myadm	Myeloid-associated differentiation marker	278.41	15	35285	4	4	3								869406	1.84793e+06	1.10784e+06	285324	282568	435561	66338.6		212470	305290	426862	324143	266396	243972	30802.5	163994		426434	448472	249892	236972							169679	191384	166903
sp|P04919|B3AT_MOUSE	Slc4a1	Band 3 anion transport protein	1184.98	25.73	103136	22	22	20		125107	170330	296272				454933	942196	327680				350936	181299	355196	1.22801e+06	1.03588e+06	883667													234096	108613	148696	191861	511828	148183	235887	538172	409404	9688.43
sp|Q3UHJ0|AAK1_MOUSE	Aak1	AP2-associated protein kinase 1	2148.55	49.64	103346	32	30	30					1.82927e+06	1.44189e+06	1.12291e+06	129367	361097	194015	914738	209600	1.23477e+06													122468	121446	144478				340564	112706	381032							78395.1
sp|Q8JZR0|ACSL5_MOUSE	Acsl5	Long-chain-fatty-acid--CoA ligase 5	1292.07	44.22	76206	25	23	23								326028	504407	342700																			252674	1.58601e+06	688862				15943.8		3610.86	1.1312e+06	1.80757e+06	2.1927e+06
sp|Q9CZJ2|HS12B_MOUSE	Hspa12b	Heat shock 70 kDa protein 12B	1283.81	45.69	76119	25	22	22								2.14797e+06	3.74236e+06	2.49303e+06																						31169.7	9480.38	32608.8	150464	111402	122970
sp|Q9D883|U2AF1_MOUSE	U2af1	Splicing factor U2AF 35 kDa subunit	386.71	32.64	27815	7	7	7		314656	422995	487478	265647	191028	163665	561500	773048	692763	43771.5	20670.7	51499.2	784016	1.37169e+06	730762		4549.23	8797.42				87160.7	88514.7	126575	61821.7	49200.4	56876.7				147049	156470	140551	49534	32041	45963.5	59213.9	393875	112864	113907
sp|Q9DA79|DPEP3_MOUSE	Dpep3	Dipeptidase 3	1139.8	46.86	54247	19	19	18																							2.26152e+06	3.13224e+06	3433697
sp|P00688|AMYP_MOUSE	Amy2	Pancreatic alpha-amylase	1812.93	60.43	57318	28	17	16														80027.9	1.16755e+06	1.01248e+06														98886.2	7922.76							2.13712e+06	3.44962e+06	856959
sp|Q9CR67|TMM33_MOUSE	Tmem33	Transmembrane protein 33	270.09	15.79	28031	5	5	5		357791	277380	148726	512072	269791	290012	555874	1.10116e+06	478564													298632	238866	324464	49727.4	52436.9	41347.8				69058.5	28276.3	43527.6	279702	725886	716329	564338	547864	566162	159865
tr|A2AMW0|A2AMW0_MOUSE	Capzb	F-actin-capping protein subunit beta	1315.91	57.31	29295	21	5	5					72900	73623.6	62043	210573	405730	251654	582772	461101	712154													1.27485e+06	907783	1.20446e+06				422716	526045	537006							343644
sp|Q3UZZ6|ST1D1_MOUSE	Sult1d1	Sulfotransferase 1 family member D1	911.38	51.53	35083	17	17	17		2.07962e+06	3.40775e+06	2.99492e+06				7215.74	29279.2																					8697.87	12106.8							45322.4	125106	78877.9
sp|Q922H2|PDK3_MOUSE	Pdk3	[Pyruvate dehydrogenase (acetyl-transferring)] kinase isozyme 3, mitochondrial	1134.06	53.98	47923	21	19	19		184573	323344	214715				49563.8	69348.3	67424.7	188934	95385	219892										963821	1.21071e+06	1.36634e+06	1.0535e+06	220695	1.09261e+06				215993	64415.7	102102		12901.5	13301.7				817683
sp|Q9CR21|ACPM_MOUSE	Ndufab1	Acyl carrier protein, mitochondrial	497.61	21.15	17370	10	10	10																	4.11786e+06	2.46127e+06	2.18244e+06
sp|Q91X83|METK1_MOUSE	Mat1a	S-adenosylmethionine synthase isoform type-1	650.78	28.54	43509	10	10	10																																			40488.1	27751.8		2.51397e+06	3.1298e+06	3.04583e+06
sp|P61164|ACTZ_MOUSE	Actr1a	Alpha-centractin	1037.38	55.32	42614	17	8	8		30437	51607.5	29044.8	704741	545649	560620	614165	1.0074e+06	670557	355152	158606	266152	21502.3	13283.8								206332	219298	345201	257264	139291	235798				550191	278640	492599	16325.8	21946.7	15230.8				322650
sp|Q9WVC3|CAV2_MOUSE	Cav2	Caveolin-2	272.75	37.04	18227	5	5	5								917984	3487212	795486							397272	939041	754081	372126	225869	75953.4	246417	188956	91150.7										152898		86743.3
sp|P55096|ABCD3_MOUSE	Abcd3	ATP-binding cassette sub-family D member 3	1405.09	36.57	75475	21	21	20		622707	598065	379197	48489.5	36582.8	8615.56	929911	2.01665e+06	951959							17357.6	60462.1	18826.2				339510	161363	427463				29018.1	8309.56	80758.4				440111	265583	319856	300066	348312	278252
sp|Q5XJY5|COPD_MOUSE	Arcn1	Coatomer subunit delta	881.77	37.96	57229	18	18	18		90492.6	80162.4	77164.3	1.16999e+06	872259	529033	990538	1.38749e+06	869988	100506	33058.6	103842	86913.9	54664.6	105592							227261	99048.3	153207	30399	6122.44	14798.1	25882.9	12413.5	6909.06	199035	66924.8	176366	405372	295901	275445	4570.59	10322.2	7160.11	37572.9
sp|Q60634|FLOT2_MOUSE	Flot2	Flotillin-2	1532.39	56.54	47038	24	24	24					153413	359947	356669				638544	307341	720503				684088	1.25985e+06	954130	460392	300827	131369	16244.3	18771.6		400210	321482	105395				21363.8	3645.12	25097.9	404579	184982	438906				98353.5
sp|Q9JLM8|DCLK1_MOUSE	Dclk1	Serine/threonine-protein kinase DCLK1	1326.83	37.43	84153	24	22	19					318101	225601	251701				1.24806e+06	366614	1.26577e+06													1.14715e+06	921567	874546				78459.4	59060.3	93026.9							642012
sp|Q9CQX2|CYB5B_MOUSE	Cyb5b	Cytochrome b5 type B	348.23	58.22	16318	5	5	5		157308	167680	88470.3		36210.4	45278.5	173089	408860	276300							40697.7	75078.7	128458											349525	17219.8				462433	334565	496267	1.21525e+06	2.14975e+06	1.9776e+06
sp|P23116|EIF3A_MOUSE	Eif3a	Eukaryotic translation initiation factor 3 subunit A	2085.02	28.87	161936	39	39	39		118184	108918	87476.3	495873	343096	403694	765279	1.54787e+06	771032	65678.9	9973.27	81762.5	38707.2	20492.6	24760.4							430837	269561	529186	21985.7	10663.1	15099.1				209869	76488.5	247108	682335	488463	599956	7720.03	8908.28	9453.64	29197.6
sp|P97473|TRBP2_MOUSE	Tarbp2	RISC-loading complex subunit TARBP2	444.84	30.96	38842	8	8	8																							2.44689e+06	2.69351e+06	3.06752e+06				16952.5	97728.3	199042
sp|Q62167|DDX3X_MOUSE	Ddx3x	ATP-dependent RNA helicase DDX3X	2224.75	56.34	73101	35	6	6		102690	114098	111483	748531	463595	406363	538919	989064	527633	180575	39233.1	161347	157084	137592	146921							77070.9	51586.9	96510.6	193047	146853	134799				497268	280961	408063	456634	340520	415404				205903
sp|Q9DBM2|ECHP_MOUSE	Ehhadh	Peroxisomal bifunctional enzyme	1840.31	46.8	78301	29	29	29		1.61458e+06	3.11201e+06	1.69537e+06				2354.85	18488.1	7535.57																				10630.9	8097.89							859023	661837	497581
sp|Q8CI11|GNL3_MOUSE	Gnl3	Guanine nucleotide-binding protein-like 3	1167.02	44.8	60786	19	19	19		137160	304973	233073	44953.7	56517.2	36275.2	355528	490526	452163				1.55626e+06	1.46778e+06	1.71887e+06							251349	376672	395357				42976.1		29891.5	35555.9	36454.4	20484	111469	48703.8	107478				46236.7
sp|Q8VDP6|CDIPT_MOUSE	Cdipt	CDP-diacylglycerol--inositol 3-phosphatidyltransferase	372.96	35.21	23599	8	8	8		12588.4	24334.6	20377.2	1.17239e+06	749206	692373	479616	1473056	920851	215821	101449	173578										29633.5	21208.5	39022.4	127041		81581.2				330955	168997	387823	72701.5	226746	267928	131196	150314	162109	95118
sp|Q01853|TERA_MOUSE	Vcp	Transitional endoplasmic reticulum ATPase	1619.81	44.91	89322	28	28	28		226970	167989	135049	268540	225894	214973	186467	458802	360638	424471	472152	455443	84782.8	97762.2	96395.2	253218	254626	206727	236145	147726	17172.8	269313	184370	254995	91109.1	47828.4	48945.8	24716.7	217511	223537	2605.62	9528.37	5011.6	89426.5	99915.1	89898.6	371174	589102	460050	113922
sp|P97371|PSME1_MOUSE	Psme1	Proteasome activator complex subunit 1	581.5	44.18	28673	10	10	10		2338.65	5865.71	4514.33	56601.3	78420.3	84311.1	1.41606e+06	2.52956e+06	1.84546e+06	25003.2	13340.6	8747.42	262349	124723	144335													31022.3	43268.3	134575				406606	445120	377853	108141	114658	134542
sp|Q99MZ7|PECR_MOUSE	Pecr	Peroxisomal trans-2-enoyl-CoA reductase	274.54	17.82	32410	5	5	5		1.2568e+06	1.31816e+06	882676																																		1.684e+06	2.03062e+06	1.21968e+06
sp|Q9D1G5|LRC57_MOUSE	Lrrc57	Leucine-rich repeat-containing protein 57	454.64	48.12	26760	10	10	10		28223.7	23971.9	30737.3	392915	393515	479264	714812	1784034	1.02036e+06	656006	114782	972690	19923.1	20664.4	29010.1										62582.1	63590	52105.5				160756	85424.7	196420	351084	183026	353388				68325.1
sp|Q8BYK4|RDH12_MOUSE	Rdh12	Retinol dehydrogenase 12	491.43	36.71	35292	8	8	8					3.12427e+06	2.44642e+06	2.79791e+06
sp|P24549|AL1A1_MOUSE	Aldh1a1	Retinal dehydrogenase 1	1550.2	51.1	54468	25	15	15								296736	383549	595217																												2.43722e+06	2.38085e+06	2.25011e+06
sp|Q9D7X3|DUS3_MOUSE	Dusp3	Dual specificity protein phosphatase 3	382.56	37.3	20472	5	5	5					661885	660230	616991	249214	438753	340751	1.43847e+06	684209	1.51763e+06													134555	148135	121105				441941	75878.3	579921							71950.4
sp|Q9CY66|GAR1_MOUSE	Gar1	H/ACA ribonucleoprotein complex subunit 1	250.03	20.78	23474	5	5	5		814643	884549	1.00586e+06	119318	86424.5	99727.8					54605.7	77773.5	366849	462987	435718							118557	109934	102019	45113.3	136981	166189	75367.7	204414	104462	147981	214915	176565	60114.1	74059.1	32969.6	497828	484392	474714	247546
sp|P11352|GPX1_MOUSE	Gpx1	Glutathione peroxidase 1	586.96	58.21	22329	13	13	13		187940	298792	75841		36565	35539.9	165981	393165	367967																									41939.5	61647.9	106269	2.07444e+06	2.28738e+06	2.19077e+06
sp|P46638|RB11B_MOUSE	Rab11b	Ras-related protein Rab-11B	322.75	37.16	24489	7	7	6		484778	455181	357236				257718	169033	457897	97563.6	102059	181352	52733.4	357377	273418	61857.5	140584	125029				254419	242904	168229	900826	764904	268924				130972	78082.3	119119	338914	463747	255586		158506	86927	181992
sp|Q61941|NNTM_MOUSE	Nnt	NAD(P) transhydrogenase, mitochondrial	2116.11	40.15	113838	37	37	37		1.36725e+06	1.25047e+06	372633													1.10479e+06	914412	1.3321e+06																245210	823315	486638	115010	154791	124078
sp|Q5SX40|MYH1_MOUSE	Myh1	Myosin-1	18674.5	66.74	223342	252	35	35																				2.98487e+06	2.82701e+06	1.82785e+06	249636	6265.9	331900
sp|Q91VN4|MIC25_MOUSE	Chchd6	MICOS complex subunit Mic25	744.89	35.16	29852	12	12	12					170996	295905	289226				896482	481493	1.06797e+06				444874	272914	252388				1469469	661584	397395										661609	261093	364075				66332.8
sp|Q9DCN2|NB5R3_MOUSE	Cyb5r3	NADH-cytochrome b5 reductase 3	818.45	59.14	34128	17	17	17		73156.3	90572.9	53640.1					168340	146299																			78946.4	712382	254413				169044	94485	124714	1.6491e+06	2.51635e+06	2.08005e+06
sp|Q9QZD8|DIC_MOUSE	Slc25a10	Mitochondrial dicarboxylate carrier	604.14	37.28	31715	11	11	11		929605	1.15878e+06	462107				165951	203523	225212																									1.64532e+06	1.39948e+06	1.64139e+06	197341	110635	65859.5
sp|Q9QZ06|TOLIP_MOUSE	Tollip	Toll-interacting protein	485.95	38.69	30345	7	7	7					615183	540483	510513	29897.5	80829.5	46364.9	353443	182158	394689										445685	436338	551566	140899	93006.1	97756.5				277130	309356	353220							955545
sp|Q9JJ43|RFOX1_MOUSE	Rbfox1	RNA binding protein fox-1 homolog 1	550.28	25.76	42678	9	5	4					168340		95610.7	131798	217052	120261	375006	72212.1	469964													879322	867322	658033				1.01392e+06	776783	932825	30036	57339.9	49178.4				473301
sp|P54116|STOM_MOUSE	Stom	Erythrocyte band 7 integral membrane protein	670.48	45.42	31375	11	11	11								286328	918326	136701				23594.6	24586.4	98104.4	1908760	2.59749e+06	1.6275e+06				185071	60198.4	66261.4										113892	108191	17340.7		6503.22	2949.16
sp|Q78XF5|OSTC_MOUSE	Ostc	Oligosaccharyltransferase complex subunit OSTC	122.62	13.42	16815	2	2	2		191461	149999	261531				64400.8	125703	101220				22465.8	33686.5	52711.3		33564.3	30129.3				100908	86606.2	112900				61470.7	48819	83002.1				20034.3	24468.2	55997.7	1.64079e+06	2347070	2.50192e+06
sp|Q9CPY1|RM51_MOUSE	Mrpl51	39S ribosomal protein L51, mitochondrial	209.64	30.47	15103	5	5	5		470841	687692	763280	431781	153094	114463	204836	1.15e+06	354826	7730.39	4419.71	10497.3				11530.7		29754.8	111417		19348.6	213823	236068	389866	280883	106390	131257	67564.9	221532	110873				64243.3		83763.9	644495	486619	550226
sp|O88545|CSN6_MOUSE	Cops6	COP9 signalosome complex subunit 6	641.91	42.59	35880	11	11	11					1.60121e+06	1.21669e+06	1.44947e+06	258637	933102	273785	241158	173829	335096										99634.7	121677	134771							174264	83357.8	232896	275463	273191	250695
sp|Q99N95|RM03_MOUSE	Mrpl3	39S ribosomal protein L3, mitochondrial	440.35	29.6	39110	10	10	10		1.0696e+06	383061	433777							365223	6026.74	41860.6				329079	96524.1	66736.7	411912	72654.6	18283.1	310765	36986.9	117789	265661	188182	47880.3	222424	692009	13616.1	305482	39288.3					1.2377e+06	891345	323406	26543.5
sp|O54774|AP3D1_MOUSE	Ap3d1	AP-3 complex subunit delta-1	2580.79	39.7	135081	41	41	40		25205.6	31406.9	33103.3	1.26027e+06	807452	837093	321358	629487	329801	485313	69866.9	423727	7242.22	2217.91	1590.17							64600.1	31316.5	74526.1	147536	145308	81901.1				399734	225684	420629	279712	181920	194882				205749
sp|Q01097|NMDE2_MOUSE	Grin2b	Glutamate receptor ionotropic, NMDA 2B	2404.34	34.14	165959	43	41	39											1.7617e+06	750886	994960													749077	418055	431235													1.2014e+06
sp|Q9ESX5|DKC1_MOUSE	Dkc1	H/ACA ribonucleoprotein complex subunit DKC1	671.59	37.72	57402	14	14	13		794165	896521	858695	39862.7	36659.8	19277.8	245299	251003	162327				179610	317536	235398							98976.2	58938.6	25945.7	39793.7	27253.1	39307.1				185567	259429	149895	159799	99489.9	57577.2	700418	620170	634762	304418
sp|Q62465|VAT1_MOUSE	Vat1	Synaptic vesicle membrane protein VAT-1 homolog	913.17	42.61	43097	14	14	13					574578	518260	456886	888537	2.40594e+06	829373	448795	115627	426375																4949.37	131162	59953.1				222240	436584	509997
sp|Q60875|ARHG2_MOUSE	Arhgef2	Rho guanine nucleotide exchange factor 2	2225.86	37.06	111974	35	35	35		32686.2	29296.6	32966.5	37762.5	20847.2	31924.6	1.1665e+06	2.04385e+06	1.20371e+06	345155	93154.5	566415	28096.5	8537.89	31569.6							246435	151985	326287	367727	354886	319783				90550.2	50294.1	108600							99835
sp|O35954|PITM1_MOUSE	Pitpnm1	Membrane-associated phosphatidylinositol transfer protein 1	1961.3	32.34	134940	33	33	32					2.80261e+06	1.76074e+06	1.79695e+06				113323	30401.7	159188																			457949	168057	625282	1574.32	1763.94					8312.84
sp|Q8BZ98|DYN3_MOUSE	Dnm3	Dynamin-3	3415.13	55.74	97190	52	21	20					1.97666e+06	1.2027e+06	1.04577e+06	113366	236892	130044	173333	14221.8	185413										82722.1	52674.8	105626	55314.7	87014.4	60744				911063	329845	992304	6159.62	6419.59					81728.3
sp|Q9CR95|NECP1_MOUSE	Necap1	Adaptin ear-binding coat-associated protein 1	370.87	31.27	29639	6	6	5					1263726	893973	842892				1.25462e+06	427896	1558775													94357.6	87098.3					546451	141329	712118							71483.6
sp|P61211|ARL1_MOUSE	Arl1	ADP-ribosylation factor-like protein 1	275.92	27.62	20412	5	5	5		104536	217060	116722	1.19359e+06	840521	880041	332148	616074	488762	379050	69996.9	509542	143972	61234.2	85668.8										79007.8	59759.6	51959.9	37972.3	37064.7	59039	190145	91198.4	245433	140632	162556	181698	64210	134093	70428.7	118505
sp|Q9CRB2|NHP2_MOUSE	Nhp2	H/ACA ribonucleoprotein complex subunit 2	291.59	42.48	17247	4	4	4		567325	757121	604979	48025.9		62045.7	218596	292587	152304				361372	346436	199869		10296.7	9960.97				104380	225948	165927	108790	59206.6	132865				90106.2	258046	211928	53457.9	32761.2	78395.7	786887	708195	601233	135080
sp|Q9WV34|MPP2_MOUSE	Mpp2	MAGUK p55 subfamily member 2	1103.61	48.01	61555	19	18	18					1.88739e+06	1.4276e+06	1.46288e+06				687422	288335	752178													105184	123471	80525.5				193438	145736	257134							156882
sp|P31786|ACBP_MOUSE	Dbi	Acyl-CoA-binding protein	216.86	66.67	10000	4	4	4																													97079.4	1535699	678727	252030	231258					1190279	2.09867e+06	1.79723e+06
sp|P47857|PFKAM_MOUSE	Pfkm	ATP-dependent 6-phosphofructokinase, muscle type	1719.82	39.49	85269	29	24	23		51913.1	27942.6	38829.1	890297	730689	827182				861637	494744	1.33772e+06				8139.93	15507.9		374882	184790	58325.9	87531.3	29474.5	86240.4	221477	164198	167965				296773	170743	321462	25692.4	107029	17793.3				93500.4
tr|Q5SUH6|Q5SUH6_MOUSE	Clint1	Clathrin interactor 1	788.09	26.37	69759	13	13	13		539356	854750	508456	20892.8	32249.5		849528	696874	362225				73332.1	170742	115744							227675	141686	184869	379800	177091	156669										1.09995e+06	678092	401675	65138.6
sp|P62814|VATB2_MOUSE	Atp6v1b2	V-type proton ATPase subunit B, brain isoform	1257.08	50.29	56551	23	15	15		141617	241694	57397.6	377121	346858	380980				1.01515e+06	670558	1.12025e+06													760837	531309	465590				362822	186820	301677							301244
sp|Q8CHQ9|NT8F2_MOUSE	Nat8f2	N-acetyltransferase family 8 member 2	408.46	31.51	26424	8	7	7																																						2.42597e+06	2.56639e+06	2.79851e+06
sp|P61750|ARF4_MOUSE	Arf4	ADP-ribosylation factor 4	803.04	60.56	20397	10	4	4					1.5915e+06	1.10504e+06	60380.5	1.16119e+06	871851	221661	999612	170347	98764.5	364373	190229														201146	298358		407054	38526.1
tr|Q3TU36|Q3TU36_MOUSE	Rap1gds1	RAP1, GTP-GDP dissociation stimulator 1	1201.49	37.29	66005	19	19	19					817504	715680	449114	30805.3	55042.1	11546.9	1.72808e+06	530964	1415840													146811	96444.6	128223				213981	160945	284732	34585	36153.1	29512.5				349948
sp|Q80TJ1|CAPS1_MOUSE	Cadps	Calcium-dependent secretion activator 1	4544.07	45.39	153113	69	23	23					1.63327e+06	1.02155e+06	1.06035e+06				875532	169679	1.01532e+06													47720.3	52332.9	39036.7				461327	176855	674715	11861.8	7850.66	13071.5				193155
sp|Q7TPV4|MBB1A_MOUSE	Mybbp1a	Myb-binding protein 1A	2749.13	38.47	152037	45	45	45		119427	104776	125575	561999	374072	318178	548524	1.06384e+06	565757	19880.7		10548	230931	79095.3	209043							510830	363829	670623				10036.3		13527	182482	89437.9	235403	559112	316193	451504	3040.8	5425.65		7809.24
sp|Q9CPQ3|TOM22_MOUSE	Tomm22	Mitochondrial import receptor subunit TOM22 homolog	526.24	66.2	15537	7	7	7																	2.49993e+06	2449416	2068974				14973.8	283974		121460		7827.82				116820	8158.56	66076							10341.8
sp|O08532|CA2D1_MOUSE	Cacna2d1	Voltage-dependent calcium channel subunit alpha-2/delta-1	991.33	22.76	124630	21	20	18											179540	121914	151093				18933.6	23223.3	7073.25	13849.4	9110.5	2629.26				2.24069e+06	2.58135e+06	1.85166e+06													178756
sp|P21619|LMNB2_MOUSE	Lmnb2	Lamin-B2	1901.17	49.5	67318	30	25	25					2.02429e+06	1.69128e+06	1.32951e+06	50031.6	443114	22698.4	56599.4	11306.1	88627.5													26091.3	21337.6	26418.6				30334.6	12757.4	406539	904436	74537.2	226494				116914
sp|Q6ZWQ7|SPCS3_MOUSE	Spcs3	Signal peptidase complex subunit 3	157.36	17.78	20313	3	3	3		412088	96258.3	134312										24175.1	58658.6															72044.6	64400.7				45563.4		43775.7	2.03301e+06	2.87516e+06	1864101
sp|P37040|NCPR_MOUSE	Por	NADPH--cytochrome P450 reductase	1486.53	47.2	77044	26	26	25		173982	140967	94276.2				236739	324914	229623																11902.2	8715.62	9074.89	3796.04	13895.5	18320.4				70613.6	80039.3	110231	2.16421e+06	2.34708e+06	1.63413e+06	13258.3
sp|Q9EPL8|IPO7_MOUSE	Ipo7	Importin-7	1572.75	29.38	119486	26	26	26		1568.02	6177.23	6365.83	996806	745685	2.49144e+06	406874	908922	456619	234952	67163.8	336795	12324.4		25681.4							59082.7	24646.9	61651.9							97320.2	48489.9	218275	147979	141022	143437				17943.1
sp|Q922Q4|P5CR2_MOUSE	Pycr2	Pyrroline-5-carboxylate reductase 2	471.35	29.06	33659	7	7	6					603026	398063	451020	721051	1.17648e+06	559851	545386	253929	660378	211621	137742	234099								6849.14	9206.42	60676.2	47270.9	48279.5				113634	115426	113481	229379	290115	189135				213796
sp|Q9CWK8|SNX2_MOUSE	Snx2	Sorting nexin-2	1269	44.32	58471	20	18	17		70316		35576	127846	41605.1	144496	1.24005e+06	2.40103e+06	1.34426e+06	138677	44602.9	145651	280827	44197.9	253805							67481.5		25555							145649	7755.29	145930	375116	263155	336893
sp|Q9R0Q6|ARC1A_MOUSE	Arpc1a	Actin-related protein 2/3 complex subunit 1A	571.05	31.62	41626	9	9	9		55560.4	67960.1	75428.4					27193	13345.9	903722	669405	604141													942859	560233	697408				755428	823023	685332							266006
tr|G3UXA6|G3UXA6_MOUSE	Ptbp3	Polypyrimidine tract-binding protein 3	887.51	36.64	59785	16	14	14		631951	723477	772453				361928	734437	196470				272041	102765	304297							99469.5	141388	101903	184604	234366	87930.9							265508	161778	258691	314593	557824	606394	163454
sp|P12960|CNTN1_MOUSE	Cntn1	Contactin-1	2407.66	40.69	113388	39	39	37											603674	250000	500087													820476	1.65578e+06	534477				601769	155038	177469							595559
sp|O35857|TIM44_MOUSE	Timm44	Mitochondrial import inner membrane translocase subunit TIM44	1224.06	40.49	51091	19	19	18		187220	163283	199580	889312	630667	665674	152194	388669	198606	169292	72507.2	204587	15641.2		4344.16							139995	46674.3	113321							74233.2	36714.6	98252.5	1.24717e+06	819274	1.05094e+06				6644.81
sp|P52196|THTR_MOUSE	Tst	Thiosulfate sulfurtransferase	413.24	33.33	33466	8	8	8		141245	225450	187479																																		897285	5.14156e+06	975012
sp|Q9JJ80|RPF2_MOUSE	Rpf2	Ribosome production factor 2 homolog	407.92	25.49	35364	7	7	7		219334	407306	363638	208515	161972	146718	47806.3	80659.5	68669.9	56422.5		54782.3	705036	879478	650906				7553.62	5635.09	1261.1	248640	267407	220103	155689	136404	131260	71071.6	195843	142439	124394	173205	89673.9	62941.7	104008	113916	12454.4	133346	90535.2	366729
sp|P52480|KPYM_MOUSE	Pkm	Pyruvate kinase PKM	1535.19	56.12	57845	26	25	24		58746.3	178329	28005.6	996757	781277	844696	2071.02		105907	95162.6	143664	149095	19991.7	18826.2			13965.3	14887.1	98525.3	46216.3	103748				1.01079e+06	334794	225263	66663.3	381963	280579	111004	221010	134929							347492
sp|P08226|APOE_MOUSE	Apoe	Apolipoprotein E	563.97	29.9	35867	10	10	10		250420	737509	207037							94316.4	79740.2	132188													147824	138971	61464.5							155505	125812	124958	2.33926e+06	1.53409e+06	1.0687e+06	129943
sp|Q9CQN6|TM14C_MOUSE	Tmem14c	Transmembrane protein 14C	143.53	24.56	11642	2	2	2		305152	440366														459175	717478	697866							161857	104421	136116	45532.1	343519	134933				275656	222691	313668	1.10446e+06	1.02381e+06	1.01869e+06
sp|P61202|CSN2_MOUSE	Cops2	COP9 signalosome complex subunit 2	781.32	36.79	51597	17	17	17		9147.76	7639.33	7755.04	1.23994e+06	886466	949389	314101	615513	359421	209476	49821.8	144698	3620.28	1720.45	5021.31							381568	116453	434193							38108.7	44283.1	118797	553665	421013	555987				14410.7
sp|Q3UEB3|PUF60_MOUSE	Puf60	Poly(U)-binding-splicing factor PUF60	968.45	36.88	60249	17	17	17		186828	210897	198203	589497	475745	467340	535002	338004	277317				859472	1.55226e+06	868265							254462	134611	146245							59161.9	32005.9	38165.1	10277.6	5105.57	4847.04	9504.4	18584.1	8697.39	59959.2
sp|Q9Z1E4|GYS1_MOUSE	Gys1	Glycogen [starch] synthase, muscle	1866.81	51.36	83927	36	35	33					284463	259821	207403				310307	318105	217927							369784	3.33484e+06	1.26205e+06													25355.1	25068.4	25068.8	142916	361021	120569	31829.2
sp|Q7TT37|ELP1_MOUSE	Elp1	Elongator complex protein 1	833.6	14.1	149584	15	15	15					219310	179997	2897107	153339	134072	92407.1	66484.1	10989.7	44170.2										141186	33768.2	142326							38930.9	11460.2	2.86343e+06	158306	81772.2	123971
sp|Q6PB66|LPPRC_MOUSE	Lrpprc	Leucine-rich PPR motif-containing protein, mitochondrial	4208.21	51.15	156615	70	70	67		192319	148956	150138	495865	418536	410021	35834	94178	38546	436990	145331	388830										29806.2	7123.07	39756.8							9260.66	4713.13	50892.5	1.67443e+06	1.13604e+06	1.39723e+06	13771.7	34895.7	12008.2
sp|Q9R0P6|SC11A_MOUSE	Sec11a	Signal peptidase complex catalytic subunit SEC11A	355.43	20.11	20626	7	7	7		58382.3		41175.5				97127	150455	123435													225140	149983	49882.2				38770.4	130908	27673	37822.3	33289.6		244572	213783	256734	1.6542e+06	2.22852e+06	1.60071e+06
sp|Q8VC30|TKFC_MOUSE	Tkfc	Triokinase/FMN cyclase	1136.49	49.13	59691	20	20	19		556605	834448	784784	30182.3	25238.7	27534.6																789009	502622	672853				105020	157319	301290							748643	940575	860268
sp|Q62433|NDRG1_MOUSE	Ndrg1	Protein NDRG1	800.8	31.73	43009	11	11	11		1.11743e+06	1.68468e+06	1153685	1090174	816881	821614				272160		118872																							146672	113057
tr|H3BJD0|H3BJD0_MOUSE	Ppp1r9a	Protein phosphatase 1, regulatory subunit 9A	1660.09	33.27	109559	27	26	24											259383	168345	110133													2.30466e+06	1.94551e+06	1.10334e+06				18487.7	35747.8	18969.2							421240
sp|Q9QZD9|EIF3I_MOUSE	Eif3i	Eukaryotic translation initiation factor 3 subunit I	702.58	53.23	36461	12	12	11		196415	169245	132539	368554	247477	271709	372186	527989	335503	80826.9	55512.5	83560.1	139193	86800.7	170089							854669	460811	732116	40019.6	30502.6	37320.9				128424	47319.7	94578.1	647275	245509	520511	45754.1		54834.8	32812.9
sp|Q9JME5|AP3B2_MOUSE	Ap3b2	AP-3 complex subunit beta-2	2361.22	40.48	119193	37	35	34					1.6319e+06	1.08045e+06	743356				643947	121526	586277													159657	208413	102098				564183	204253	541765							261684
sp|Q9JM76|ARPC3_MOUSE	Arpc3	Actin-related protein 2/3 complex subunit 3	462.08	36.52	20525	8	4	4		166750	170637	114325	62702.2	51415.8		458502	819451	558424	441134	316624	364181	150000	178416	216160										441841	295398	408462	28386.6	54724.6	41229.1	247553	435968	368087	50192.4	62126.3	63619.6	47474.5	82585.8	61065.1	164519
sp|Q9R062|GLYG_MOUSE	Gyg1	Glycogenin-1	343.92	15.02	37402	6	6	6					909088	968401	906278	26312.1	56027.4	80652.2	271356	270602	124921							152113	544237	440786																918258	811274	781909
sp|Q9ES46|PARVB_MOUSE	Parvb	Beta-parvin	692.15	43.29	41669	11	10	10								1689865	3.35209e+06	1.89612e+06				23847.1		30112.6																			118864	72050.4	51313.8
sp|Q99KJ8|DCTN2_MOUSE	Dctn2	Dynactin subunit 2	982.09	42.04	44117	15	15	14		56809.3	52443.8	46656.3	734612	505242	423911	368283	670697	344867	317199	108442	316613										268870	173414	253231	216496	200945	166426				483518	297323	574031							245862
sp|Q922Q1|MARC2_MOUSE	Marc2	Mitochondrial amidoxime reducing component 2	655.04	26.04	38194	11	11	11		287461	393494	166676	20173		16907.1	53942.2	116544	76355.6	22774.9	13527.3	20471.5					18596	18096.9				34767.1	26324.2	35813.2	42765.4	18866.9	25647.4	43639.9	308236	181170	20470.5	22073.6	22369.8	97566.2	62424.2	91180.5	1.57112e+06	1.59073e+06	1.7331e+06
sp|P97742|CPT1A_MOUSE	Cpt1a	Carnitine O-palmitoyltransferase 1, liver isoform	1509.03	39.59	88251	28	26	26		265081	395967	256849	114699	85529.7	83805.6	198999	330023	185214	8377.15	3290.97	5428.4	7858.67	4822.58	7858.9							24773.2		18155.7							7675.88	4441.06	10865.2	1.69649e+06	1.51817e+06	1.50258e+06	150960	160733	146738
sp|Q60930|VDAC2_MOUSE	Vdac2	Voltage-dependent anion-selective channel protein 2	1920.66	73.9	31733	25	4	4		121285	167943		63695.7	48117.8					44410		66777.6					1.21071e+06	787254				1.16233e+06	1.53863e+06	528466	117893	68147.4		19263.1	55616.8		93115.1	71029.9	200872	83409.2		65815.6				308152
sp|Q91V41|RAB14_MOUSE	Rab14	Ras-related protein Rab-14	611.55	49.77	23897	10	9	8		169946	194990	106730	134369	142908	204442	122452	186874	146311	480417	318031	409073				32410.6	527135	551464							446864	328768	297033				139323	185157	243806	20833.9	44724.9	19404.8	327066	499813	418738	181876
sp|Q99N85|RT18A_MOUSE	Mrps18a	28S ribosomal protein S18a, mitochondrial	343.28	25	22321	5	5	5		609220	803036	771918							286186	160452	255457					45675.9	31117.1	264155	194308	11819.1	52052.1	85743.1	75968.1	147566	148895	143793	236293	523667	37551.7	5979	38355.8	7111.39				558377	468083	547126	210189
sp|Q3UMR5|MCU_MOUSE	Mcu	Calcium uniporter protein, mitochondrial	590.22	38.29	39682	11	11	11																	195846	339441	304313										37797.9	137749		119119	101192	310498	77245.2	45744.1	60817.5				2.33356e+06
sp|O88291|ZN326_MOUSE	Znf326	DBIRD complex subunit ZNF326	759.05	28.62	65225	14	14	14		152832	279447	271852	37020.9	62311.6		91641.9	105717	106366													659126	763843	777256	464068	385238	383637				142044	149746	99092.8	24805	28675.5	12688.8				765377
sp|P09411|PGK1_MOUSE	Pgk1	Phosphoglycerate kinase 1	811.5	40.29	44550	13	13	13		240323	514162	156201	151081	128898	138930		51663	62303.2	109268	71272.7	125378							29150.6	19014.1	9473.87				476990	445092	263255	12866.2	300680	130033	72974.5	130549	86295.1	43650.6	109249	55001.9	626788	1.00928e+06	695003	382370
sp|Q8BKX1|BAIP2_MOUSE	Baiap2	Brain-specific angiogenesis inhibitor 1-associated protein 2	1113.44	42.99	59237	20	20	20		5165.87	22779.3	6901.7		1810.87	2046.43				917027	601197	725513													373593	255856	654508				205088	219337	231547							1.00242e+06
sp|Q9JHJ0|TMOD3_MOUSE	Tmod3	Tropomodulin-3	820.06	48.01	39503	16	15	14		186878	407914	374582				1398926	2.16475e+06	886300				126174	176470	215525							139946	148247	186745										297214	129733	243124
tr|A0A2I3BQP6|A0A2I3BQP6_MOUSE	Camk2g	Calcium/calmodulin-dependent protein kinase type II subunit gamma	2066.32	54.51	63240	30	2	2					99934.9	69486.8	73748.6				155940	102910	189576													1386348	1.16557e+06	1.19125e+06				77576.4	73070.5	76417.9	10081.3	13565.7	10693.5				977102
sp|Q9JIQ3|DBLOH_MOUSE	Diablo	Diablo homolog, mitochondrial	778.14	42.19	26820	8	8	8					192905	73330.2	124360	30260.4	83713.5														2.18145e+06	1.98466e+06	2.13933e+06										101662	31377.5	103130
sp|Q925I1|ATAD3_MOUSE	Atad3	ATPase family AAA domain-containing protein 3	846.27	31.3	66742	18	18	18		440439	428166	365555	177744	204635	71306.8	69034.6	55753.7	73525.6	233025	183030	286401	14511.6		15851.1	17778.8	17528.1	17001.6	9440.42	5899.91		215198	114928	206272	102329	143376	136142				515960	193903	528307	518243	511387	579364	174500	176588	106068	49388.4
sp|Q9CQA3|SDHB_MOUSE	Sdhb	Succinate dehydrogenase [ubiquinone] iron-sulfur subunit, mitochondrial	638.36	32.98	31814	11	11	10		822913	1.1625e+06	659944				19309.1	31664.2	24220.3	8276.72	4363.3		3296.76		3107.01	120749	385831	354576							138074	96844.6	102501	32176.7	208668	94216.6	96188.8	15921.7	42949	86395.7	84722.4	67520.9	856610	643145	643587	100338
sp|P19324|SERPH_MOUSE	Serpinh1	Serpin H1	773.46	45.32	46534	15	15	14		315907	235013	270724	94831.4	118574	119644	323327	590663	546620				29198.8		51182.4	18582.3	13653.2	8431.93	16205.4	11002.1		31693	47389.2	167866										1.68697e+06	1.0559e+06	1.17316e+06	14199.5	52098.1	25387.4
sp|Q8K419|LEG4_MOUSE	Lgals4	Galectin-4	591.1	36.5	36372	11	11	11																													647471	4.35015e+06	1.97911e+06
sp|Q920I9|WDR7_MOUSE	Wdr7	WD repeat-containing protein 7	2503.9	37.34	163450	45	45	45					1289820	805589	705920	31879.8	42432.9	823.074	894875	137438	1.04755e+06										50865.1	24341	75968.7	154485	123386	96870.2				481920	113802	595426	2780.13	2349.06	12534.8				93749.5
sp|P00342|LDHC_MOUSE	Ldhc	L-lactate dehydrogenase C chain	811.21	41.87	35912	14	12	12																							2.23432e+06	2.69187e+06	2.02677e+06
sp|P14685|PSMD3_MOUSE	Psmd3	26S proteasome non-ATPase regulatory subunit 3	1030.88	39.81	60718	19	19	18		187625	129290	122455	556436	458760	415667	196028	409935	244764	452487	263452	493238	30435.1	11210.1	15932.8				47829.8	18648	6849.96	180098	103317	170507	17056	33098.6	43570.7		18758.4	7058.73	60490.4	11097.9	67181.2	493201	762784	522961	71141.9	166112	108435	18615.2
sp|Q62151|RAGE_MOUSE	Ager	Advanced glycosylation end product-specific receptor	419.94	30.6	42654	7	7	6								1.8032e+06	2.38946e+06	2.70048e+06
sp|P16045|LEG1_MOUSE	Lgals1	Galectin-1	519.19	51.11	14866	7	7	7								133566	599576	467169								34893.5	44775.9				110597	58567.8											1.94849e+06	1.56435e+06	1.89152e+06
sp|P17563|SBP1_MOUSE	Selenbp1	Methanethiol oxidase	1165.67	49.58	52514	18	18	18		171559	209901	83611.3				1.1631e+06	1.56313e+06	1.43501e+06																												704589	887150	615530
sp|P34057|RECO_MOUSE	Rcvrn	Recoverin	544.7	44.55	23407	9	9	9					2.83143e+06	2.52648e+06	1.46492e+06
sp|Q8R570|SNP47_MOUSE	Snap47	Synaptosomal-associated protein 47	943.75	52.3	46524	15	15	14		12622.7	23961.6	22869.8	477772	281052	239405	103855	187920	107037	653947	146602	623086													583267	388217	410414				615525	347434	508859	112642	83796.9	97349.1				298351
sp|Q924C1|XPO5_MOUSE	Xpo5	Exportin-5	2319.83	37.62	136973	41	41	40		15457.5		4987.62	750263	442738	450921	489928	899773	425553	18812.5	1315.57	31186.3	3290.32		2051.01							671724	391433	955144							307812	121426	332025	179243	105874	181546				7937.38
sp|P20357|MTAP2_MOUSE	Map2	Microtubule-associated protein 2	2969.96	32.6	199132	48	48	46					9935.65		8570.44				384001	263929	395052													1.78307e+06	1.60658e+06	1.21824e+06				39042.4	25465.1	38341.1							371979
sp|Q8R404|MIC13_MOUSE	Micos13	MICOS complex subunit MIC13	300.16	36.13	13373	6	6	6					148701		132796				29681.2		42790.9				744978	2.00562e+06	1.91843e+06													47127.6		37084.3	604562	465131	599691
sp|P63085|MK01_MOUSE	Mapk1	Mitogen-activated protein kinase 1	965.55	40.5	41276	17	10	10					725715	560209	622594				1.65441e+06	939018	2041641													36672.5	33645.2	44819.5													33053.1
sp|Q7TQF7|AMPH_MOUSE	Amph	Amphiphysin	931.1	27.84	75013	15	14	14					867926	599948	673317				1.11028e+06	311260	1.23654e+06													247648	160381	142492				436864	189378	611772							75736.1
tr|B1AWE0|B1AWE0_MOUSE	Clta	Clathrin light chain	326.97	22.22	23479	5	5	5		177121	203041	196643	959846	754861	519918	148476	188970	93459.5	525556	191932	747236													650047	353382	51792.5							655034	111254	225250
sp|Q921M7|FA49B_MOUSE	Fam49b	Protein FAM49B	996.93	47.22	36776	16	11	11					319780	253192	238265	572202	741009	373489	1.00615e+06	285382	848555	204277	100519	98127							307198	69442.3	271996	43295.8	41403.2	14877.1				264844	53864.8	273872	170073	73305.1	62425.4				36225.4
sp|Q61823|PDCD4_MOUSE	Pdcd4	Programmed cell death protein 4	843.31	32.84	51702	15	15	15		183387	299063	309544	75649.1	53615.9	74392.1	165433	195852	215925				510848	752070	481420							447869	390523	550953				74522	128663	391776				6085.49		7363.91	336993	563425	533895
sp|O35864|CSN5_MOUSE	Cops5	COP9 signalosome complex subunit 5	603.24	34.13	37549	11	11	10		30298.3	30767.4	20017.4	991142	827230	442742	1.09589e+06	482757	253418	526569	120595	298243	18583		15398.5							198463	91106.5	197567							136101	86981.6	213001	329293	111658	138051				30897.4
sp|Q9D7H3|RTCA_MOUSE	RtcA	RNA 3'-terminal phosphate cyclase	840.55	39.07	39254	13	13	12		29509.2	40697.9	36506.2				73392.2	95035	179473				1.25387e+06	1.56829e+06	1.00395e+06							60978.4	20383.1	33437.6	13220.3	17548.3	15512.2	180862	732057	1.09597e+06							71726.2	176659	37461.7
sp|E9Q0C6|K1210_MOUSE	Kiaa1210	Acrosomal protein KIAA1210	2950.29	36.53	181033	47	47	45																							1.8469e+06	1.92552e+06	2.9464e+06
sp|Q99MV1|TDRD1_MOUSE	Tdrd1	Tudor domain-containing protein 1	2396.2	52.13	129696	42	42	41																							2.20272e+06	1.91529e+06	2.56972e+06
sp|Q9JKD3|SCAM5_MOUSE	Scamp5	Secretory carrier-associated membrane protein 5	58.27	4.68	26068	1	1	1					806810	640743	700798				623682	236036	777288													565630	502082	434098				285955	214014	235609							328650
sp|O55013|TPPC3_MOUSE	Trappc3	Trafficking protein particle complex subunit 3	241.93	38.33	20302	6	6	6		108080	122372	98788.3	636313	340046	431544	367658	845466	454676													498588	471121	697336	135501		116095				359985	115787	362972	169359		117576				104678
tr|D3YYT1|D3YYT1_MOUSE	Glyr1	Putative oxidoreductase GLYR1	1307.08	45.47	60435	20	20	20		31417	42245.8	31912.4	631557	463937	488546	87479.5	171777	76675.3	19540.2	8410.23		135385	59595.5	178795							594367	367804	537181	153969	148689	140270				395174	343585	444106	173481	117240	205947				168394
sp|Q91VK4|ITM2C_MOUSE	Itm2c	Integral membrane protein 2C	516.18	43.49	30482	8	8	8					57168.7	53617.2	39214.8		49100.6	31050	1.52382e+06	667034	1.42617e+06													296342	135539	174800				297538	151104	298081	29930.1		36356.2				536523
sp|Q8BG73|SH3L2_MOUSE	Sh3bgrl2	SH3 domain-binding glutamic acid-rich-like protein 2	343.19	56.07	12255	5	5	5		31469.7	44267.8	41205.1	34661	29610.8	23851.7	41916.1	149862	67501.7	73483.9		61027.4	6055.66	6593.3	19021.1							22090.8	28726.9	42904.4	1.46794e+06	612722	1.16115e+06				373720	431003	353543							491352
sp|O88451|RDH7_MOUSE	Rdh7	Retinol dehydrogenase 7	880.81	49.68	35660	16	8	8																																						2.57243e+06	2.12784e+06	1.92317e+06
sp|P62631|EF1A2_MOUSE	Eef1a2	Elongation factor 1-alpha 2	1189.78	48.16	50454	20	11	11					714901	607250	489062				1.06672e+06	522130	1.30819e+06				12099	26425.6	27432.9	132967	98033.1	23729.1				199120	113309	172694				153683	143478	185173	40026.5	81620.4	33378.7				142183
sp|P97499|TEP1_MOUSE	Tep1	Telomerase protein component 1	1307.8	14.53	291460	27	27	26			1521.39	1189.06				54981.3	63370.7	62015.8																			2.13044e+06	2.40536e+06	1.74313e+06				11926.7	7028.6	17590.7	40322.6	28167.1	33516.9
sp|Q9JLB4|CUBN_MOUSE	Cubn	Cubilin	4749.98	28.73	399097	80	80	78		2.13712e+06	2.55872e+06	1.88373e+06
sp|Q5RL79|KTAP2_MOUSE	Krtcap2	Keratinocyte-associated protein 2	88.35	12.5	14675	1	1	1		211043	264552	289525																																		1.77027e+06	1838094	2.18883e+06
sp|A2AJA9|AJM1_MOUSE	Ajm1	Apical junction component 1 homolog	1305.68	32.55	107186	24	24	24					15621.5	19441.5	504.383				334267	220846	214068													877645	560022	531102				782302	1.25248e+06	912070							394341
sp|Q99LC5|ETFA_MOUSE	Etfa	Electron transfer flavoprotein subunit alpha, mitochondrial	771.65	48.35	35009	11	11	11		434310	615731	440591				30025.4	42820.9	74146.4							23953.3	214201	234819							4381.49	2399.4			39651.2	71443.3		2317.73	3970.94	208954	149008	79500.9	1.15702e+06	1.45318e+06	1.2772e+06
sp|O70443|GNAZ_MOUSE	Gnaz	Guanine nucleotide-binding protein G(z) subunit alpha	729.87	44.79	40850	14	14	14					1.65464e+06	1.07034e+06	985631				709845	291022	892315													272791	292768	172206													28145.5
tr|Q8C6B0|Q8C6B0_MOUSE	Mettl7a1	MCG20149, isoform CRA_a	625	28.28	28096	9	7	7		70621.3	182222	95840.9				1281094	2.26029e+06	1.34444e+06																												273897	632056	399441
sp|Q61081|CDC37_MOUSE	Cdc37	Hsp90 co-chaperone Cdc37	696.51	28.76	44593	12	12	12		8334.41		8139.74	712808	510798	622369	736537	1.06755e+06	582723	343026	68202.1	316820	34805.3		30645.2							22176.4	17760.1	44408.1							71330.4	43675.1	154409	440604	268000	428652
sp|Q9DCY0|KEG1_MOUSE	Keg1	Glycine N-acyltransferase-like protein Keg1	518.45	35.25	33723	10	10	10		1.9486e+06	2.12895e+06	1.84027e+06																																			572219	25722.9
sp|P56959|FUS_MOUSE	Fus	RNA-binding protein FUS	636.75	16.8	52673	10	10	10								568798	307491	347716				24156.1	40539.4	18622.7							720378	642994	3.52907e+06							98950.2	64668.7	146228
sp|P15539|C11B2_MOUSE	Cyp11b2	Cytochrome P450 11B2, mitochondrial	1659.26	57	57373	33	23	23																																			2.6068e+06	2.04508e+06	1.84392e+06
sp|P70175|DLG3_MOUSE	Dlg3	Disks large homolog 3	1433.11	32.16	93482	25	20	20					51321.5	24924.1	30136.9				1.55398e+06	733059	1.05493e+06													313217	145551	193628				29137.6	43455.6	47890.5							861628
tr|G3X922|G3X922_MOUSE	Dnajc13	DnaJ heat shock protein family (Hsp40) member C13	4314	38.83	254441	72	72	69		312531	402929	317004	97725.4	61064.7	66987.2	367359	714834	358127	44498.9	2589.14	43597.3	46458.6	564.052	47581.3							742248	547066	996062	6991.15	2528.88	2105.35	41236.1	370871	408.517	25594.4	1072.87	22160.6	284603	187312	281254				36640
sp|Q8BMK4|CKAP4_MOUSE	Ckap4	Cytoskeleton-associated protein 4	1671.77	46.61	63692	28	28	28		37803.3	842.514	30498.2	489182	433696	410175	127630	187287	118964	70722.1	62065.9	57588.1				599249	1.21977e+06	734791				66652	67108.5	119603	176992	128860	111693				157764	123952	177410	40357.7	25177.8	46886	56452.8	235481	143170	68655.8
sp|Q32MG2|SPERT_MOUSE	Spert	Spermatid-associated protein	1162.74	37	51865	17	17	17																							2040072	2.54729e+06	1.86935e+06
sp|Q8BIF2|RFOX3_MOUSE	Rbfox3	RNA binding protein fox-1 homolog 3	508.32	26.47	40610	9	5	5											159112	45779.4	57024.5													616519	564702	630403				1490116	1.18104e+06	1.04969e+06							170882
sp|P62313|LSM6_MOUSE	Lsm6	U6 snRNA-associated Sm-like protein LSm6	84.56	22.5	9128	2	2	2			279579	168378																			442033	619371	237524	233932	136492	204412				756804	881391	454897					675859	665020	305078
sp|Q8VDQ8|SIR2_MOUSE	Sirt2	NAD-dependent protein deacetylase sirtuin-2	598.04	35.48	43256	10	10	9					583460	460303	304054	221297	555690	276077	719604	230260	718863										90503.9	25806.9	94732.3	407817	374667	216857				191239	116696	164707	118077	86524.8	132042				208677
sp|Q3UQ44|IQGA2_MOUSE	Iqgap2	Ras GTPase-activating-like protein IQGAP2	4662.02	51.75	180528	78	73	72		115426	111440	103471	14332.1	15703.6	13866.5	67541	121157	78041.1	178286	53844.5	261365	6989.69		5634.23							17361.2	8897.64	32043.8				27400.1	5205.13	18995.4				2.12661e+06	1.20164e+06	1.62026e+06	55791	103439	71560.8
tr|Q792Z1|Q792Z1_MOUSE	Try10	MCG140784	127.24	8.13	26221	3	3	3		245275	311564	216219							396607	175843	514163	115297	290130	302143				394716	460240	277255	306971	245832		309226	178421	228079	97367	152515	95855.4				187350	134773	47673.5	165717	94037.2	115644	130185
sp|P62137|PP1A_MOUSE	Ppp1ca	Serine/threonine-protein phosphatase PP1-alpha catalytic subunit	1425.72	66.06	37540	22	7	7					21036.3	15345.3	11155.9	17755.7	30941.8	16506.8	268709	240404	151243	31741.4		18003.2										1.71299e+06	1.16026e+06	1.16921e+06				57310.5	98796.1	57689.7				31239.4	13558.1	15793.6	812566
sp|Q8BIW1|PRUN1_MOUSE	Prune1	Exopolyphosphatase PRUNE1	1011.42	38.99	50239	16	16	16		31602	54154.7	45404.2	365493	199270	206477	560119	913858	528397	42695.3	4050.84	91757.4										121546	77829.1	170876							1.03515e+06	499400	1.17289e+06	43781	102118	62004.5				37293
sp|Q8C3F2|F120C_MOUSE	Fam120c	Constitutive coactivator of PPAR-gamma-like protein 2	1495.1	29.79	119718	29	27	27		148513	186933	138320	339496	222763	273626				49984.2	22714.4	38680.7													465846	292978	325281				1.12072e+06	991877	829740							297697
sp|Q9CQ60|6PGL_MOUSE	Pgls	6-phosphogluconolactonase	523.81	60.31	27254	9	9	9					775745	792053	855751	489172	795219	490986	518305	191494	591436	67250.9		51855.6																309650	80080.1	355683	3284.04	7583.76	5364.51
sp|Q8C7E7|STBD1_MOUSE	Stbd1	Starch-binding domain-containing protein 1	342.08	22.49	36127	7	7	7																																						2.67385e+06	1.95827e+06	1.74303e+06
sp|O88312|AGR2_MOUSE	Agr2	Anterior gradient protein 2 homolog	309.52	26.86	19920	6	6	6																													2.84844e+06	1.38077e+06	2.14219e+06
sp|Q148V7|RELCH_MOUSE	Relch	RAB11-binding protein RELCH	1517.61	27.47	134587	26	26	26			867.966	969.547	1.05918e+06	728512	668667	372088	790717	371771	926976	240411	125068										221334	69029.9	192589	31410.1	21581.6	9364.75				137719	69616	196626	15364.4	7844.57	11403.3				26044.8
sp|P42227|STAT3_MOUSE	Stat3	Signal transducer and activator of transcription 3	2053.22	48.96	88054	31	31	29		7257.26	8272.96	7200.03	59413.3	50953.1	47794.3	1.36427e+06	2.75269e+06	1.5173e+06				40747.7	4134.05	42853.3							14102.1	5928.38	28198.5										125542	124750	123151
tr|E9PUC5|E9PUC5_MOUSE	Psd3	PH and SEC7 domain-containing protein 3	608.95	37.23	42300	13	13	12											666935	310169	522854													1.54174e+06	1.42572e+06	1.26741e+06				85191.5	64868.4	29929.1							153851
sp|P51557|STAR_MOUSE	Star	Steroidogenic acute regulatory protein, mitochondrial	883.06	57.04	31626	17	17	17																																			2.34542e+06	1.70853e+06	2.25716e+06
sp|P54071|IDHP_MOUSE	Idh2	Isocitrate dehydrogenase [NADP], mitochondrial	1195.19	44.03	50906	21	20	20		847075	1.29166e+06	526649				258518	106131	126187							36460.1	236080	243089											14078.4	18837.7				16119.3	421867	24290.8	691278	921251	495636
tr|E9Q411|E9Q411_MOUSE	Nbas	Neuroblastoma-amplified sequence	945.08	11.97	265775	22	22	20					11714.1	7201.32	12741	39101.6	71326.3	36942.4	3466.14		4305.44				1.77384e+06	1964880	1.91302e+06				125463	39629.8	110012							6542.71	4837.36	5994.37	45194.4	17802	62511.8
tr|G3UVU2|G3UVU2_MOUSE	Sf3a2	Splicing factor 3A subunit 2	362.11	16.49	51279	7	7	7		185202	246703	229411	145647	112449	101525	119207	352902	83641.4													237630	242415	245562	307242	244035	289670				420682	424055	292157				61509.8	72327.1	114053	625663
sp|Q9D287|SPF27_MOUSE	Bcas2	Pre-mRNA-splicing factor SPF27	464.92	47.56	26131	7	7	7			205677	190044	300291	193589	271771							98817.8	40720.1	121419							674848	831691	897155	145623	142293	182404				386410	394937	356587				14428.5	21948.4	29927	272056
sp|P19157|GSTP1_MOUSE	Gstp1	Glutathione S-transferase P 1	641.57	42.38	23609	9	9	9		57849.1	151933	45879.1													43500	100435	67871.6	155971	110835	18707.9				132250	67806.8	56895.3	63770.4	530254	314411	35231.4	44952.9	18667.6	23844.5	14103.9	28600.3	845118	1.57866e+06	1.57014e+06	55019
sp|O88712|CTBP1_MOUSE	Ctbp1	C-terminal-binding protein 1	646.73	28.8	47745	12	8	8					281513	285910	214609				315777	392749	384787													1307950	853769	1.11964e+06				294476	203135	94640.3							209464
sp|Q9JIK5|DDX21_MOUSE	Ddx21	Nucleolar RNA helicase 2	1219.59	37.49	93551	21	21	18		34835.8	33320.9	25007.5	690702	409159	409426	283313	625260	451708				611932	377887	551180							204195	172552	286317							33770	14604.1	47593	385934	253057	321364
sp|Q8QZT1|THIL_MOUSE	Acat1	Acetyl-CoA acetyltransferase, mitochondrial	790.81	39.39	44816	12	12	11		396339	587156	154977													20581.7	89469.2	53256.4							163305	73052.3	78979.6		69638.2	12666.3							1.17257e+06	1.61568e+06	1.55853e+06	64049.7
sp|Q63918|CAVN2_MOUSE	Cavin2	Caveolae-associated protein 2	486.4	18.42	46764	7	7	7								938671	2.01699e+06	801124							540293	1.00227e+06	766744	68914.7	53694.9	29706.3
sp|Q9DB05|SNAA_MOUSE	Napa	Alpha-soluble NSF attachment protein	1078.46	64.07	33190	17	13	13					799515	850871	663410				1.0133e+06	349774	897787													228972	122950	171816				250813	72089.2	155762	228656	173507	102620
sp|Q6P069|SORCN_MOUSE	Sri	Sorcin	380.51	46.97	21627	8	8	8		15556.5	180546					1.01621e+06	1.63202e+06	732908				397318	376562	209202													473959	373471	537067				120027	79672.8	62744.2
tr|Q5RKN9|Q5RKN9_MOUSE	Capza1	F-actin-capping protein subunit alpha	666.9	61.54	32954	11	9	9					136986	201077	145400	380330	1013352	428076	37590.1	28205.2	77844.8	149401	95636.1	323332							229917	282579	266654	223961	130104	245721				307607	320897	406403	20802.1	27165.6	24668.2				233158
sp|Q8VC88|GRAN_MOUSE	Gca	Grancalcin	411.97	33.18	24663	7	7	6																							1.80296e+06	1.9313e+06	2.30762e+06				22518.9		119356
tr|B2RXM2|B2RXM2_MOUSE	Gm6793	EG627828 protein	1614.54	44.73	36610	23	4	4					79329.7	72076.1		556132	487085	148761				375619	501605	68541.4							551236	832689	1.20534e+06	90014.6	60469.4		10140.7	72004.9		357619	181992	30186.3				45682.3	64838.8	33405.7	113404
sp|P03893|NU2M_MOUSE	Mtnd2	NADH-ubiquinone oxidoreductase chain 2	304.1	7.54	38752	4	4	4											174310	7485.98	262694				1.25487e+06	1.82836e+06	1.69953e+06													38985	38531.8	140703							232916
tr|E9PV41|E9PV41_MOUSE	Diaph1	Protein diaphanous homolog 1	2872.68	40.35	140402	51	51	51		15787.1	17305.5	20173.4	22527.4	13616.9	12303.6	1786404	2.77318e+06	1.34714e+06	10427		8296.25	5338.08	4201.19	9895.5							19545.4	10819.6	19539							15563		12113	18424.2	13422.4	21350.7
sp|Q9CPW4|ARPC5_MOUSE	Arpc5	Actin-related protein 2/3 complex subunit 5	146.6	20.53	16288	2	2	2		345742	65448.1	374219				104425	215220	125103	526867	435989	409610	90409.3	374976	382463										224609		322802	106474	228093	115472	232210	278498	246059				174999	178089	195551	56699.2
tr|B1AQZ0|B1AQZ0_MOUSE	Sept8	Septin-8	920.23	36.78	55874	16	14	14					34736.7	27767.8	31566.8				437202	272405	656081													1.76178e+06	964352	1.00919e+06				358705	160844	218573							83179.2
sp|Q9QXK3|COPG2_MOUSE	Copg2	Coatomer subunit gamma-2	2022.17	49.14	97681	33	31	28		3874.18		9651.88	742540	464831	433838	371860	838363	262763	9066.84		11452.6										440500	255173	632393							74243.7	38434.9	124308	579797	388772	462504
sp|O70251|EF1B_MOUSE	Eef1b	Elongation factor 1-beta	241.52	16.44	24694	3	3	3		21806.3	30635.8		1.05487e+06	756944	707643				696310	342640	700152	50701.1	94720.1	68764.2										163545	157935	189758		113397	62120.7	202534	131588	166123				32936.1	114800	114515	43659.4
sp|Q8K2B3|SDHA_MOUSE	Sdha	Succinate dehydrogenase [ubiquinone] flavoprotein subunit, mitochondrial	1177.15	36.3	72585	21	21	21		905946	929972	571215	10014.6		2412.26				1984.01		3659.15				121734	234291	272881				5044.3	3990.87	11967	136605	123196	64976.3	35880.3	424262	208617	15521.2	11208.3	11596.2	111999	26037.3	61840.2	656173	579932	391487	85681.6
sp|P70279|SURF6_MOUSE	Surf6	Surfeit locus protein 6	474.21	27.89	41235	10	10	10		8757.25	79572.2	49201.8	161957	341967	227379	94722.8	235815	123797	5347.73	1901.03		1.12511e+06	1.44581e+06	1066472							17130.9	17574.2	80660.8	19459.9	12107.2	11345.9				88605.6	264889	156021	12999	9090.75	11742.7	4171.88	8957.42	34681.7	120021
sp|Q99JP6|HOME3_MOUSE	Homer3	Homer protein homolog 3	834.73	39.04	39694	12	11	11											356751	262243	251752																			1469210	1853344	1872347
sp|P28825|MEP1A_MOUSE	Mep1a	Meprin A subunit alpha	775.87	22.36	84231	14	14	14		2055728	2.68318e+06	1.32511e+06
sp|Q80VD1|FA98B_MOUSE	Fam98b	Protein FAM98B	794.71	35.43	45349	13	11	11					1.13383e+06	901460	987979	132076	189305	156592	150275	58534.7	166386	71740.4	284953	110789							28182.8	19017.7	43257.1		24012.8	25281.1				438284	146749	493646	63510.2	62073.4	77326				116178
sp|P61963|DCAF7_MOUSE	Dcaf7	DDB1- and CUL4-associated factor 7	315.1	24.85	38926	6	6	6		14245.2	20728.2		35012.1	32627.2	34177.7	33587.4	43150.6	27036.8	35782.9	15956.3	34854										347750	294176	214919	40212	31052.2	33700				2164603	852674	1.61424e+06	10004.2	11548.1	16057.1				38010.4
sp|O89053|COR1A_MOUSE	Coro1a	Coronin-1A	372.14	23.64	50989	7	7	7											1.6505e+06	1.68471e+06	1.69075e+06	369336	320512	293178													1628.87	25553.4	11332
tr|E9Q123|E9Q123_MOUSE	Ctbp2	C-terminal-binding protein 2	622.24	64.36	20578	11	11	11					2.2324e+06	1.77871e+06	2.03015e+06
sp|P07310|KCRM_MOUSE	Ckm	Creatine kinase M-type	973.66	46.98	43045	16	16	16																	9655.91	131796	41310.5	3.21555e+06	1.70749e+06	925310
sp|Q8BFZ3|ACTBL_MOUSE	Actbl2	Beta-actin-like protein 2	1213.07	41.76	42004	22	4	4		341796	336188	226626				452200	710475	407010	61065.5	157640	141433	253434	258207	415252				37670.6	8062.81	3175.7				255803	341823	457245				42064.3	339834	229867							212692
sp|Q9D898|ARP5L_MOUSE	Arpc5l	Actin-related protein 2/3 complex subunit 5-like protein	214.69	33.99	16980	4	4	4		69294.9	85679.7	75059.3							154186	129694	102487	114311	128454	137856										768429	546160	805330				684632	798399	658822							155761
sp|P62827|RAN_MOUSE	Ran	GTP-binding nuclear protein Ran	290.69	30.56	24423	5	5	5					642859	568162	514401	160908	97335.9	255319	204305	127617	205893	163709	174767	209972							228134	226420	304212	95788.5	75547.2	89555		51656.9	113402	94155.4	81836.2	88708.6	126214	166683	84928.3	97369.9	177169	124276	229311
sp|Q9QYJ0|DNJA2_MOUSE	Dnaja2	DnaJ homolog subfamily A member 2	573.13	35.44	45746	10	10	9		481542	254021	252684	98571.6	92629	94816.1	167392	273850	190914	176269	88548.1	191752	19910.4	30235	35132.7							77643.4	39402.9	87049.2	407993	628941	330548				337003	181449	242743	130062	124258	113514	62211.8	100594	69834.1	225983
sp|O88990|ACTN3_MOUSE	Actn3	Alpha-actinin-3	3844.82	65.56	103043	57	40	40																				3.22808e+06	1.24327e+06	1.36226e+06	160233		3155.49
sp|Q9CRC0|VKOR1_MOUSE	Vkorc1	Vitamin K epoxide reductase complex subunit 1	59.72	8.07	17768	1	1	1									1.1093e+06	382417																										325898	368724	1249513	1.31225e+06	1242634
sp|Q9D154|ILEUA_MOUSE	Serpinb1a	Leukocyte elastase inhibitor A	978.82	49.87	42575	19	19	19								90498.1	138734	55723.6				103767	78725	93476.4													74819.9	589153	474573				963740	2.07141e+06	1.25459e+06
sp|Q62348|TSN_MOUSE	Tsn	Translin	545.72	38.16	26201	10	10	9					2005785	1.54358e+06	1.8438e+06	37852.6	101882	55736.4	132454		253095
sp|P51807|DYLT1_MOUSE	Dynlt1	Dynein light chain Tctex-type 1	379.64	58.41	12483	6	6	6								10024.9	343278	182984													1741623	1.71038e+06	1.98499e+06
sp|Q3TES0|IQEC3_MOUSE	Iqsec3	IQ motif and SEC7 domain-containing protein 3	1852.22	32.3	129119	29	28	28					1.09349e+06	822231	614340				167766	52797.1	138683													91253.5	64654.3	66541.4				6780.4	5454.35	6428.21							1.05437e+06
sp|Q8BG32|PSD11_MOUSE	Psmd11	26S proteasome non-ATPase regulatory subunit 11	763.85	36.49	47437	13	13	13		192791	65457.8	28688.1	441626	336035	377895	301219	530019	350631	352453	121584	324165	63295.3		34638.1							122797	32444.6	114345	9168.58	17192.9	75406				115655	30331.8	113718	343217	382101	357230	161749	224600	188638	86210
sp|P28660|NCKP1_MOUSE	Nckap1	Nck-associated protein 1	2376.29	32.54	128784	45	45	44					375993	287079	205909	17548.4	52040.8	34766	1.81842e+06	449009	1.99688e+06										1206.46		1881.06	178936	106250	85458.8				75045.2	18821.7	55800.9	34348.6	36071.5	22980.3				33493.1
sp|O09172|GSH0_MOUSE	Gclm	Glutamate--cysteine ligase regulatory subunit	317.05	32.12	30535	6	6	5		436245	507765	434680	235069	172615	167245	545819	951336	590564				97838.8		126879							115885	32321.9	49225.2							324784	154383	251546	157058	247789	218154	65678.9		79977.6
sp|Q922V4|PLRG1_MOUSE	Plrg1	Pleiotropic regulator 1	740.08	38.01	56938	12	12	12		169935	364733	247987	67741.9	27572	57287.4	263328	343144	195484				53785	94840.2	78900.4							346134	521871	468988	123549	136771	145547				489421	387881	258304	16528.3		12243.1	37987	48800.5	44250.2	294802
sp|Q99J72|ABEC3_MOUSE	Apobec3	DNA dC->dU-editing enzyme APOBEC-3	1129.77	30	52213	17	17	16								69272.1	67437.1	44595.1				1.52495e+06	1783024	2.26578e+06													9179.47	121529	60457
sp|Q9DC48|PRP17_MOUSE	Cdc40	Pre-mRNA-processing factor 17	877.76	34.02	65461	15	15	15		186719	271381	264302	122872	78636.1	57524.4	136532	274991	443671	1877.3		3048.17	49904.1	7115.08	55506.9							474020	525608	562003	100388	107261	76822				335932	329226	220955	44246.5	20133.3	39642.9	37949.8	64836.1	68387.5	388438
sp|Q9CY64|BIEA_MOUSE	Blvra	Biliverdin reductase A	535.52	36.61	33525	10	10	10					922544	551526	463724	255578	590970	281077	431150	201643	295675	199650	95907.3	139785																27844.5		112796	457395	494909	395801
sp|Q8BJ71|NUP93_MOUSE	Nup93	Nuclear pore complex protein Nup93	1740.25	48.47	93281	33	33	32		2047.41	2792.71	3251.7	405087	286092	283610	266642	529316	296606				13663.7		2353.49							1.11566e+06	777757	1.17693e+06							117354	32427.2	101957	169759	172329	159498
sp|P27773|PDIA3_MOUSE	Pdia3	Protein disulfide-isomerase A3	1060.35	43.17	56678	19	19	19		94233.9	122209	82233				91327	70500.2	165904				119876	110486	137696	50650.9	13680.2	6685.29							20856.9	32323.9	19389.3	35460.6	547559	499281				106027	381912	129025	755618	1.23387e+06	919824	85384.2
sp|Q9JM62|REEP6_MOUSE	Reep6	Receptor expression-enhancing protein 6	247.19	32.84	22204	5	5	5					1.65835e+06	1.56311e+06	1.91488e+06	51898.2	123273																					64039	78881.1							119329	195219	97819.9
sp|P31324|KAP3_MOUSE	Prkar2b	cAMP-dependent protein kinase type II-beta regulatory subunit	1639.25	49.04	46167	23	19	18					906447	718801	521398	18781.4	33590.5	28040.2	553062	106603	390717													152025	59541	59015.2							1.00752e+06	505557	619064				63041.7
sp|Q9CX11|UTP23_MOUSE	Utp23	rRNA-processing protein UTP23 homolog	271.71	14.46	28380	4	4	4		172591	144844	105467	122588	87925.2	68420.4	655546	605819	519906				964971	1.05767e+06	1.08692e+06							29792.3		34560.9				101354		43282.8
tr|E9PWG4|E9PWG4_MOUSE	Myl1	Myosin light chain 1/3, skeletal muscle isoform	1193.79	57.14	17689	19	1	1																				3.95181e+06	118572	1.70606e+06
sp|P11881|ITPR1_MOUSE	Itpr1	Inositol 1,4,5-trisphosphate receptor type 1	5697.85	37.43	313167	100	82	81		7578.41	13664	8499				5650.68	9092.66	1526.54	79775.2	15725.8	82255.5										575.37		2807.23	21372.3	9931.56	16796.4				2.05781e+06	1.32848e+06	1.92339e+06	70177.3	40811.2	53998.5
sp|Q8CI94|PYGB_MOUSE	Pygb	Glycogen phosphorylase, brain form	2267.72	47.33	96730	39	30	30											14815.6	49901.5	13705.3													18546.6	13652.3	2921.95					946.636	1021.05				1.83795e+06	1.72029e+06	2.04198e+06	7883.83
sp|P35585|AP1M1_MOUSE	Ap1m1	AP-1 complex subunit mu-1	495.09	27.66	48543	10	7	7		71045.1	97178.5	65641.2	369629	231359	212749	194199	803227	282846	365745	108264	372311	83348.5	42147.5	78069.3							561109	161525	398694	14237.6	4196.82	8432.74				302622	97550.8	291808	173471	115495	127536	4221.3	17528.3	11302.2	23150.1
sp|Q8CJG0|AGO2_MOUSE	Ago2	Protein argonaute-2	2206.46	48.72	97304	37	29	29		316369	386964	486087	267944	216177	114137	50450.5	137254	85111.6	7602.27	4081.42		1676.59	2058.42		4616.28		8969.34				18174.6	13863.8	40841	156538	113941	149316		2545.42	3511.25	452419	397864	295501	31794.3	12148.9	8804.46	131197	129894	141254	512652
sp|P97379|G3BP2_MOUSE	G3bp2	Ras GTPase-activating protein-binding protein 2	506.26	23.86	54088	9	9	9			4319.14	3318.92	584263	527745	21534.6	6510.43	15056	9221.29	218271	4131.77	19639.5										190162	74425.6	88201.9	668366	608634	214871				1.18011e+06	264673	334933	3063.96	3613.79	5059.88	58896.5	23740.9	2398	199319
tr|A3QM89|A3QM89_MOUSE	Rtn1	Reticulon (Fragment)	333.24	22.92	28299	6	3	3					348109	206975	318283				1.14318e+06	138701	1.26156e+06													300448	199030	238652				419994	135535	456306							185419
sp|Q9JMI7|TX101_MOUSE	Tex101	Testis-expressed protein 101	458.46	26.8	26998	6	6	6																							2.12479e+06	1.7065e+06	1.83114e+06
sp|Q6PIE5|AT1A2_MOUSE	Atp1a2	Sodium/potassium-transporting ATPase subunit alpha-2	2819.83	38.43	112217	41	22	21											650025	412673	593565							5563.25	4235.52					553166	440991	259835				770094	580353	530836							335202
sp|Q9CZU6|CISY_MOUSE	Cs	Citrate synthase, mitochondrial	300.51	14.01	51737	6	6	6		232963	112381	123996							141600	150993	133826				70588.1	208677	219308	30843.1	25899.7	11885				608698	519367	373132	10913.5	252818	244382	119378	166321	120736				355373	507638	395553	144166
sp|Q6WVG3|KCD12_MOUSE	Kctd12	BTB/POZ domain-containing protein KCTD12	768.87	41.28	35892	14	12	12			8381.29	4338.83	18358	10157.6	15336.5				1.27463e+06	802657	1.73057e+06	27015.4	3808.05	37060										70712.6	5710.44	8063.19				297649	245606	670530							92400.1
sp|Q78PY7|SND1_MOUSE	Snd1	Staphylococcal nuclease domain-containing protein 1	1948.19	47.36	102088	35	35	34		7234.48	7517.79	7177.04	390929	306053	141734	50814.9	151910	70511.6	328892	92857.4	248427	32611.4	71279.2	38518.2																			200315	568376	332651	603211	1.0729e+06	920038
sp|Q9QXF8|GNMT_MOUSE	Gnmt	Glycine N-methyltransferase	607.22	45.39	32675	10	10	10																																						1.67921e+06	1.64829e+06	2.31058e+06
sp|Q8VCC1|PGDH_MOUSE	Hpgd	15-hydroxyprostaglandin dehydrogenase [NAD(+)]	373.27	33.46	29181	7	7	6								1.1305e+06	2.88369e+06	1.61978e+06
sp|P11404|FABPH_MOUSE	Fabp3	Fatty acid-binding protein, heart	408.47	54.14	14819	8	8	8																	589470	1.98791e+06	2.9555e+06							33317.2	33772.2	18747.1
tr|A0A087WQS0|A0A087WQS0_MOUSE	Tns1	Tensin 1	2307.78	33.32	198979	43	41	39		40447.1	61311.3	50438				1.13409e+06	2068088	1.37637e+06				15633.1	5368.03	19259.7							16513.7	17795.7	27322.1										293232	227839	260559
sp|Q8BMA6|SRP68_MOUSE	Srp68	Signal recognition particle subunit SRP68	1160.33	37.12	70574	21	21	21		268319	166287	238185	308434	249143	270254	378560	744815	543710	3958.16	2029.76		3464.87	5135.11	13874.4							58254.2	20966.9	86116							62147.5		51711.4	440490	403557	496462	259528	338884	196270
sp|P97300|NPTN_MOUSE	Nptn	Neuroplastin	297.61	19.4	44373	6	6	6											616427	404976	708339													1.33342e+06	867963	794632				166735	176034	176416							145904
sp|Q8BSE0|RMD2_MOUSE	Rmdn2	Regulator of microtubule dynamics protein 2	1242.58	45.85	47016	24	24	24								163899	516976	211279													132137	92637	89513.6										1.50776e+06	1.27434e+06	1.58768e+06
sp|Q3V132|ADT4_MOUSE	Slc25a31	ADP/ATP translocase 4	840.1	40	35258	16	10	10					19964.5	11676.9	32410.2										43286	31289.8	92263.9				1.893e+06	1.40561e+06	2.03523e+06
sp|Q6NZJ6|IF4G1_MOUSE	Eif4g1	Eukaryotic translation initiation factor 4 gamma 1	2039.28	25.75	176077	36	31	30		9081.68	12272.7	13498.5	290386	184594	197832	454588	579659	295426	103760	28399.8	138575	21859.8		19449							381979	255780	506442	43143.9	88406.7	51957.5				130751	59267.8	148007	504933	371725	415339	59743.4	66167.9	30873.1	28544.2
sp|Q3UPL0|SC31A_MOUSE	Sec31a	Protein transport protein Sec31A	1545.78	23.33	133569	23	22	22		25933.5	22233	17336	488387	343593	286808	619535	1.19579e+06	599832	97201.4	16255.5	113165	6668.64		7102.83							135572	98782.1	199258				3477.77		9280.22	60943	22808.8	88202.7	363788	318062	306693	21392.3	39987.8	16312.3
sp|Q9CQL4|RM20_MOUSE	Mrpl20	39S ribosomal protein L20, mitochondrial	219.81	28.19	17595	3	3	3		287151	552930	543025	30502.5		19087.8	24134.7	38714.9	25983.4	106156	77360.7	104044	30095.8	12226.9	56335.3	71326.5	149227	128602	238735	142526	49065.1	178549	159733	233585	168508	132155	154437	89401.8	219561	78883.9	153305	116998	98137.6	48341.3		56554.4	181236	251690	222895	111476
tr|Q8VHM5|Q8VHM5_MOUSE	Hnrnpr	Heterogeneous nuclear ribonucleoprotein R	964.43	30.54	70888	18	15	15		70028	161319	228081	407791	374880	355666	39055.4	55482.4	39544.5	108016	53950.3	163749	5256.87		6156.15							94693.5	93281.7	220807	301925	154435	264344				496018	431677	286046	5500.95		7391.04	17958.4	65544.6	41954.7	408128
sp|Q60936|COQ8A_MOUSE	Coq8a	Atypical kinase COQ8A, mitochondrial	665.42	25.74	71743	14	14	14		183964	273760	178086							557825	284478	47326					9699.71	10020.7	28336.8	46737.5														1.58559e+06	1.00055e+06	1.13057e+06	23003.9	73870.3	70966.3
sp|Q9Z1Q9|SYVC_MOUSE	Vars	Valine--tRNA ligase	1508.21	27.24	140215	25	25	25		11998.5	13989.5	10964	626751	576781	478627	401026	910572	466663	245706	67285	197837	120773	22017.8	107319							73009	83769.9	134639	14017.1	8995.34					161993	44078.1	171233	103553	208358	145952		17814.8	10566.1	24734.7
sp|Q6ZQ08|CNOT1_MOUSE	Cnot1	CCR4-NOT transcription complex subunit 1	3485.85	30.74	266808	66	66	64		16053.4	12056.3	7424.66	255461	171399	163255	464250	766311	416922	13884.7	5347.95	18767.6	17204.6		11809.1							769858	473115	966370	14707.1	7407.59					165633	56327.8	176155	167848	109232	137767				10575.8
sp|Q61114|BPIB1_MOUSE	Bpifb1	BPI fold-containing family B member 1	1148.95	48.52	52455	21	21	21								2.18068e+06	1.79154e+06	1.45726e+06
sp|P35505|FAAA_MOUSE	Fah	Fumarylacetoacetase	490.92	31.03	46176	10	10	9		167924	228426	33143.5																																		1.51753e+06	1.71866e+06	1.76225e+06
sp|P49813|TMOD1_MOUSE	Tmod1	Tropomodulin-1	814.51	52.09	40466	13	11	11								259773	741539	255730	26798.9	16294.8	27109.9							77288.9	68550.4	47328.8				981424	689139	926146				25222.8	180954	134875							273516
sp|P15331|PERI_MOUSE	Prph	Peripherin	1430.09	47.58	54268	24	20	19															19779.8	49291.4										174369	123615	53103.7							518130	56290.1	274981				1.42048e+06
sp|Q9DCZ4|MIC26_MOUSE	Apoo	MICOS complex subunit Mic26	214.26	23.74	22604	5	5	5		36653.9	60592.6		63551.8	66178.7	84336				79797.4	41945.8	22379				859971	1.71169e+06	2.12718e+06							57717.1	47109.1					33639.7	30833.2		33251.9	38342.1
tr|A2BIN1|A2BIN1_MOUSE	Mup10	Major urinary protein 10	494.24	64.44	20682	10	10	10																																						1.23018e+06	2932592	1.22685e+06
tr|Q3TPJ8|Q3TPJ8_MOUSE	Dync1i2	Cytoplasmic dynein 1 intermediate chain 2	759.62	34.97	70613	13	13	11		62578.8	121030	108175	363807	205122	289635	481254	690949	651485													297073	329673	472380	93576.6	100820	142681				367178	60412.9	397948							32080.9
sp|O88746|TOM1_MOUSE	Tom1	Target of Myb protein 1	923.79	39.63	54325	16	16	16					202213	1.77283e+06	72073.5	2835.45	27114.8	8262.01	53865.4	32699.8	46219.7										122737	130905	195510	52403.4	30987.4	19186.6				57383.2	113171	73800.6							911185
tr|Q6P5B5|Q6P5B5_MOUSE	Fxr2	Fragile X mental retardation syndrome-related protein 2	1266.94	34.57	74253	20	16	16		136912	113500	118553	23719.4	28362.7	9792.34	40466.8	51957.5	45544.5							16688.6	24821.3	13063.6				508142	546616	520843	318966	268599	272489				635501	539575	298353	54532.2	16186.7	13979.3	69279.4	37868.7	9945.57	235982
sp|A2AN08|UBR4_MOUSE	Ubr4	E3 ubiquitin-protein ligase UBR4	7773.29	33.49	572290	131	131	125		23527.5	13389.7	18770	185918	116971	100255	658864	1.12202e+06	553498	37290.7	2932.77	40132.9	11222.5		5303.59				1778.19	1120.6	227.6	478052	308724	640603	6337.47	3898.06	2671.55				114060	28559.1	136498	301228	131119	238100	170.641	311.356		32143.4
sp|P63154|CRNL1_MOUSE	Crnkl1	Crooked neck-like protein 1	1259.82	34.64	83416	23	23	23		70206	114636	120363	491035	370261	312362	117672	137469	75122				93048.5	39795.3	86589.9							445107	421909	479148	65026	129371	75983.4	27117.5		9774.56	261551	396492	181604	36529.6		20452.7	36223.5	5628.6	36716.5	240191
sp|A2AS89|SPEB_MOUSE	Agmat	Agmatinase, mitochondrial	343.43	23.74	38255	7	7	7																																						878480	2.69551e+06	1773606
sp|P50543|S10AB_MOUSE	S100a11	Protein S100-A11	249.2	27.55	11083	3	3	3		119856	296133	298165				829766	1950762	1.3284e+06				47363.6	38368.8	109634							23283.7	27043.8	137528				15369.2	39796.9	24891.9
sp|P60766|CDC42_MOUSE	Cdc42	Cell division control protein 42 homolog	337.98	36.65	21259	6	5	5		233610	73364					864159	1.24229e+06	442626																168222	161180	87674.2	70670.9	418312		238462	123655	26242.4				241992	551689	17349.6	154757
sp|Q9WVJ2|PSD13_MOUSE	Psmd13	26S proteasome non-ATPase regulatory subunit 13	663.09	42.55	42809	14	14	14		45113.5	51359.2		555858	564665	446542	73341.9	138706	65881.8	462864	153337	362552							78571		16839.2	270568	111880	111125	24813.8	22549.2	14545.4				86149.4	51528	73315	550526	563340	286363	22093.3	38802.1	26788.2
sp|P49312|ROA1_MOUSE	Hnrnpa1	Heterogeneous nuclear ribonucleoprotein A1	726.38	35.94	34196	11	10	9		9193.64		25139.2	248679	216525	175242	21766	28372.2	51672.4				30503.2	30151.9	52251.1							371352	401274	527968	207066	56683.4	227738		35976.4	24739.9	427090	470951	219513							531122
sp|Q99KI0|ACON_MOUSE	Aco2	Aconitate hydratase, mitochondrial	1144.75	34.49	85464	20	20	20		447889	632093	182937							44363.3	33061.1	50278.5				95748.5	201781	188248	15048.2	11433.8					309201	225166	202031	96269.8	261347	120923	141713	148567	80631.4	14464	12303.2	56442.2	239473	512229	221997	251974
sp|Q61210|ARHG1_MOUSE	Arhgef1	Rho guanine nucleotide exchange factor 1	1845.64	42.07	102805	32	32	30								1.34906e+06	2.23305e+06	1.19742e+06				168583	39497.4	94584.7																			50650.1	61735.7	68525.4
sp|Q61187|TS101_MOUSE	Tsg101	Tumor susceptibility gene 101 protein	543.4	24.55	44124	10	10	10		27912.2	34867.2		1.00827e+06	722523	674377	298011	636401	281099	189434	29122.4	161609	30885.1		33888							89572.5	69769.3	96869.4	24618.3	24404.5	10405.9				115033	12356.7	106522	165515	152149	184248				26538.2
sp|P12242|UCP1_MOUSE	Ucp1	Mitochondrial brown fat uncoupling protein 1	699.27	35.83	33248	11	11	11																	16105.2		129709																2.57066e+06	909087	1.63312e+06
sp|Q6KAR6|EXOC3_MOUSE	Exoc3	Exocyst complex component 3	876.06	28.87	86455	18	18	18		645845	50448.1	56149.9	179062	126720	128801	693445	1.29667e+06	679951	169408	16544.6	226467										41831.4	45760.5	61150.8							259640	62224	244393	116805	51571.5	102915
sp|O35526|STX1A_MOUSE	Stx1a	Syntaxin-1A	557.47	28.12	33054	9	9	9											563458	318220	310427													1.50054e+06	940430	867989													434914
sp|Q8R071|IP3KA_MOUSE	Itpka	Inositol-trisphosphate 3-kinase A	1211.11	45.75	50935	20	20	20											1.50922e+06	757232	2095400													329688	209579	290304				17142.5	27124.8	18130.1
sp|P18894|OXDA_MOUSE	Dao	D-amino-acid oxidase	386.84	24.93	38661	8	8	8		1.04885e+06	944534	535274																												1.2348e+06	814550	631447
sp|Q9JLV5|CUL3_MOUSE	Cul3	Cullin-3	1927.91	45.44	88948	33	33	33		5841.34	9347	7624.32	1.25718e+06	1.02397e+06	680263	155124	393644	161820	175518	45063.1	215767	1632.52	4807.83	5981.61							189103	170598	221803	9076.08	8818.41	18838				61307.8	26344.7	107943	53597.4	58657.7	63963.3				25491.7
tr|E9QB02|E9QB02_MOUSE	Mars	Methionine--tRNA ligase, cytoplasmic	1559.71	40.66	102373	28	28	26					984162	776898	682618	45939.7	88171	46622.1	239911	58925.5	241501	2221.33		2387.37							135908	59650.4	188983	27675	21599.8	24963.7				322787	90156.1	336242	262619	283845	241551
sp|Q05CL8|LARP7_MOUSE	Larp7	La-related protein 7	1125.75	39.65	64802	20	20	20		16793.4	44141.9	42692.7	37258.2	31318.3	30986.9	38329.2	65634.7	44675.5				46865.4	16142.6	54901.8							1.72015e+06	1.58558e+06	1.34125e+06							21612.1	14983.7								12003.7
tr|A2AUK5|A2AUK5_MOUSE	Epb41l1	Band 4.1-like protein 1	1763.97	40.5	98315	31	27	25		27752.4	34500.4	19444.7	36732.5	26230.4	24306.4				1.13863e+06	390994	1.26689e+06													485567	427410	251417		4548.17	9541.65	214500	75634.1	73472	62598	38925	41815				199769
sp|Q99N84|RT18B_MOUSE	Mrps18b	28S ribosomal protein S18b, mitochondrial	247.74	22.44	28703	4	4	4		1344157	255945	251376							267332	24413.3	28684.9					24821.9	18318.7	239544	34336	9842.43				41520.4	298534	32432.2	233648	485725	68746.9	266026	25609.5					523277	469020	71521.9	55411.5
sp|Q0HA38|TT21B_MOUSE	Ttc21b	Tetratricopeptide repeat protein 21B	3196.55	47.6	150795	56	55	52					20395.6	16332.5	13006.8																1.85398e+06	1.15978e+06	2.10038e+06
sp|P27786|CP17A_MOUSE	Cyp17a1	Steroid 17-alpha-hydroxylase/17,20 lyase	810.08	35.9	57638	15	15	15																							1.49996e+06	1.2236e+06	2.268e+06													30901.6	86448.1	37004.9
tr|E9PZ50|E9PZ50_MOUSE	Tdrd6	Tudor domain-containing protein 6	4607.55	47.7	238016	77	77	75																							1.82724e+06	1.30127e+06	2.01396e+06
sp|Q8C1B7|SEP11_MOUSE	Sept11	Septin-11	1027.12	46.64	49695	19	9	9											223898	246004	168842													1.48281e+06	1.10477e+06	890453				417401	225131	177280							108129
sp|Q9CR09|UFC1_MOUSE	Ufc1	Ubiquitin-fold modifier-conjugating enzyme 1	185.89	24.55	19481	4	4	4					141118	119519	120105	509254	1.27989e+06	748440	176279	58740.5	131836																			377137	207623	425838	293423	213620	322824
sp|P29788|VTNC_MOUSE	Vtn	Vitronectin	470.1	29.5	54849	8	8	7		147563	382703	213083	52225.3	38472.6	39393.5	498653	352700	335306				76030.3	118548	136062	11925.4	27851.5											16125.8		20540.1							1094853	813171	743024
sp|Q8CIZ8|VWF_MOUSE	Vwf	von Willebrand factor	3251.45	27.3	309269	54	54	52								1.35281e+06	2.06519e+06	1.03826e+06				123019	240397	276530	1067.13	3986.12					917.025	1076.28	4060.45	1320.49	946.922	1288.86				613.689	1049.1	927.737	760.809	395.431	743.702				792.106
sp|Q8CCS6|PABP2_MOUSE	Pabpn1	Polyadenylate-binding protein 2	563.25	44.37	32297	8	4	4																							987943	1.57726e+06	1.41784e+06	69072.9	117691					200677	295886	184289							123509
sp|Q6P9R2|OXSR1_MOUSE	Oxsr1	Serine/threonine-protein kinase OSR1	622.22	24.48	58214	11	6	6		83722.7	107663	65368.4	313682	174831	196197	613937	1.2484e+06	650650	69936.6	15588.8	118572	63470.3	33676.8	66634.6							115635	69491.2	152160							125023	32793.9	127475	175295	175943	198520				39436.6
sp|Q78IK4|MIC27_MOUSE	Apool	MICOS complex subunit Mic27	537.17	46.04	29261	10	10	10		82256.5	67909.6	48338.3													772958	1.90009e+06	1.90026e+06																99175.5	142053	80952.1
sp|Q9QYB5|ADDG_MOUSE	Add3	Gamma-adducin	557.08	15.72	78777	9	9	9		90292.2	13313.3	11379	588360	445977	279787	119734	71164.1	50649.4	302373	143456	326470	9442.1	16399.9	7983.41										205177	140597	189031				467182	488854	539724	87095.7	21172.2	22326.1				146647
sp|Q99MW1|STK31_MOUSE	Stk31	Serine/threonine-protein kinase 31	2751.71	55.3	115018	48	48	46																							2.2e+06	998779	1.8596e+06
sp|Q8JZQ9|EIF3B_MOUSE	Eif3b	Eukaryotic translation initiation factor 3 subunit B	1154.35	41.34	91370	23	23	23		30964.7	84594.6	54303.1	339594	228484	234427	305402	464597	304395	54981.2	14565.1	39023.3	23509.2	10483.5	32762.3							512559	184956	550623	15421.9	13105.9	13073.3	3802.76	7498.06		89753.5	25470.4	95796.7	439461	299486	445800	18924.3	25432.1		26478.2
sp|Q9R0Q7|TEBP_MOUSE	Ptges3	Prostaglandin E synthase 3	158.12	20	18721	3	3	3					806151	915236	775955				641433	190802	670067										190781	146237	161259					71691.6	74997.1				141596	95843.4	156488
sp|Q9D379|HYEP_MOUSE	Ephx1	Epoxide hydrolase 1	797.08	48.13	52577	19	19	18								6626.85		8372.69				11348.7	21066.8	5491.37																			7417.55	12759	20600.2	1.68691e+06	1.4206e+06	1.82574e+06
sp|Q14BB9|MA6D1_MOUSE	Map6d1	MAP6 domain-containing protein 1	313.77	49.21	20433	5	5	5											231912	121763	733292													809619	596457	622796				705092	197295	538627							169388
sp|Q99JX4|EIF3M_MOUSE	Eif3m	Eukaryotic translation initiation factor 3 subunit M	885.4	35.29	42517	15	15	14		80722.9	83567.8	80645.5	273686	129062	266796	348424	992387	490673	66289.8	1661.7	411054	43192.4		40402							302220	196166	250984							126015	17659.6	178817	213342	104489	165317	67363.4	26075	12038.3	20867.8
sp|Q07076|ANXA7_MOUSE	Anxa7	Annexin A7	511.61	20.95	49925	10	10	9		19143.6	22691.6		163935	167947	191736	416356	978255	454569	361255	178774	599617	77359.9	15169.1	39292.5																41520.4	19361.9	38520.6	214864	550044	404273	11332.3	25944.1	19044.2
sp|P23819|GRIA2_MOUSE	Gria2	Glutamate receptor 2	1842.77	37.49	98662	31	24	24					11490.9	10186.5	9201.84				623140	479050	658274													811933	421724	522675				170716	206309	216038							338771
sp|Q61147|CERU_MOUSE	Cp	Ceruloplasmin	1806.54	32.61	121151	30	30	30								163648	116798	176919				1.48793e+06	1.53926e+06	905414													138627	64723.7	393497							4330.73	7516.56
sp|Q3UVL4|VPS51_MOUSE	Vps51	Vacuolar protein sorting-associated protein 51 homolog	1255.81	33.63	86187	20	20	19		27802.1	26714.9	34895	369405	219515	246769	453795	709381	430841	260690	31805.6	243974	3452.25		3564.06							206301	89449.4	237477	9683.18	50718.4	18379.9				357535	145623	407745	114526	73960	94776.8				36623.4
sp|Q99M87|DNJA3_MOUSE	Dnaja3	DnaJ homolog subfamily A member 3, mitochondrial	642.73	28.12	52443	11	11	9		586290	787236	877930	22172.8	17263.8	13731.2		14809.8	7874.75	49219.3	32106.1	63458													26162.5	16586.1	16703.1	13276.3	10650.7	42773	280932	173843	331778	297457	168239	335465	195335	294706	208634	14864
sp|Q80TI0|ASTRB_MOUSE	Gramd1b	Protein Aster-B	1336.11	34.55	85355	26	26	24		7585.84		9489.25	50688.4	20557.2	21964.1																									13839		9738.32	1.89625e+06	1.26741e+06	1.62539e+06				9144.11
sp|Q5YD48|A1CF_MOUSE	A1cf	APOBEC1 complementation factor	1045.38	32.77	65682	19	18	18		456804	277016	372289																																		1.5133e+06	1.14372e+06	1.18529e+06
tr|Q8C405|Q8C405_MOUSE	Sp100	Nuclear autoantigen Sp-100	709.52	24.03	68123	13	13	13		4951.94	12028.9	15618.3				24529	41277	37510.2				1.51555e+06	2.1395e+06	1.13864e+06
sp|Q9R226|KHDR3_MOUSE	Khdrbs3	KH domain-containing, RNA-binding, signal transduction-associated protein 3	400.1	13.87	38807	8	6	6					269964	238108	259993																496515	717236	584154	779453	550750	769931													82715.2
sp|P13439|UMPS_MOUSE	Umps	Uridine 5'-monophosphate synthase	786.44	40.12	52292	16	16	16		3718.36	7207.65	8624.73	146248	112675	116615	176593	348432	235836				42091.2		42230							53765.4	66343.5	134059							69423.5	22548.7	64364	1.46826e+06	877466	930044
sp|O35215|DOPD_MOUSE	Ddt	D-dopachrome decarboxylase	423.4	69.49	13077	7	7	7																																						1.04136e+06	2.21683e+06	1657702
sp|Q9DBP5|KCY_MOUSE	Cmpk1	UMP-CMP kinase	382.46	53.06	22165	8	8	8					662972	501485	443746		96723.1	55739.5	674107	308102	598946																						509459	661479	397703
sp|Q61907|PEMT_MOUSE	Pemt	Phosphatidylethanolamine N-methyltransferase	104.5	6.53	22579	2	2	2																																						2.64087e+06	1.85487e+06	414166
sp|Q61625|GRID2_MOUSE	Grid2	Glutamate receptor ionotropic, delta-2	1594.03	34.26	113082	27	27	27																																1.63509e+06	1.41786e+06	1.85e+06
sp|Q8BYI9|TENR_MOUSE	Tnr	Tenascin-R	1998.31	26.22	149589	27	27	27					124637	117206	93060.6				1.6036e+06	707916	1.30754e+06													148739	191581	79862.7				173610	87540.4	161395							38738.1
sp|Q9Z0N1|IF2G_MOUSE	Eif2s3x	Eukaryotic translation initiation factor 2 subunit 3, X-linked	868.84	39.83	51065	14	4	4					380413	310465	189345	63213.3	173043		111952	82302.1	100840																	298131	76868.8	18191.5		24178.3	833080	608913	750706	218321	454605	206150
sp|O89051|ITM2B_MOUSE	Itm2b	Integral membrane protein 2B	355.49	39.85	30260	7	7	7		53984.4	120333	83231.1	24859.9	21813	22341.4	216114	253239	179216	305259	212557	398281										7556.2	23383.6	35045.3	19106.3	10113.9	11844.1				726169	628933	964618	9195.61	7955.99	8599.8				156012
sp|P50544|ACADV_MOUSE	Acadvl	Very long-chain specific acyl-CoA dehydrogenase, mitochondrial	1652.26	54.27	70875	30	30	29		367702	347006	276693					10197.8	13842.9							780029	850507	932200	44980	44636.3	1311.71							6316.62	12976.8	58428.9				25230.3	13842.1	16638.1	370159	359701	288102
sp|Q9WV32|ARC1B_MOUSE	Arpc1b	Actin-related protein 2/3 complex subunit 1B	450.58	32.8	41064	9	9	8		216714	250804	137241				610979	721545	502469				634093	747306	699650							23025.2	14135.6	40872.4				93071.1	75548.3	49523.4
sp|O70194|EIF3D_MOUSE	Eif3d	Eukaryotic translation initiation factor 3 subunit D	740.64	34.12	63989	13	13	11		184966	217130	151118	133758	83564.9	93606.3	238308	378195	238160	45244.8	9255.13	47540.3	77200.4	39528	45250.3							213215	149404	1.14944e+06	42650.5	45188.4	50791.9				246045	121887	175104	184209	82875.2	130405				99291.8
sp|Q9D5V5|CUL5_MOUSE	Cul5	Cullin-5	1335.18	33.33	90974	28	28	26					1.32795e+06	986740	860528	130076	314960	134488	221668	69823.8	244361										39797.6	22141.2	42095.3							2855.31	1725.35	5816.03	125914	123305	138648				1889.24
sp|Q99L48|NMD3_MOUSE	Nmd3	60S ribosomal export protein NMD3	719.35	31.81	57611	14	14	14						36877.7	34833	4809.76	12828.5					275236	356638	310530							1.06621e+06	1.0697e+06	1.21122e+06				45735.7	117001	140227							34626.7	23291.1	46455.3
sp|Q6PDN3|MYLK_MOUSE	Mylk	Myosin light chain kinase, smooth muscle	1830.36	23.44	212925	34	34	34		51194.3	52519	41137.4				1.06897e+06	2.06442e+06	1.09673e+06	14406.6	11257.4		42313.1	5158.23	32112.5							1784.41		2714.01	7403.51	8259.1	7675.16	39391.2	66324.6	76993.3	5840.35	3129.81	3924.62	12630.5	28442.5	41168
sp|Q91YE6|IPO9_MOUSE	Ipo9	Importin-9	1553.32	32.37	116052	26	26	23		2307.8		2276.64	62823.7	39165.6	35786.5	559698	1.04192e+06	543059	26330.3		24800.5										399136	242093	469416							384086	183347	360806	165933	93618.9	134520
tr|A0A087WR50|A0A087WR50_MOUSE	Fn1	Fibronectin	3284.65	34.24	262842	53	53	49		128697	109985	105530				869846	882850	847087				32875.9	32192.2	30542.8	93233	37022.9	41600.7	18166.6	2512.89		107386	45284.1	651007	3510.81	5860.08								174488	112282	67615.7	88876.8	190839	55976.2	12172.1
sp|Q91VE6|MK67I_MOUSE	Nifk	MKI67 FHA domain-interacting nucleolar phosphoprotein	706.84	34.38	36265	10	10	10		148627	169440	124145	24364.1	19917.4	12540	111095	150057	166824		8838.24	13370.7	715492	947530	527537							182568	260306	349384				44182.3	81639.7	62369.1				109181	34762.4	80759.4	23598.6	22717.2		153924
sp|Q8BX02|KANK2_MOUSE	Kank2	KN motif and ankyrin repeat domain-containing protein 2	1478.32	44.13	90245	25	25	25								1.28985e+06	1.76859e+06	1.04826e+06				17009.7		24863.7							14427.4		10748.1										188828	168793	210174
sp|P35803|GPM6B_MOUSE	Gpm6b	Neuronal membrane glycoprotein M6-b	286.81	16.16	36210	6	6	6					52368.4	31323.4	243724				1.32695e+06	694407	1.4614e+06													157271	164894	126556				163053	95246.8	79938.1							53513.8
sp|Q9DCM2|GSTK1_MOUSE	Gstk1	Glutathione S-transferase kappa 1	836.49	53.54	25704	15	15	15		24647.1	39354	22845.9				56503	87391.4	69449.6																									1.08896e+06	1.64414e+06	812676	175567	432360	266493
sp|Q6IRU5|CLCB_MOUSE	Cltb	Clathrin light chain B	218.92	21.83	25172	4	4	4					798097	594020	577409	162300		146978	653246	275171	362807													422979	309661	416477
sp|Q8BJ05|ZC3HE_MOUSE	Zc3h14	Zinc finger CCCH domain-containing protein 14	1174.82	37.82	82409	22	22	21			30147.3	30655.4	68688.1	81299.7	86208.3	29195.9	33098.1	19902.3													1.05946e+06	1.1225e+06	1.24143e+06	86257.9	65428.4	73212.9				104187	121914	89901.4							108963
sp|Q6Q899|DDX58_MOUSE	Ddx58	Probable ATP-dependent RNA helicase DDX58	1274.66	32.29	105975	27	27	26		14672.1	20923.7					570126	1.21325e+06	569906				52423.3	2998.57	28685.4																			815571	647781	755802
sp|P08752|GNAI2_MOUSE	Gnai2	Guanine nucleotide-binding protein G(i) subunit alpha-2	1049.96	40.56	40489	16	9	9		41617.9	51048.5	46650.7	145732	156614	191474	188993	488897	222470	173542	106159	249938	281133	251704	129039	34582.6	40606.9	45726.9				34477.5	41083.8	40662	60398.8	78666.6	41968					41827.1	76226.6	279369	370326	132620				165653
sp|Q9JIZ0|CMLO1_MOUSE	Cml1	Probable N-acetyltransferase CML1	282.45	20.72	25014	7	6	6		91007.3	77788.8	88593																																		1581296	1.41077e+06	1.43487e+06
sp|Q9WTL7|LYPA2_MOUSE	Lypla2	Acyl-protein thioesterase 2	394.89	44.59	24794	10	10	10					1.66426e+06	1.05227e+06	340514	6364.93	98881.3	14485.6	614695	44713.8	273486	196980	66118																	236822		67088.2
tr|E9Q3V2|E9Q3V2_MOUSE	Slc35a3	UDP-N-acetylglucosamine transporter (Fragment)	146.07	12.38	21688	3	3	3			36276.2	42746.4																																		1.60283e+06	1.64881e+06	1343040
tr|A0A0R4J1B1|A0A0R4J1B1_MOUSE	Tnnt3	Troponin T, fast skeletal muscle	855.64	53.63	29346	14	1	1																				1.61736e+06	1.1686e+06	1.88629e+06
sp|Q8QZY9|SF3B4_MOUSE	Sf3b4	Splicing factor 3B subunit 4	419.35	23.35	44356	6	6	6		176284	70391.1	75103	301301	193739	269529	48601.1	217765														230305	293376	303312	216402	201933	47389.1				280588	344017	197316				107030	229013	60389.8	336209
sp|Q9CYH2|PXL2A_MOUSE	Prxl2a	Peroxiredoxin-like 2A	390.44	31.65	24395	9	9	9		33233.2	38001.6	37600	345804	304225	243135				56946.8	31840.6	76401.9										412492	254531	234230	58720.5	46541.2	54419.9	7917.42	82018.6	39166.6	689825	446233	600765	54705.7	45323.1	62157.1	34331.1	51618.7	43069.8	78886.8
tr|Q8R056|Q8R056_MOUSE	Prom1	Prom1 protein	1324.12	30.64	94478	23	23	23					1.94012e+06	1.5061e+06	1.20308e+06
sp|Q61425|HCDH_MOUSE	Hadh	Hydroxyacyl-coenzyme A dehydrogenase, mitochondrial	310.14	20.7	34464	5	5	5		289065	467375	220801				11868.4	38751.2	41641.4							8806.04	69066.2	70042.8	4230.89	3258.62								9165.3	373843	194508				7972.88	18219.7	14697.6	1.01997e+06	1.08079e+06	703376
sp|Q63932|MP2K2_MOUSE	Map2k2	Dual specificity mitogen-activated protein kinase kinase 2	1002.25	48.13	44402	16	9	9		95829.1	88455.8	99459.5	276201	154264	133764	754239	1.17587e+06	641606	28147.7		45093.8										41741.7	32092.1	67403.4							180115	80257.9	205522	192653	168425	136489				17050.5
sp|Q99LB7|SARDH_MOUSE	Sardh	Sarcosine dehydrogenase, mitochondrial	1254.08	30.36	101682	23	23	22		29368.5	91171.7	57458.4																																		1.44586e+06	1.70333e+06	1.31781e+06
sp|P23927|CRYAB_MOUSE	Cryab	Alpha-crystallin B chain	335.46	26.86	20069	7	7	7		268120	371030	359251	241834	51977.4	138002	239490	765063	345962							295982	554390	378974	505311	75228.4	54299.7
sp|Q91YR1|TWF1_MOUSE	Twf1	Twinfilin-1	504.26	31.14	40079	8	7	6					731697	552004	610635	98783.5	433910	300728	449098	198369	686666																			100014	34752.5	177279	14635.3	42186	28102.9				63238.5
sp|Q925N0|SFXN5_MOUSE	Sfxn5	Sideroflexin-5	402.24	27.19	37329	6	6	6					1838707	1.33935e+06	711302				272453	140760	328416
sp|Q9Z1R2|BAG6_MOUSE	Bag6	Large proline-rich protein BAG6	984.22	20.02	121037	18	18	18					308586	253379	267533	185933	350679	210397	45015.9	14583.2	85160.7										481865	246174	646391	36107.3	25216.7	18293.1				48735.8	18462.6	70308.7	587969	263496	377899				33303
sp|Q9CZW5|TOM70_MOUSE	Tomm70	Mitochondrial import receptor subunit TOM70	1432.32	43.37	67590	23	23	23					328955	309298	141383				1.09408e+06	1.10824e+06	1.17983e+06													41431.2	25259.9	20617.5				25032.2	18646.7	53767.2	63718.3	94376.1	83601.1				16516.6
sp|Q9QXY6|EHD3_MOUSE	Ehd3	EH domain-containing protein 3	1797.12	53.64	60821	31	12	11		22678.4	29088.6	15565.6	311667	229765	266346	90099	173374	127628	724514	263456	899500																			122578	64483.2	148100	293061	436950	388923
sp|P40142|TKT_MOUSE	Tkt	Transketolase	838.98	32.91	67630	15	15	14		371637	393908	76538.5	40663.2	96638	61947.9	27673.8	27126.7	79317.2	10875	11519		20070.7	16940.5	17355										116142	75455.5	28313.9	46638.9	498274	349029	11337.5	37814.4	8464.59	161542	42436.6	79333.9	579498	831421	424858	14479.1
sp|P47757|CAPZB_MOUSE	Capzb	F-actin-capping protein subunit beta	1286.21	55.96	31345	19	3	3					48213.2	34219.6	37934.1	50891.2	65201.1		163205	99801.3	173819	22296.7	36126.9	27197.6				314035	190122	152700	138769	138991	152337	312839	270835	290515				334519	477116	394123	3181.17	3918.12	4017.22				194902
sp|Q61166|MARE1_MOUSE	Mapre1	Microtubule-associated protein RP/EB family member 1	402.19	39.18	30016	8	6	5					299407	259769	263894	481401	572799	508514	494569	166850	380071	74359.3	49343.4	86973							91575.3	60485.7	122063							108248	79307.6	159692	56604.6	36406.3	28778.9				67305.5
sp|Q9CX34|SGT1_MOUSE	Sugt1	Protein SGT1 homolog	529.38	40.48	38159	9	9	9					414246	252812	304112	512753	618009	453138	256484	99778.5	291152										28475.8		33700.2							245953	158106	288012	292998	86914.8	177523				26954.1
tr|F8VQC1|F8VQC1_MOUSE	Srp72	Signal recognition particle subunit SRP72	935.24	28.02	74657	15	15	14		266282	277729	200476	273735	290090	184254	322281	282487	239982	17300.8	28985.6	59298	26987	26099.6	135702							13057	7969.44	28731.4	4417.88	1310.43	1759.91				29036.3	27254.3	70038.8	302576	183997	219644	456113	274618	323209	3993.15
sp|Q9EQ20|MMSA_MOUSE	Aldh6a1	Methylmalonate-semialdehyde dehydrogenase [acylating], mitochondrial	801.22	29.91	57916	13	13	13		426660	630554	285515																															187784	221478	64310.2	858931	1.04175e+06	859862
sp|Q9Z2U1|PSA5_MOUSE	Psma5	Proteasome subunit alpha type-5	311.79	32.37	26411	6	6	6					58470.8	34048.7					161221	48963.9	109318	76996.3	74331	117859							411487	629861	691701				30350.7	124260	96952.7	95705.1	75755.9	169889				306468	674427	347976	83842.4
sp|Q9EPK7|XPO7_MOUSE	Xpo7	Exportin-7	1931.7	38.73	123810	33	32	32					303677	198360	213960	666920	1.04401e+06	557945	80811.4		37721.3										297089	77632.1	296889							103971	31338.6	162588	216938	109854	165247				1915.64
sp|P51637|CAV3_MOUSE	Cav3	Caveolin-3	432.07	21.19	17358	6	5	5																	1.06119e+06	2.40072e+06	1.06777e+06
sp|Q9D945|LLPH_MOUSE	Llph	Protein LLP homolog	295.4	29.23	15391	6	6	6			20977.3	33178.1	146767	118239	84731.2	119815	324392	483649				833776	1.20852e+06	928662							35736.1	35107.3	93143.8														14148.2	8409.13	13104.8
tr|Q6ZWQ9|Q6ZWQ9_MOUSE	Myl12a	MCG5400	1279.95	80.23	19895	18	5	4		23425.8	44711.5	30195.9				817074	1.8756e+06	825549				79184.8	209606	264985							81491.5	52643.2	194807
tr|B2RWC4|B2RWC4_MOUSE	Lrrc73	Gm88 protein	139.69	13.92	33455	3	3	2											695824	601203	638305													811415	432353	338861				84776.8	217759	187383							175748
sp|P17809|GTR1_MOUSE	Slc2a1	Solute carrier family 2, facilitated glucose transporter member 1	210.55	5.69	53985	4	4	4		6472.04	11839	8828.47	1.39679e+06	964459	1.21299e+06				24444.8	11647.3	41264.8										9768.57	5627.97	11908.8	204618	92556	112967				101017	26089.4	104942	11024.7	14190.4	16286.4				29522.3
sp|Q9R0H0|ACOX1_MOUSE	Acox1	Peroxisomal acyl-coenzyme A oxidase 1	1615.7	48.87	74649	25	25	25		104416	409140	188017																									2476.34	16070.5	51793							1.26706e+06	1.13087e+06	1292920
sp|P61961|UFM1_MOUSE	Ufm1	Ubiquitin-fold modifier 1	93.64	58.82	9118	2	2	1		121523	205356	96878	267428	198709	188445	338043	710820	431082				88525.2	154898	106720							147735	180229	161196										102819	70718.4	73779.1	166715	169854	149429	124399
sp|Q91ZJ5|UGPA_MOUSE	Ugp2	UTP--glucose-1-phosphate uridylyltransferase	671.52	27.56	56979	12	12	12		37648.6		20767.5	167130	141750	129198				624492	351180	719283																						23052	29531.9	22679.5	779676	670652	731921
sp|Q8BX10|PGAM5_MOUSE	Pgam5	Serine/threonine-protein phosphatase PGAM5, mitochondrial	252.02	20.14	31994	6	6	6					364224	303283	100470				142342	204114	203806										302961	590057	404912	311597	192045	166931				324492		224056							260574
sp|Q4KMM3|OXR1_MOUSE	Oxr1	Oxidation resistance protein 1	2167.53	45.73	95912	34	34	31					339949	257151	163525				1.52748e+06	546974	1.52078e+06													21395.2	18897.2	12190.8							2828.9		8479.81				13777.2
sp|Q9R1Q9|VAS1_MOUSE	Atp6ap1	V-type proton ATPase subunit S1	114.48	6.26	51008	4	4	4					56620.1	54038.4	63459.4				437877	231840	489447													984325	850110	335872				185234	95795.3	132448							164517
sp|Q810Q5|NMES1_MOUSE	Nmes1	Normal mucosa of esophagus-specific gene 1 protein	137.57	28.92	9584	3	3	3																							1.42977e+06	1.79428e+06	1.21117e+06
sp|Q8VI75|IPO4_MOUSE	Ipo4	Importin-4	1400.23	30.87	119275	26	26	26					48364.2	30339.1	30711.4	128564	300157	168151				5695.63		4625.02							1.1336e+06	739961	1.45578e+06							37920.1	7086.37	24018.2	126713	74019.5	99299.8
sp|Q9DBJ1|PGAM1_MOUSE	Pgam1	Phosphoglycerate mutase 1	489.22	59.84	28832	10	8	8					377568	332743	352672				205774	267902	263401													296506	250102	105398		219311	76162.4		34625.7	20707.6				122993	234688	129345	460975
sp|Q9R0P9|UCHL1_MOUSE	Uchl1	Ubiquitin carboxyl-terminal hydrolase isozyme L1	351.43	41.26	24838	6	6	6					264250	218189	58129.8				1.50602e+06	736653	1.44097e+06
sp|Q5PR73|DIRA2_MOUSE	Diras2	GTP-binding protein Di-Ras2	413.54	54.27	22498	9	9	9					366125	233706	253379				1.31483e+06	627841	1.46787e+06													30953	20545.6	16018.6				19058.4		45781
sp|Q9D517|PLCC_MOUSE	Agpat3	1-acyl-sn-glycerol-3-phosphate acyltransferase gamma	410.27	19.68	43296	8	8	8		59624.2	24673.1	17813	1.59439e+06	1.07472e+06	1.08574e+06																12608.6		16306.5	17297.5	9313.13	9555.24							39778.6	46355	52118	118821	114709	100041
sp|Q8CHC4|SYNJ1_MOUSE	Synj1	Synaptojanin-1	2311.63	32.85	172617	41	41	40					597358	441266	392619				1.01023e+06	437969	1.24953e+06													47241.4	29820.8	32880				47891.1	24372.4	60784.7							3086.92
sp|Q64511|TOP2B_MOUSE	Top2b	DNA topoisomerase 2-beta	2932.78	33.93	181909	53	39	39		13758.5	16688.3	15898.4	1.08482e+06	707470	693834	209768	562343	305841	9173.35	1214.53	8464.7	68466.9	6374.45	77803							6532.25	2511.12	8475.81							13081.5	1476.84	31072.3	141687	156451	185189				13157.4
sp|Q8R411|MYCT1_MOUSE	Myct1	Myc target protein 1	256.13	19.15	21079	4	4	4								849181	1.21672e+06	2.28819e+06
sp|P62196|PRS8_MOUSE	Psmc5	26S proteasome regulatory subunit 8	812.63	39.66	45626	15	15	15		28212.5	37084.9	42079.7	388826	281662	247168	114775	214277	152819	231645	117182	382777	27507.8	11646.7	46002				18589.8	16105.4		142529	144734	146320	16664.2	9044.82					39103.4	35861.8	73579.7	307576	490528	333990	27116.7	73189.8	43615.7	46301
sp|O35382|EXOC4_MOUSE	Exoc4	Exocyst complex component 4	1951.92	38.15	110545	33	33	32		57325.1	17311.4	17859.8	118230	89642.4	54002	944991	1334950	639525	127365	14080.3	89602.5										88972.9	32304.7	132555							135805	39413.1	128514	146977	56026.7	73105.6				2593.42
sp|Q8CC88|VWA8_MOUSE	Vwa8	von Willebrand factor A domain-containing protein 8	2990.96	34.33	213421	58	58	56		836506	560282	660112	89953.6	48703.1	58162.7	6028.77	11971.6	9231.52	513.685		15413.9																			6182.36	1456.79	2969.48	731541	543315	606963	25850.5	89409.2	37811
sp|A2AR02|PPIG_MOUSE	Ppig	Peptidyl-prolyl cis-trans isomerase G	743.37	14.89	88325	12	12	12		34328.6		69760.1	375252	257365	90773.3	125301	246253	184947				470056	565013	219696							430423	211828	273849				123151	60521.6			70593.7	19800.5							227051
sp|Q99JR1|SFXN1_MOUSE	Sfxn1	Sideroflexin-1	490.46	27.64	35649	7	6	6		375037	481504	172257	388182	363447	330426				14416.3		17211.1													63681.5	36482.4	41636	12816.7	94338.9	66216.1				363238	397502	397290	217615	228604	242927
sp|P52430|PON1_MOUSE	Pon1	Serum paraoxonase/arylesterase 1	319.99	19.15	39565	6	6	6					31762.7	16648.5	24388.3	82898.5	100925	52249.2																												1.04634e+06	1489636	1.45435e+06
tr|Q6DFZ1|Q6DFZ1_MOUSE	Gbf1	Golgi-specific brefeldin A-resistance factor 1	3324.28	39.28	206782	59	59	59		2695.09		1112.28	76979.7	56097.8	54617.4	176938	406291	220010													989387	680196	1.31917e+06							20285.4	3198.83	19448.6	108261	64927.4	88359.7
sp|P05064|ALDOA_MOUSE	Aldoa	Fructose-bisphosphate aldolase A	858.45	52.47	39356	15	11	10		28205.4	126505	22840.3	122015	48120.6	60593.9	15045		33986.5	203119	177230	162467					13300	15017.3	883520	366954	173756				526191	257709	254333		13549.8	28099.5	24491.7	56299.9	22867.6							200714
sp|Q6P8X1|SNX6_MOUSE	Snx6	Sorting nexin-6	758.24	33.25	46649	13	11	11		119846	139218	164917	203748	187882	178030	560888	1199956	553422	59795.8	690.031	80026.1	11349.9		60869.1																49274.4	20252	79167.8	210493	168623	216844
sp|Q61598|GDIB_MOUSE	Gdi2	Rab GDP dissociation inhibitor beta	1205.97	54.83	50537	22	18	17		29895.3	65649.5	12195.4				39331.9	13945.9	70830.1	673756	213932														54649.1	22043.7	30297.3		208859	150942				412111	1.13243e+06	662281	96488.7	192572	116295	15888.3
sp|Q61496|DDX4_MOUSE	Ddx4	ATP-dependent RNA helicase DDX4	1510.6	40.31	76470	24	22	21																							1.46754e+06	928469	1.86075e+06
sp|Q9ESL4|M3K20_MOUSE	Map3k20	Mitogen-activated protein kinase kinase kinase 20	845.29	20.07	91720	14	14	14								960742	1.98341e+06	1228136																									30700.2	26994.8	25379.1
sp|P30999|CTND1_MOUSE	Ctnnd1	Catenin delta-1	1334.33	33.16	104925	23	23	23		33282	76151.9	37544.3	58385.6	47815.9	51544.8	823027	1.42184e+06	801521	41026.7	9185.85	30183.4										31012.7	16786.5	42567	83913.4	35338.9	54929.9				68443.6	39611.9	90458.2	90241.2	51235.8	61751.6				55389.2
sp|P62192|PRS4_MOUSE	Psmc1	26S proteasome regulatory subunit 4	705.91	25.91	49185	10	10	10					534896	343467	242778	112343	194353	103935	207044	133650	275955							68006.3	44235.2		97292.2	84192.2	152474	46870.6	36047	49145.3				46198.2	8307.63	72886.6	170091	498724	384347	69553.4	87850.6	70534.1	57976.9
sp|Q8CCK0|H2AW_MOUSE	H2afy2	Core histone macro-H2A.2	512.23	39.78	40092	10	8	7					82411.9	88546.6	70306.6																			240431	244189	248170				130616	87837.3	117564							960186
sp|P08414|KCC4_MOUSE	Camk4	Calcium/calmodulin-dependent protein kinase type IV	404.86	20.26	52628	8	8	8					112940	22063.5	91176.2				145134	70085	243670													71168	55787.5	77434.8				1.44873e+06	426717	1.36692e+06							26772.4
sp|Q9EQ61|PESC_MOUSE	Pes1	Pescadillo homolog	630.7	21.23	67796	11	11	11		118775	127875	145992	184858	135120	140265	80903.3	110355	63453.3				603128	674251	698024							184916	181931	240233				42560.1	121495	111791				41296.2	22897.7	31367.1	6269.62	34741.6	11521.4	48254.5
sp|P10605|CATB_MOUSE	Ctsb	Cathepsin B	529.93	35.4	37280	9	9	9		37135.1	73678.2	48122.4				21813.8	21162.5	20696.4				961656	1.21878e+06	584535																			307038	150656	156542	176066	168945	261811
sp|Q9QYB8|ADDB_MOUSE	Add2	Beta-adducin	876.72	24.97	80642	16	14	13					40395.2	39870.8	40157.5				693348	484830	682688				69819.5	19633.1	8179.72							631489	401695	438313				92563.2	94125.6	66761.7							148912
sp|Q9R1T4|SEPT6_MOUSE	Sept6	Septin-6	1268.19	50.92	49620	22	12	12											391546	422679	550829	13118.6		16588.2										1.00215e+06	750809	845930				66673.2	28178.7	44716.4							32996.1
sp|P13707|GPDA_MOUSE	Gpd1	Glycerol-3-phosphate dehydrogenase [NAD(+)], cytoplasmic	546.92	38.97	37573	11	10	10		146594	177651	106524							72376.1	56300.1	92117																136258	633898	287066		63106.3	43091.9	388529	409293	327977	343715	464076	450028
sp|Q8VDM4|PSMD2_MOUSE	Psmd2	26S proteasome non-ATPase regulatory subunit 2	947.61	24.12	100203	16	16	16		1508.49	43226.8	35737.4	336827	251625	255143	146242	349066	191305	254937	127867	317082	11608.8	6576.98	15593.2				51790.4	22608.9	10877	201114	144330	202469	11112.4	9311.07		19332.9	6677.94	26942.8	59785.6	32983.6	79561.1	238980	163525	194638	93306.5	101968	57079.7	42905.8
sp|P97479|MYO7A_MOUSE	Myo7a	Unconventional myosin-VIIa	3859.49	36.07	254939	66	63	59																							1.10268e+06	860125	1318535										400984	219707	281229
sp|P10107|ANXA1_MOUSE	Anxa1	Annexin A1	869.5	45.66	38734	13	13	13					346703	366768	372217	562665	1.50573e+06	958884																									3688.5	40957.3	19003.5
sp|P32020|NLTP_MOUSE	Scp2	Non-specific lipid-transfer protein	421.31	15.9	59126	9	9	9		83260.3	198181	127876	25232.2	15144.2	21158	95854.8	452212	271381	23639.8	15041.3	22023.9	15625.9	10672.7	13115.7	2198.36	3948.51	13426.7				14344	13761.6	12587.4	15947.3	9935.38	16654.2	52208.7	119021	150199		20074.4	23180.5	125935	111695	87537.2	587731	828760	547826	12509.7
sp|Q80YA9|CNKR2_MOUSE	Cnksr2	Connector enhancer of kinase suppressor of ras 2	1515.57	28.68	117396	27	26	26											674036	221737	750316													674195	486289	569213				214073	134500	159455							117489
tr|A0A0A6YWM5|A0A0A6YWM5_MOUSE	Rab3gap2	Rab3 GTPase-activating protein non-catalytic subunit	1581.21	22.75	152543	28	28	27					300734	209469	195254	311102	470410	332458	162805	11675.5	172548	1187.45		2049.31							202970	101382	272179							215571	86393.3	287416	314717	191481	263194				33645.8
sp|Q00623|APOA1_MOUSE	Apoa1	Apolipoprotein A-I	511.01	37.5	30616	12	12	12		253033	157202	177794				3889.49	14226.6	15112.8							276859	831677	866344										45754.6	7025.44	208141				13858.7	18866.4		497244	600676	173783
sp|Q9CR59|G45IP_MOUSE	Gadd45gip1	Growth arrest and DNA damage-inducible proteins-interacting protein 1	247.9	19.37	25820	5	5	5		35159.1	61950	89835.9	33766.1		25410.2				121579	74064.6	144043				60096.6	105917	200604	154094	100452	34540	318034	321198	360891	101296	97254.4	118303	52678.4	121247	30792.9	120203	94997.2	106632				260797	247942	260169	112072
sp|Q9Z0E6|GBP2_MOUSE	Gbp2	Guanylate-binding protein 2	689.9	19.86	66739	12	12	12								565841	1.6405e+06	1.4525e+06																									153524	186583	146966
tr|V9GX43|V9GX43_MOUSE	Celf2	CUGBP Elav-like family member 2 (Fragment)	603.03	21.44	46789	12	11	10					151953	149141	137529				33722.1	33867.3	69733.4													281053	242025	349584				38552.9	111069	34109.1							948440
sp|Q6PDL0|DC1L2_MOUSE	Dync1li2	Cytoplasmic dynein 1 light intermediate chain 2	837.34	44.51	54218	14	13	12					221113	141735	54462.4	267095	476725	268938	302004	33560.5	302511										323534	153251	217070	87056	122424	112947				280044	81835.9	298534	104789	90468	88652.8				52465.4
sp|Q9CYT6|CAP2_MOUSE	Cap2	Adenylyl cyclase-associated protein 2	802.02	32.98	52862	14	13	13					84512.7	38412.7	54536.3				1.20556e+06	372740	1.24383e+06													63175.2	43103.4	30729.3				360163	99770.6	504138							16926.1
sp|Q9CX00|IST1_MOUSE	Ist1	IST1 homolog	195.75	11.88	39468	4	4	4		130833	120092	118616	13856.7		8840.79	804656	1.42871e+06	745144	67159.8	41744	100355																			88804.7	55712.3	109944	69688.5	121160	114919
sp|Q05421|CP2E1_MOUSE	Cyp2e1	Cytochrome P450 2E1	602.75	23.12	56805	13	13	12																																			30763.3	9395.18	18788.5	1.35651e+06	1.27573e+06	1.44615e+06
sp|P16331|PH4H_MOUSE	Pah	Phenylalanine-4-hydroxylase	807.98	48.34	51900	16	16	16		376199	526562	348770																																		799109	972624	1.11322e+06
sp|Q91V04|TRAM1_MOUSE	Tram1	Translocating chain-associated membrane protein 1	289.63	16.04	43039	6	6	6																																						1.47769e+06	1.12489e+06	1.53345e+06
sp|Q6PDI5|ECM29_MOUSE	Ecpas	Proteasome adapter and scaffold protein ECM29	3466.33	38.53	203703	58	58	58		3389.52	3107.54	5131.44	95420.8	52866.1	51597.2	408487	791763	331025	10442.2		23725										601662	311629	773310	4095.57	3132.77					47207.8	17616.1	50954.9	210250	126665	194684				4323.58
sp|Q8R2R9|AP3M2_MOUSE	Ap3m2	AP-3 complex subunit mu-2	975.57	59.09	46916	19	17	16					852257	549349	532633				361969	170288	408880													135725	130978	100445				282812	118589	224156							105152
sp|Q922B2|SYDC_MOUSE	Dars	Aspartate--tRNA ligase, cytoplasmic	1091.07	44.51	57147	20	20	20					462118	454867	487111				377997	177693	441914							35711.1	34090.3	8076.16	148635	150663	157519	33824.7	30709.8	31760				93217.9	54241.6	83200.5	51903.3	52562.9	50743.7	246888	178980	143778	53569.3
sp|Q68FF6|GIT1_MOUSE	Git1	ARF GTPase-activating protein GIT1	1090.72	32.86	85300	20	17	16					113665	56987	101552	333234	508438	355314	922435	110003	426919										43306.7	70612.2	73609	165876	156133	155246				73084.9	55054.2	87606.7	36223.7	24919.6	25544				24631.9
sp|Q61733|RT31_MOUSE	Mrps31	28S ribosomal protein S31, mitochondrial	664.95	32.29	43881	13	13	13		644660	371116	382806							146166	42314.5	11537				169955	181951	85443.5	120483	8652.91		85137.2	71827.5	74772.7	11634.9	4333.09	5775.36	142137	249247					23048.2		31181.3	402358	369484	83783.9	169037
sp|P37804|TAGL_MOUSE	Tagln	Transgelin	585.6	49.75	22576	10	10	9								684139	1.23656e+06	729647				646798	54324.4	359236													15298.7	324210	45297.1
sp|Q9QYF9|NDRG3_MOUSE	Ndrg3	Protein NDRG3	314.76	22.4	41555	7	7	7					888940	736586	707162				422274	187153	529496													68140.7	89501.6	66812.5				161087	30050.4	184938	8735.94	14399
sp|Q61151|2A5E_MOUSE	Ppp2r5e	Serine/threonine-protein phosphatase 2A 56 kDa regulatory subunit epsilon isoform	636.21	29.76	54713	11	7	7					714917	540134	568289	139337	537924	210475	244397	67181	315046													49937.6		31934.6				246551	104978	236497							37993.2
tr|Q8R084|Q8R084_MOUSE	Ugt2b1	UDP-glucuronosyltransferase	1085.41	33.84	60157	19	17	17																																						1.11644e+06	1.6979e+06	1.27435e+06
sp|P46412|GPX3_MOUSE	Gpx3	Glutathione peroxidase 3	287.14	26.11	25424	6	6	6		407549	249543	362878				345534	1.08597e+06	889408							20843.5	61909.9	126151																137647	232914	163838
sp|P18654|KS6A3_MOUSE	Rps6ka3	Ribosomal protein S6 kinase alpha-3	1295.88	39.86	83694	26	16	16		156259	173600	176702	52428.6	33699.7	47493.6	567490	1.01476e+06	853237													28050.5	23758.3	21391.8										275156	312654	343191
sp|Q5SRX1|TM1L2_MOUSE	Tom1l2	TOM1-like protein 2	946.07	38.86	55663	16	16	15					649892	461040	483129	47720.2	16403.8	40167.5	241017	117359	281123										79660.2	100473	130845	108628	90390	64956.2				129098	187813	189349	22630.8	17515.5	21159.8				193763
[truncated: 2,868 more rows]
[truncated: 2 more columns]

## Sheet: Peptides data
sequence	modifications	Mascot score	calculated_mass	accession	RP	Raw intensity Kidney-1	Raw intensity Kidney-2	Raw intensity Kidney-3	Raw intensity Retina-1	Raw intensity Retina-2	Raw intensity Retina-3	Raw intensity Lung-1	Raw intensity Lung-2	Raw intensity Lung-3	Raw intensity Hippocampus-1	Raw intensity Hippocampus-2	Raw intensity Hippocampus-3	Raw intensity Spleen-1	Raw intensity Spleen-2	Raw intensity Spleen-3	Raw intensity Heart-1	Raw intensity Heart-2	Raw intensity Heart-3	Raw intensity Muscle-1	Raw intensity Muscle-2	Raw intensity Muscle-3	Raw intensity Testis-1	Raw intensity Testis-2	Raw intensity Testis-3	Raw intensity Cortex-1	Raw intensity Cortex-2	Raw intensity Cortex-3	Raw intensity Intestine-1	Raw intensity Intestine-2	Raw intensity Intestine-3	Raw intensity Cerebellum-1	Raw intensity Cerebellum-2	Raw intensity Cerebellum-3	Raw intensity Gland-1	Raw intensity Gland-2	Raw intensity Gland-3	Raw intensity Liver-1	Raw intensity Liver-2	Raw intensity Liver-3	Raw intensity Olfactory bulbs-1	Raw intensity Olfactory bulbs-2	Raw intensity Olfactory bulbs-3
[truncated: 49,395 more rows]
