# Supplementary material for: Proteomics-based characterization of ribosome heterogeneity in adult mouse organs
Source: Cell Mol Life Sci. 2025 Apr 24;82(1):175. doi: 10.1007/s00018-025-05708-7 (PMC12022211; doi:10.1007/s00018-025-05708-7)
Supplement: Supplementary file 9 — Supplementary file9 (XLSX 34 KB) [file 18_2025_5708_MOESM9_ESM.xlsx]

## Sheet: Legend
Supplementary Table 2 : Results from MS-based label-free quantitative proteomic analyses. Details of ANOVA results
	one replicate from the tissue was partially missing and imputed with slsa method
	the three replicates from the tissue were imputed with a low value
	protein positive to ANOVA, p-value cut-off allowing to reach a FDR inferior to 1% according to the Benjamini-Hochberg procedure
	protein positive to ANOVA and whose abundance is significantly modified at least in one tissue compared to the others: One versus All LIMMA procedure (cf Supp Table 3)
	protein positive to ANOVA and specifically detected in one or two tissues

## Sheet: Anova results
									Average on normalized iBAQ value after log2 transformation
accession	gene name	protein name	mol. weight (Da)	#peptides	coverage (%)	quantified peptides	Comment	ANOVA q-value	Spleen	Intestine	Kidney	Liver	Lung	Testis	Olfactory_bulbs	Cortex	Muscle	Cerebellum	Gland	Hippocampus	Retina	Heart
sp|Q6ZWY3|RS27L_MOUSE	Rps27l	40S ribosomal protein S27-like	9477	8	41.67	3	not detected in Retina	2.01731e-27	23.4177	23.7087	23.6519	23.4846	23.4173	22.8446	22.6688	22.1916	22.2303	22.8089	23.4305	22.9517	9.96417	22.6506
sp|P62892|RL39_MOUSE	Rpl39	60S ribosomal protein L39	6407	2	19.61	2	not detected in Heart	7.65301e-25	24.3877	24.8764	24.3567	24.8367	25.2249	25.1466	24.6283	24.539	25.4955	24.5372	24.9172	23.9386	23.6479	12.4457
tr|E9PWZ3|E9PWZ3_MOUSE	Rpl3l	Ribosomal protein L3-like	46512	17	34.64	15	Specific detection in Muscle and Heart	2.51288e-23	7.27086	6.59291	7.39648	6.79027	8.37691	8.58132	7.8712	9.19916	24.0748	8.60898	8.76703	9.4097	9.96417	23.018
tr|Q9CQD0|Q9CQD0_MOUSE	Rpl39l	RIKEN cDNA 4930517K11	6338	2	23.53	2	Specific detection in Testis	1.80995e-20	7.27086	6.59291	7.39648	6.79027	8.37691	23.4339	7.8712	9.19916	10.7769	8.60898	8.76703	9.4097	9.96417	12.4457
sp|P86048|RL10L_MOUSE	Rpl10l	60S ribosomal protein L10-like	24558	18	54.21	2	Specific detection in Testis	9.63335e-20	7.27086	6.59291	7.39648	6.79027	8.37691	22.31	7.8712	9.19916	10.7769	8.60898	8.76703	9.4097	9.96417	12.4457
sp|P47955|RLA1_MOUSE	Rplp1	60S acidic ribosomal protein P1	11475	7	95.61	3	significantly up in Testis and Lung, significantly down in Intestine, not detected in Hippocampus	8.45417e-18	20.3793	17.4717	21.1924	21.1902	21.3013	22.6297	20.82	20.8875	20.1042	20.8081	19.0211	9.4097	19.2018	19.696
tr|Q3TKR5|Q3TKR5_MOUSE	Rpl5	Ribosomal protein L5	34269	38	60.81	6	Specific detection in Spleen and Intestine	1.3442e-16	17.2118	16.943	7.39648	6.79027	8.37691	8.58132	7.8712	9.19916	10.7769	8.60898	8.76703	9.4097	9.96417	12.4457
sp|Q9D8M4|RL7L_MOUSE	Rpl7l1	60S ribosomal protein L7-like 1	28544	6	29.27	6	significantly up in Spleen, Retina and Gland, significantly down in Liver, not detected in Cortex, Hippocampus, Muscle and Heart	2.04758e-16	18.4985	16.6726	16.7682	12.9953	16.5813	17.5209	15.6174	9.19916	10.7769	15.9658	17.8935	9.4097	18.221	12.4457
sp|P62983|RS27A_MOUSE	Rps27a	Ubiquitin-40S ribosomal protein S27a	17951	12	52.56	12	significantly up in Retina and Hippocampus, significantly down in Intestine, Spleen and Kidney	1.34241e-15	22.9507	22.8288	23.046	23.1545	23.8136	24.1348	24.5774	23.2258	23.5883	24.4106	24.7181	25.4161	25.7346	24.2363
sp|P62267|RS23_MOUSE	Rps23	40S ribosomal protein S23	15808	9	53.15	1	significantly up in Muscle, not detected in Hippocampus and Heart	3.52182e-15	15.476	16.1963	16.3511	16.4445	16.1134	16.6967	16.6546	16.2022	17.7084	16.9159	16.9424	9.4097	17.0954	12.4457
tr|Q3V1Z5|Q3V1Z5_MOUSE	Rps4l	40S ribosomal protein S4	29184	27	60.69	9	significantly up in Testis and Retina, significantly down in Cortex, not detected in Muscle and Heart	6.9233e-14	14.2075	16.29	14.619	16.3065	16.7342	22.0395	15.6315	13.3638	10.7769	14.3585	14.611	16.649	17.8147	12.4457
tr|D3YTQ9|D3YTQ9_MOUSE	Rps15	40S ribosomal protein S15	13742	18	64.41	3	specific detection in Intestine and Liver	6.03668e-13	7.27086	14.191	7.39648	13.793	8.37691	8.58132	7.8712	9.19916	10.7769	8.60898	8.76703	9.4097	9.96417	12.4457
tr|Q5M9L1|Q5M9L1_MOUSE	Rpl36	60S ribosomal protein L36	12297	10	31.43	10	significantly down in Retina	4.33507e-12	25.5538	25.5974	25.3332	25.2651	25.3389	25.8711	24.9332	25.2871	25.4438	25.2128	25.0128	24.5214	23.1994	25.0688
sp|P62855|RS26_MOUSE	Rps26	40S ribosomal protein S26	13015	7	50.43	7	significantly down in Heart and Muscle	8.09392e-12	25.2818	25.4675	25.3155	25.406	25.3858	25.5411	25.1251	25.4157	23.5723	25.3932	25.5379	24.7731	24.6267	22.6128
sp|P27659|RL3_MOUSE	Rpl3	60S ribosomal protein L3	46110	31	51.12	29	significantly down in Muscle	1.61027e-11	24.8858	24.8014	25.0513	24.9114	25.0755	24.8232	24.9885	24.928	22.7234	25.0625	24.8825	24.9334	25.053	23.8828
sp|P83882|RL36A_MOUSE	Rpl36a	60S ribosomal protein L36a	12441	4	36.79	4	not detected in Heart	5.05133e-11	24.0256	23.8789	23.2226	23.796	23.2919	23.0897	23.7225	23.7465	23.0193	22.967	23.0859	22.2556	23.5962	12.4457
sp|P62843|RS15_MOUSE	Rps15	40S ribosomal protein S15	17040	19	58.62	4	significantly up in Lung and Testis, not detected in Intestine, Gland and Muscle	1.16394e-10	11.3637	6.59291	14.8409	13.2124	17.2103	16.2609	15.1005	14.0246	10.7769	13.574	8.76703	14.4145	14.5001	14.3853
sp|P99027|RLA2_MOUSE	Rplp2	60S acidic ribosomal protein P2	11651	13	97.39	12	signifiantly up in Liver and Testis, significantly down in Hippocampus and Retina	8.52458e-10	24.1154	23.6247	24.7036	24.9703	24.4074	24.952	24.1354	24.404	24.4171	24.0031	23.5217	21.1063	21.869	24.7007
sp|Q9D7S7-2|RL22L_MOUSE	Rpl22l1	Isoform 2 of 60S ribosomal protein L22-like 1	14339	5	58.68	4	significantly up in Intestine, significantly down in Testis, Kidney and Heart	1.66699e-09	23.6185	24.243	21.9649	22.5883	22.3949	21.7312	23.325	23.2866	23.815	23.6572	23.067	23.8141	22.5029	21.7452
sp|Q6ZWV7|RL35_MOUSE	Rpl35	60S ribosomal protein L35	14553	6	30.08	6		9.23699e-09	26.044	26.0759	25.7896	25.8095	25.9383	25.9723	25.6458	25.8146	25.8169	25.8299	25.8159	25.49	24.8478	25.8857
sp|P35980|RL18_MOUSE	Rpl18	60S ribosomal protein L18	21645	11	37.77	11		1.46806e-08	26.1939	26.1929	25.9252	25.7933	25.9468	25.7372	25.6093	25.7759	25.4433	25.5852	25.2481	25.1478	25.1727	25.285
sp|P62862|RS30_MOUSE	Fau	40S ribosomal protein S30	6648	3	20.34	3	significantly up in Muscle and Testis, significantly down in Retina	1.46806e-08	22.6231	22.8165	21.9217	22.4296	22.4733	24.0099	21.6393	22.2561	24.3212	22.07	22.4752	21.8365	21.4599	23.1895
sp|P14869|RLA0_MOUSE	Rplp0	60S acidic ribosomal protein P0	34216	31	69.09	2	significantly up in Testis and Lung, significantly down in Intestine and Spleen	1.03533e-07	14.98	13.2847	17.892	16.2411	18.7569	18.8806	17.9127	17.9289	17.3346	17.5626	16.3954	16.1346	18.2453	17.7245
sp|P63325|RS10_MOUSE	Rps10	40S ribosomal protein S10	18916	13	53.33	13	significantly down in Intestine	2.81863e-07	24.2166	22.9546	24.5106	24.2849	24.8274	24.7067	24.813	24.7206	24.4404	24.7961	24.7319	24.6789	24.7634	24.5527
sp|Q6ZWN5|RS9_MOUSE	Rps9	40S ribosomal protein S9	22591	21	51.03	21		7.63507e-06	26.2161	26.137	26.2022	26.2206	26.0011	25.7245	26.1748	26.259	26.0781	26.1816	26.0225	26.1659	26.077	26.2314
sp|Q9CQR2|RS21_MOUSE	Rps21	40S ribosomal protein S21	9141	13	73.49	13		8.86095e-06	24.719	25.1727	24.6945	24.9054	24.512	24.4027	24.3881	24.9671	24.0103	24.8904	24.8711	24.9192	25.02	25.2581
sp|P14148|RL7_MOUSE	Rpl7	60S ribosomal protein L7	31420	31	57.04	31		3.33375e-05	26.1648	25.8614	26.0394	25.9062	25.9293	25.9547	25.9256	25.8728	26.151	25.8153	25.6503	25.5892	25.6292	25.2292
sp|Q6ZWV3|RL10_MOUSE	Rpl10	60S ribosomal protein L10	24604	20	54.21	4	significantly down in Testis	4.82662e-05	23.0922	22.9166	23.1218	22.9958	23.2354	21.6523	22.9793	22.9021	22.64	22.9488	22.9449	22.8906	23.1281	22.9096
sp|P62274|RS29_MOUSE	Rps29	40S ribosomal protein S29	6677	4	48.21	4	significantly down in Cerebellum	0.000104439	24.394	24.6804	24.2056	24.5955	23.5879	24.365	24.002	23.9127	24.8604	22.0954	24.4402	24.0587	23.9366	23.985
sp|P60867|RS20_MOUSE	Rps20	40S ribosomal protein S20	13373	6	31.93	6		0.000193627	26.4753	26.4994	26.5709	26.5731	26.4905	26.5954	26.4958	26.6402	26.842	26.7385	26.7534	26.9787	26.7348	26.8587
sp|P62908|RS3_MOUSE	Rps3	40S ribosomal protein S3	26674	25	72.02	3		0.000430965	22.824	22.7216	23.0299	22.9164	22.9434	22.9978	23.1884	23.2015	23.2282	23.3318	23.3483	23.6119	23.3775	23.1547
sp|P62852|RS25_MOUSE	Rps25	40S ribosomal protein S25	13742	6	28.8	6		0.000624973	25.7394	25.7679	25.4742	25.597	25.6657	26.0033	25.5007	25.725	26.0856	25.7298	25.9699	25.5373	25.135	25.85
sp|P62911|RL32_MOUSE	Rpl32	60S ribosomal protein L32	15860	11	37.04	11	significantly up in Intestine, significantly down in Hippocampus	0.000669125	25.3927	25.5354	25.0806	24.602	24.8225	24.6128	24.4474	24.6657	23.969	24.6765	24.5612	23.5909	24.0914	23.65
sp|P62242|RS8_MOUSE	Rps8	40S ribosomal protein S8	24205	18	62.02	18		0.000941311	26.1597	25.9911	26.2389	26.3633	26.0566	26.053	26.3546	26.0508	26.1331	26.1698	26.1011	25.8276	26.3568	25.7191
sp|P14115|RL27A_MOUSE	Rpl27a	60S ribosomal protein L27a	16605	10	39.86	10		0.0011719	25.5486	25.24	25.4	25.3546	25.483	25.4668	25.1957	24.9125	25.1378	25.1982	25.0842	24.6742	25.1107	24.9756
sp|Q9CZX8|RS19_MOUSE	Rps19	40S ribosomal protein S19	16085	11	50.34	11		0.0011719	25.1112	25.1865	25.3509	25.2596	25.4102	25.4599	25.3924	25.4433	25.5746	25.5577	25.6709	25.8801	25.5551	25.7329
tr|D3YYM6|D3YYM6_MOUSE	Rps5	40S ribosomal protein S5 (Fragment)	20414	13	46.15	13		0.00138399	24.2522	24.1082	24.5019	24.4575	24.6056	24.6369	24.4306	24.4466	24.5175	24.5765	24.099	24.6756	24.6064	24.1453
tr|A0A3B2WBL1|A0A3B2WBL1_MOUSE	Rpl10a	Ribosomal protein	24744	18	48.61	18		0.00176149	25.703	25.2903	25.4967	25.6471	25.6261	25.5264	25.6422	25.684	25.705	25.7232	25.7752	26.0584	25.9096	25.6605
sp|P47962|RL5_MOUSE	Rpl5	60S ribosomal protein L5	34401	47	60.94	16		0.00202066	22.2709	21.9811	22.1146	21.7138	22.3557	22.1199	22.3432	21.7055	21.7474	21.8517	22.105	21.6945	21.9159	21.7546
sp|Q9CR57|RL14_MOUSE	Rpl14	60S ribosomal protein L14	23564	9	29.49	9		0.00251147	25.2696	25.0698	25.4447	25.4239	25.4685	25.5451	25.6779	25.3609	25.4805	25.5399	25.6622	25.6614	25.5414	25.6413
sp|P14206|RSSA_MOUSE	Rpsa	40S ribosomal protein SA	32838	32	68.81	32		0.00382564	25.5623	25.3784	25.8368	25.7084	25.8648	25.6166	25.9262	25.8127	26.0494	25.9633	25.933	26.1845	26.1024	26.1866
sp|P62702|RS4X_MOUSE	Rps4x	40S ribosomal protein S4, X isoform	29598	29	60.46	12	significantly down in Testis and Intestine	0.00523521	20.7242	20.3577	21.7713	21.4971	21.9778	20.2574	21.9179	21.522	21.4749	21.7193	21	21.2341	21.7003	20.9378
sp|Q6ZWU9|RS27_MOUSE	Rps27	40S ribosomal protein S27	9461	8	41.67	3		0.00656716	23.7011	23.9317	23.3639	23.3509	23.4856	23.3317	23.717	23.8737	22.8977	23.9074	23.0165	23.2226	24.1503	22.7494
tr|F7AEH4|F7AEH4_MOUSE	Rps12	40S ribosomal protein S12	15181	14	75.18	14		0.0101927	24.5719	25.0032	25.3165	25.214	25.1509	25.3217	24.9825	24.9357	25.0919	25.2858	25.0416	24.4031	24.9958	25.0888
sp|P67984|RL22_MOUSE	Rpl22	60S ribosomal protein L22	14759	9	68.75	8		0.0112646	25.687	25.7063	25.9243	25.7558	25.9093	25.9621	25.898	25.9417	26.0846	25.8927	26.1998	26.3324	26.088	26.2219
sp|P62751|RL23A_MOUSE	Rpl23a	60S ribosomal protein L23a	17695	19	46.79	19		0.0113083	25.3885	25.5607	25.4235	25.2611	25.5951	25.5928	25.1082	25.1892	25.5079	25.5043	25.5173	25.5443	25.3436	25.538
sp|P25444|RS2_MOUSE	Rps2	40S ribosomal protein S2	31231	26	57.34	25		0.0137678	25.057	24.9796	25.2161	25.181	25.1097	24.8882	25.2332	25.1249	25.0583	25.1265	25.1033	25.0513	25.3749	25.1431
sp|P62301|RS13_MOUSE	Rps13	40S ribosomal protein S13	17222	15	62.91	15		0.0137678	25.7525	25.9449	26.017	25.9864	26.1089	25.8767	26.1105	26.0147	26.0557	26.1813	26.3202	26.3074	26.0613	26.4626
sp|Q9CXW4|RL11_MOUSE	Rpl11	60S ribosomal protein L11	20252	14	60.67	3		0.0141617	24.1683	24.2052	23.8746	24.0186	23.5061	23.1187	24.0956	23.5654	23.6921	23.7722	24.1526	24.5908	24.3166	24.2102
sp|O55142|RL35A_MOUSE	Rpl35a	60S ribosomal protein L35a	12554	9	29.09	9		0.0205229	25.1385	25.0727	24.8047	24.8084	24.8405	24.6785	24.5262	24.6003	24.9917	24.8455	24.9385	25.1998	25.1834	24.2684
sp|P62858|RS28_MOUSE	Rps28	40S ribosomal protein S28	7841	7	60.87	7		0.0225786	25.1982	25.3364	24.9075	25.3497	25.2556	25.0216	25.2302	25.3382	25.0191	25.1535	25.2507	25.305	25.2992	25.8441
sp|P41105|RL28_MOUSE	Rpl28	60S ribosomal protein L28	15733	10	40.88	10		0.0228633	24.4608	24.2836	24.1046	24.1756	24.2727	24.2213	23.9407	24.0481	23.8502	23.8401	23.6103	23.2764	23.9574	22.9773
sp|P61514|RL37A_MOUSE	Rpl37a	60S ribosomal protein L37a	10275	4	41.3	4		0.0228633	23.6727	24.3842	23.8404	23.4715	23.4862	24.1888	23.2803	23.51	23.609	22.9597	22.7239	23.0735	23.3386	21.5797
sp|Q9CZM2|RL15_MOUSE	Rpl15	60S ribosomal protein L15	24146	10	38.73	10		0.030421	25.1739	25.0917	24.9223	25.051	24.802	24.7344	24.8782	24.9971	24.509	24.8267	24.4703	23.8859	24.7892	24.6667
sp|P61358|RL27_MOUSE	Rpl27	60S ribosomal protein L27	15798	12	49.26	12		0.0478659	27.0264	26.9665	26.9417	26.9045	26.9579	26.7132	26.9344	26.9369	26.8827	26.9996	27.1936	27.4392	26.9776	27.1712
sp|P68040|RACK1_MOUSE	Rack1	Receptor of activated protein C kinase 1	35077	29	83.91	29		0.0504454	25.2353	25.2111	25.561	25.4811	25.5723	25.406	25.6202	25.397	25.742	25.5275	25.2103	25.7285	25.7039	25.5311
sp|P97351|RS3A_MOUSE	Rps3a	40S ribosomal protein S3a	29885	36	72.35	36		0.0595783	25.2412	25.3265	25.6447	25.5497	25.5569	25.364	25.5576	25.6168	25.232	25.5957	25.399	25.3899	25.5919	25.5979
sp|P51410|RL9_MOUSE	Rpl9	60S ribosomal protein L9	21881	15	71.88	15		0.0814505	24.1991	24.1984	24.2002	24.4727	24.5547	24.5571	24.5113	24.0067	24.3247	24.2794	24.3647	24.2515	24.6485	24.0759
sp|Q9D8E6|RL4_MOUSE	Rpl4	60S ribosomal protein L4	47154	34	55.37	33		0.0940565	25.4676	25.0877	25.5323	25.3203	25.539	25.4256	25.5361	25.4135	25.1938	25.4836	25.4444	25.2299	25.5532	25.186
sp|P19253|RL13A_MOUSE	Rpl13a	60S ribosomal protein L13a	23464	14	44.33	14		0.0967562	25.0374	24.9991	24.8149	24.8592	24.4196	24.5186	24.6949	24.3764	24.6672	24.6835	24.5654	24.4391	24.7873	24.5818
sp|Q9D1R9|RL34_MOUSE	Rpl34	60S ribosomal protein L34	13293	7	33.33	7		0.104487	25.7168	25.6565	25.6961	25.5448	25.6637	25.5598	25.4515	25.6938	25.6903	25.7085	25.6251	25.4025	25.4143	25.7607
sp|P47963|RL13_MOUSE	Rpl13	60S ribosomal protein L13	24305	15	45.97	15		0.130482	25.881	25.7968	25.5473	25.6793	25.3184	25.5139	25.5622	25.4492	25.6225	25.5077	25.5179	25.0063	25.9073	25.7801
sp|P62245|RS15A_MOUSE	Rps15a	40S ribosomal protein S15a	14840	18	63.85	17		0.13565	25.5275	25.8067	25.818	25.7663	25.7965	25.7587	25.8114	25.7619	25.8139	25.7448	25.9444	25.9733	25.8593	26.0163
sp|P62754|RS6_MOUSE	Rps6	40S ribosomal protein S6	28681	21	39.76	21		0.154397	24.8512	24.9634	25.0312	25.006	24.981	24.6848	24.9462	24.613	24.5833	24.8876	24.9636	24.5806	24.8076	25.0067
sp|Q9CPR4|RL17_MOUSE	Rpl17	60S ribosomal protein L17	21423	21	56.52	21		0.173502	25.0994	24.7747	25.2193	24.9007	25.2882	25.5013	25.22	25.1771	25.1551	25.2963	25.0972	25.1055	25.1725	25.0121
sp|P62717|RL18A_MOUSE	Rpl18a	60S ribosomal protein L18a	20732	17	53.98	17		0.206894	24.0485	24.1309	24.093	24.0414	24.4156	24.4531	23.9878	24.0263	23.9803	24.2057	23.9965	23.9828	24.0555	23.6012
sp|P62849-2|RS24_MOUSE	Rps24	Isoform 2 of 40S ribosomal protein S24	15069	13	36.92	13		0.242094	24.7782	24.8592	25.0878	24.8509	24.7542	24.9224	24.947	24.8856	24.6246	24.976	24.6873	24.6105	24.7802	24.9579
sp|P63276|RS17_MOUSE	Rps17	40S ribosomal protein S17	15524	18	70.37	18		0.24315	24.5662	24.6239	24.9711	24.6597	24.9517	25.1114	24.6395	24.793	25.0133	24.7711	24.6208	24.5892	24.6809	24.6356
sp|Q8BP67|RL24_MOUSE	Rpl24	60S ribosomal protein L24	17779	11	35.03	11		0.304465	25.6249	25.4013	25.5131	25.4393	25.528	25.6869	25.4752	25.4127	25.5158	25.395	25.4266	25.4214	25.5436	25.2665
sp|P84099|RL19_MOUSE	Rpl19	60S ribosomal protein L19	23466	8	27.55	7		0.393576	23.9893	23.1131	23.1564	23.6896	22.585	22.1212	23.6618	23.8836	22.5029	21.6379	22.286	23.0061	21.5908	22.4
sp|P14131|RS16_MOUSE	Rps16	40S ribosomal protein S16	16445	15	60.27	15		0.503214	26.0492	26.2196	26.2618	26.255	26.2125	26.1828	26.3156	26.2518	25.8784	26.3345	26.2463	26.1866	26.1657	26.2962
sp|P47911|RL6_MOUSE	Rpl6	60S ribosomal protein L6	33510	23	45.61	22		0.551086	25.5728	25.3398	25.4344	25.34	25.4486	25.4676	25.5429	25.5531	25.6007	25.5707	25.6612	25.6897	25.8166	25.6306
sp|Q9JJI8|RL38_MOUSE	Rpl38	60S ribosomal protein L38	8204	9	61.43	9		0.555052	25.7446	25.9605	26.1726	26.1537	26.4191	26.6387	26.2176	26.1479	26.3912	26.4867	26.3953	26.4881	26.3709	26.1516
sp|P12970|RL7A_MOUSE	Rpl7a	60S ribosomal protein L7a	29977	26	61.65	26		0.571022	26.3296	26.1222	26.0869	26.1051	26.2162	25.9065	26.1581	26.2081	25.9954	26.0326	26.1063	25.805	26.132	26.165
sp|P35979|RL12_MOUSE	Rpl12	60S ribosomal protein L12	17805	12	69.7	12		0.571022	25.4159	25.2204	25.4671	25.4144	25.5041	25.5921	25.5571	25.4494	25.6904	25.539	25.572	25.7459	25.6771	25.5482
sp|P62270|RS18_MOUSE	Rps18	40S ribosomal protein S18	17719	18	57.24	18		0.59541	25.5263	25.7864	25.5578	25.632	25.3339	25.2645	25.8223	25.7518	25.7617	25.5179	25.5791	25.6382	25.7179	25.6863
sp|P61255|RL26_MOUSE	Rpl26	60S ribosomal protein L26	17258	15	47.59	15		0.608702	25.0435	25.067	24.9098	24.8403	24.8681	25.0131	24.8185	24.8827	24.686	25.029	25.0401	24.8965	24.9825	24.8574
sp|P62889|RL30_MOUSE	Rpl30	60S ribosomal protein L30	12784	10	61.74	10		0.677684	25.3657	25.4099	25.4786	25.2562	25.4498	25.5098	25.2176	25.287	25.2857	25.3539	25.0591	25.4835	25.2549	24.6094
sp|O09167|RL21_MOUSE	Rpl21	60S ribosomal protein L21	18562	15	45	15		0.816278	25.1589	25.1248	25.3995	25.2243	25.5505	25.141	25.2229	25.5803	25.7413	24.9922	24.9196	25.561	24.833	25.6384
sp|P62830|RL23_MOUSE	Rpl23	60S ribosomal protein L23	14865	23	65	23		0.977365	24.9239	24.8473	24.9874	24.8881	25.0429	25.0738	24.9817	24.9432	25.0188	25.082	25.0205	25.1953	25.1518	24.9408
sp|P62264|RS14_MOUSE	Rps14	40S ribosomal protein S14	16273	17	71.52	17		0.979801	25.9933	26.2289	25.9075	26.234	25.8414	25.738	26.1908	26.2087	25.9419	25.7978	25.9009	25.8667	26.16	26.2153
sp|P62281|RS11_MOUSE	Rps11	40S ribosomal protein S11	18431	15	63.92	14		0.979801	25.7689	25.8215	25.4275	25.887	25.2504	25.377	25.8136	25.785	25.4879	25.6594	25.4091	25.1686	25.6824	25.0195
sp|P62918|RL8_MOUSE	Rpl8	60S ribosomal protein L8	28025	18	55.64	18		0.979801	24.8905	24.9787	24.6573	24.8294	24.9159	24.6955	25.0894	24.9905	24.6816	24.6756	24.8768	24.764	25.1568	25.2556
sp|P62082|RS7_MOUSE	Rps7	40S ribosomal protein S7	22127	19	69.59	19		0.988774	25.0883	25.2444	25.0543	25.337	24.9434	24.9276	25.6493	25.5432	24.966	25.1264	24.8442	25.0922	25.5677	25.06
sp|P62900|RL31_MOUSE	Rpl31	60S ribosomal protein L31	14463	11	51.2	11		0.988774	25.3174	25.5894	25.0557	25.2656	25.0627	25.0707	24.8964	25.3389	25.4338	25.0646	25.349	25.2395	25.2887	25.5801
