# Supplementary material for: Proteomics-based characterization of ribosome heterogeneity in adult mouse organs
Source: Cell Mol Life Sci. 2025 Apr 24;82(1):175. doi: 10.1007/s00018-025-05708-7 (PMC12022211; doi:10.1007/s00018-025-05708-7)
Supplement: Supplementary file 10 — Supplementary file10 (XLSX 39 KB) [file 18_2025_5708_MOESM10_ESM.xlsx]

## Sheet: Legend
Supplementary Table 3 : Results from MS-based label-free quantitative proteomic analyses. Details of One versus All LIMMA test
	protein whose abundance is significantly modified at least in one tissue compared to the others
	One versus All limma p-value cut-off allowing to reach a FDR inferior to 1% according to the Benjamini-Hochberg procedure for multiple comparisons
	and log2(FC)>1 or log2(FC)<-1
	protein positive to ANOVA and specifically detected in one or two tissues : not tested by One versus All LIMMA test

## Sheet: one vs all
								Average on normalized iBAQ value after log2 transformation														Spleen versus All		Intestine versus All		Kidney versus All		Liver versus All		Lung versus All		Testis versus All		Olfactory bulb versus All		Cortex versus All		Muscle versus All		Cerebellum versus All		Gland versus All		Hippocampus versus All		Retina versus All		Heart versus All
accession	gene name	protein name	mol. weight (Da)	#peptides	coverage (%)	quantified peptides	Comment	Spleen	Intestine	Kidney	Liver	Lung	Testis	Olfactory_bulbs	Cortex	Muscle	Cerebellum	Gland	Hippocampus	Retina	Heart	log2 FC	qvalue	log2 FC	qvalue	log2 FC	qvalue	log2 FC	qvalue	log2 FC	qvalue	log2 FC	qvalue	log2 FC	qvalue	log2 FC	qvalue	log2 FC	qvalue	log2 FC	qvalue	log2 FC	qvalue	log2 FC	qvalue	log2 FC	qvalue	log2 FC	qvalue
sp|P86048|RL10L_MOUSE	Rpl10l	60S ribosomal protein L10-like	24558	18	54.21	2	Specific detection in Testis	7.27086	6.59291	7.39648	6.79027	8.37691	22.31	7.8712	9.19916	10.7769	8.60898	8.76703	9.4097	9.96417	12.4457
tr|D3YTQ9|D3YTQ9_MOUSE	Rps15	40S ribosomal protein S15	13742	18	64.41	3	specific detection in Intestine and Liver	7.27086	14.191	7.39648	13.793	8.37691	8.58132	7.8712	9.19916	10.7769	8.60898	8.76703	9.4097	9.96417	12.4457
tr|E9PWZ3|E9PWZ3_MOUSE	Rpl3l	Ribosomal protein L3-like	46512	17	34.64	15	Specific detection in Muscle and Heart	7.27086	6.59291	7.39648	6.79027	8.37691	8.58132	7.8712	9.19916	24.0748	8.60898	8.76703	9.4097	9.96417	23.018
tr|Q3TKR5|Q3TKR5_MOUSE	Rpl5	Ribosomal protein L5	34269	38	60.81	6	Specific detection in Spleen and Intestine	17.2118	16.943	7.39648	6.79027	8.37691	8.58132	7.8712	9.19916	10.7769	8.60898	8.76703	9.4097	9.96417	12.4457
tr|Q9CQD0|Q9CQD0_MOUSE	Rpl39l	RIKEN cDNA 4930517K11	6338	2	23.53	2	Specific detection in Testis	7.27086	6.59291	7.39648	6.79027	8.37691	23.4339	7.8712	9.19916	10.7769	8.60898	8.76703	9.4097	9.96417	12.4457
sp|P14115|RL27A_MOUSE	Rpl27a	60S ribosomal protein L27a	16605	10	39.86	10		25.5486	25.24	25.4	25.3546	25.483	25.4668	25.1957	24.9125	25.1378	25.1982	25.0842	24.6742	25.1107	24.9756	0.376799	0.01316	0.0444851	0.782809	0.216759	0.147421	0.167884	0.269575	0.306117	0.0441998	0.288769	0.0586079	-0.00322923	0.98637	-0.308237	0.0430545	-0.0656033	0.685689	-0.000498781	0.996749	-0.123317	0.432406	-0.564882	0.000366616	-0.0947926	0.558575	-0.240253	0.107928
sp|P14148|RL7_MOUSE	Rpl7	60S ribosomal protein L7	31420	31	57.04	31		26.1648	25.8614	26.0394	25.9062	25.9293	25.9547	25.9256	25.8728	26.151	25.8153	25.6503	25.5892	25.6292	25.2292	0.35298	0.00570825	0.0262112	0.845496	0.217958	0.0842297	0.0744712	0.581946	0.0993764	0.448256	0.126683	0.319838	0.0953829	0.469872	0.0385171	0.777607	0.338067	0.00780478	-0.0233746	0.854806	-0.201054	0.105564	-0.266905	0.0342271	-0.223774	0.0758046	-0.654539	3.12577e-06
sp|P14206|RSSA_MOUSE	Rpsa	40S ribosomal protein SA	32838	32	68.81	32		25.5623	25.3784	25.8368	25.7084	25.8648	25.6166	25.9262	25.8127	26.0494	25.9633	25.933	26.1845	26.1024	26.1866	-0.327157	0.0425394	-0.525216	0.00142719	-0.0315089	0.85113	-0.169844	0.295597	-0.00137295	0.995286	-0.26869	0.093954	0.0647276	0.704102	-0.0574572	0.738434	0.197365	0.218867	0.104631	0.542059	0.0720124	0.67584	0.342889	0.0332923	0.254481	0.107956	0.345141	0.0320859
sp|P14869|RLA0_MOUSE	Rplp0	60S acidic ribosomal protein P0	34216	31	69.09	2	significantly up in Testis and Lung, significantly down in Intestine and Spleen	14.98	13.2847	17.892	16.2411	18.7569	18.8806	17.9127	17.9289	17.3346	17.5626	16.3954	16.1346	18.2453	17.7245	-2.27333	0.000113463	-4.09907	5.48602e-09	0.862583	0.114748	-0.915307	0.097467	1.79403	0.00160132	1.92724	0.000802229	0.884972	0.106391	0.902408	0.100926	0.262303	0.659956	0.507865	0.371928	-0.749131	0.173181	-1.02999	0.0654956	1.24313	0.0257287	0.682293	0.218592
sp|P27659|RL3_MOUSE	Rpl3	60S ribosomal protein L3	46110	31	51.12	29	significantly down in Muscle	24.8858	24.8014	25.0513	24.9114	25.0755	24.8232	24.9885	24.928	22.7234	25.0625	24.8825	24.9334	25.053	23.8828	0.184483	0.260643	0.0936112	0.59546	0.362723	0.0265712	0.212089	0.190293	0.388776	0.0176305	0.117056	0.497979	0.29511	0.0722562	0.230007	0.153644	-2.14424	9.35515e-15	0.374768	0.0225091	0.180924	0.269277	0.235736	0.142844	0.36459	0.0259371	-0.895637	1.35615e-06
sp|P35980|RL18_MOUSE	Rpl18	60S ribosomal protein L18	21645	11	37.77	11		26.1939	26.1929	25.9252	25.7933	25.9468	25.7372	25.6093	25.7759	25.4433	25.5852	25.2481	25.1478	25.1727	25.285	0.589079	1.31094e-05	0.58796	1.33266e-05	0.29972	0.0159149	0.157682	0.200986	0.322989	0.0097591	0.0972508	0.450184	-0.0404656	0.760236	0.138903	0.263307	-0.219278	0.0774317	-0.0664579	0.61935	-0.429449	0.000792701	-0.537522	5.2743e-05	-0.510658	0.000103254	-0.389752	0.00209321
sp|P47955|RLA1_MOUSE	Rplp1	60S acidic ribosomal protein P1	11475	7	95.61	3	significantly up in Testis and Lung, significantly down in Intestine, not detected in Hippocampus	20.3793	17.4717	21.1924	21.1902	21.3013	22.6297	20.82	20.8875	20.1042	20.8081	19.0211	9.4097	19.2018	19.696	0.0189017	0.0475579	-3.13094	2.84072e-06	0.899823	0.000149017	0.897461	0.000150023	1.01782	6.44496e-05	2.4569	3.10035e-09	0.496414	0.00253785	0.569554	0.00150258	-0.27905	0.188801	0.483491	0.00273855	-1.45247	0.160706		2.06389e-22	-1.25667	0.355506	-0.721241	0.784825
sp|P47962|RL5_MOUSE	Rpl5	60S ribosomal protein L5	34401	47	60.94	16		22.2709	21.9811	22.1146	21.7138	22.3557	22.1199	22.3432	21.7055	21.7474	21.8517	22.105	21.6945	21.9159	21.7546	0.316793	0.0440028	0.00474184	0.981159	0.148512	0.350386	-0.283155	0.0722759	0.408172	0.00982105	0.154268	0.330869	0.394706	0.012156	-0.292084	0.0641577	-0.24697	0.109047	-0.134602	0.404179	0.138178	0.390061	-0.303869	0.0537688	-0.0655112	0.693996	-0.23918	0.122124
sp|P60867|RS20_MOUSE	Rps20	40S ribosomal protein S20	13373	6	31.93	6		26.4753	26.4994	26.5709	26.5731	26.4905	26.5954	26.4958	26.6402	26.842	26.7385	26.7534	26.9787	26.7348	26.8587	-0.199413	0.0363093	-0.173476	0.0692438	-0.0964255	0.316589	-0.0940988	0.328258	-0.183022	0.0553082	-0.0701372	0.484538	-0.177293	0.0638394	-0.0218522	0.828629	0.195469	0.0406473	0.0839998	0.388899	0.100025	0.297638	0.342731	0.000531038	0.0800341	0.41332	0.213459	0.025276
sp|P62242|RS8_MOUSE	Rps8	40S ribosomal protein S8	24205	18	62.02	18		26.1597	25.9911	26.2389	26.3633	26.0566	26.053	26.3546	26.0508	26.1331	26.1698	26.1011	25.8276	26.3568	25.7191	0.0508316	0.689509	-0.130829	0.273174	0.136039	0.254343	0.270095	0.0239223	-0.0602621	0.637105	-0.0640958	0.618985	0.260719	0.0288234	-0.0664828	0.605492	0.0221811	0.856054	0.0616304	0.631757	-0.0123087	0.92231	-0.306824	0.0104876	0.26307	0.0274352	-0.423763	0.000603493
sp|P62267|RS23_MOUSE	Rps23	40S ribosomal protein S23	15808	9	53.15	1	significantly up in Muscle, not detected in Hippocampus and Heart	15.476	16.1963	16.3511	16.4445	16.1134	16.6967	16.6546	16.2022	17.7084	16.9159	16.9424	9.4097	17.0954	12.4457	-1.18955	0.440064	-0.403806	0.218712	-0.234859	0.0958728	-0.132987	0.0554909	-0.494195	0.329064	0.142105	0.00914595	0.096204	0.0121752	-0.397339	0.21381	1.24582	1.35442e-06	0.3813	0.00151479	0.410183	0.0012028		3.46687e-18	0.577123	0.00033386		3.78142e-11
sp|P62274|RS29_MOUSE	Rps29	40S ribosomal protein S29	6677	4	48.21	4	significantly down in Cerebellum	24.394	24.6804	24.2056	24.5955	23.5879	24.365	24.002	23.9127	24.8604	22.0954	24.4402	24.0587	23.9366	23.985	0.338164	0.33106	0.646691	0.0616246	0.135316	0.709878	0.555182	0.10135	-0.529848	0.117108	0.306954	0.383617	-0.0839605	0.82055	-0.18013	0.626408	0.840471	0.0146232	-2.13724	1.39093e-07	0.387923	0.259932	-0.0228399	0.954001	-0.154413	0.675971	-0.102265	0.781268
sp|P62702|RS4X_MOUSE	Rps4x	40S ribosomal protein S4, X isoform	29598	29	60.46	12	significantly down in Testis and Intestine	20.7242	20.3577	21.7713	21.4971	21.9778	20.2574	21.9179	21.522	21.4749	21.7193	21	21.2341	21.7003	20.9378	-0.61181	0.100011	-1.00643	0.00784012	0.515855	0.164183	0.220631	0.583966	0.738241	0.0493807	-1.11451	0.003476	0.67372	0.0727887	0.247366	0.535801	0.196737	0.627708	0.459876	0.218607	-0.314723	0.413463	-0.062636	0.870321	0.439375	0.241221	-0.381688	0.315421
sp|P62843|RS15_MOUSE	Rps15	40S ribosomal protein S15	17040	19	58.62	4	significantly up in Lung and Testis, not detected in Intestine, Gland and Muscle	11.3637	6.59291	14.8409	13.2124	17.2103	16.2609	15.1005	14.0246	10.7769	13.574	8.76703	14.4145	14.5001	14.3853	-3.38865	0.0102188		4.12241e-11	0.436233	0.0239926	-1.35503	0.996961	3.04261	1.03046e-06	1.99824	6.96174e-05	0.721827	0.00906643	-0.461665	0.259516		0.000958468	-0.957264	0.641534		1.41052e-07	-0.0327591	0.0941021	0.0613658	0.0732411	-0.0649043	0.100112
sp|P62852|RS25_MOUSE	Rps25	40S ribosomal protein S25	13742	6	28.8	6		25.7394	25.7679	25.4742	25.597	25.6657	26.0033	25.5007	25.725	26.0856	25.7298	25.9699	25.5373	25.135	25.85	0.043949	0.781891	0.0745823	0.637558	-0.241724	0.0977134	-0.109462	0.480601	-0.0354846	0.820541	0.328154	0.0259372	-0.213191	0.14272	0.0284232	0.852388	0.416706	0.00529973	0.0335396	0.828949	0.292148	0.0474155	-0.173766	0.237578	-0.606941	0.000102801	0.163066	0.269683
sp|P62855|RS26_MOUSE	Rps26	40S ribosomal protein S26	13015	7	50.43	7	significantly down in Heart and Muscle	25.2818	25.4675	25.3155	25.406	25.3858	25.5411	25.1251	25.4157	23.5723	25.3932	25.5379	24.7731	24.6267	22.6128	0.345412	0.0950499	0.545453	0.00910556	0.381748	0.0667206	0.479211	0.0214476	0.457404	0.0274379	0.624655	0.00308888	0.176668	0.407551	0.489639	0.0185472	-1.49555	8.33406e-09	0.465447	0.0251711	0.62119	0.00324274	-0.202394	0.333782	-0.36004	0.0838637	-2.52884	6.01521e-14
sp|P62862|RS30_MOUSE	Fau	40S ribosomal protein S30	6648	3	20.34	3	significantly up in Muscle and Testis, significantly down in Retina	22.6231	22.8165	21.9217	22.4296	22.4733	24.0099	21.6393	22.2561	24.3212	22.07	22.4752	21.8365	21.4599	23.1895	0.0924339	0.755513	0.30071	0.277853	-0.662932	0.0168761	-0.115983	0.693636	-0.0688844	0.817418	1.58594	6.38521e-07	-0.967072	0.000735751	-0.302838	0.274108	1.92117	1.67606e-08	-0.503251	0.0698998	-0.0667974	0.821764	-0.754673	0.00707316	-1.1602	8.20423e-05	0.702373	0.0114563
sp|P62892|RL39_MOUSE	Rpl39	60S ribosomal protein L39	6407	2	19.61	2	not detected in Heart	24.3877	24.8764	24.3567	24.8367	25.2249	25.1466	24.6283	24.539	25.4955	24.5372	24.9172	23.9386	23.6479	12.4457	-0.291097	0.00781275	0.238374	9.31973e-06	-0.324597	0.0113638	0.195412	1.65203e-05	0.615918	8.29489e-08	0.531053	2.2456e-07	-0.0304413	0.000332304	-0.127124	0.00109709	0.909072	2.93658e-09	-0.129068	0.00111747	0.282549	5.19574e-06	-0.777595	0.517014	-1.09246	0.571968		3.88464e-31
sp|P62908|RS3_MOUSE	Rps3	40S ribosomal protein S3	26674	25	72.02	3		22.824	22.7216	23.0299	22.9164	22.9434	22.9978	23.1884	23.2015	23.2282	23.3318	23.3483	23.6119	23.3775	23.1547	-0.333754	0.019119	-0.44412	0.00219827	-0.112049	0.44766	-0.234267	0.0973862	-0.205183	0.143138	-0.146658	0.307369	0.0586024	0.697325	0.0727257	0.633882	0.101452	0.497353	0.21303	0.127679	0.230865	0.100653	0.51472	0.000501961	0.262259	0.0663041	0.0223765	0.87809
sp|P62911|RL32_MOUSE	Rpl32	60S ribosomal protein L32	15860	11	37.04	11	significantly up in Intestine, significantly down in Hippocampus	25.3927	25.5354	25.0806	24.602	24.8225	24.6128	24.4474	24.6657	23.969	24.6765	24.5612	23.5909	24.0914	23.65	0.907711	0.0073439	1.06134	0.00191439	0.571591	0.0882522	0.0561834	0.871043	0.293563	0.3914	0.0677418	0.847985	-0.11035	0.758363	0.124712	0.727796	-0.625605	0.0632169	0.136373	0.700763	0.0122486	0.976623	-1.03271	0.0025017	-0.493714	0.135222	-0.969089	0.0043933
sp|P62983|RS27A_MOUSE	Rps27a	Ubiquitin-40S ribosomal protein S27a	17951	12	52.56	12	significantly up in Retina and Hippocampus, significantly down in Intestine, Spleen and Kidney	22.9507	22.8288	23.046	23.1545	23.8136	24.1348	24.5774	23.2258	23.5883	24.4106	24.7181	25.4161	25.7346	24.2363	-1.1174	1.43582e-08	-1.24867	1.57983e-09	-1.01477	8.91508e-08	-0.897869	8.48482e-07	-0.188064	0.238197	0.157811	0.328402	0.634423	0.00015664	-0.821057	3.47212e-06	-0.430767	0.00739073	0.454809	0.00492251	0.78601	7.10798e-06	1.53773	1.81354e-11	1.88068	1.16538e-13	0.267148	0.0932642
sp|P63325|RS10_MOUSE	Rps10	40S ribosomal protein S10	18916	13	53.33	13	significantly down in Intestine	24.2166	22.9546	24.5106	24.2849	24.8274	24.7067	24.813	24.7206	24.4404	24.7961	24.7319	24.6789	24.7634	24.5527	-0.305032	0.100893	-1.66415	1.01256e-10	0.0115857	0.956915	-0.231501	0.216517	0.352802	0.0616092	0.222765	0.235415	0.337236	0.0730321	0.237691	0.202617	-0.063985	0.75178	0.319042	0.0893927	0.24991	0.177847	0.192807	0.309587	0.283883	0.124293	0.0569419	0.778527
sp|P83882|RL36A_MOUSE	Rpl36a	60S ribosomal protein L36a	12441	4	36.79	4	not detected in Heart	24.0256	23.8789	23.2226	23.796	23.2919	23.0897	23.7225	23.7465	23.0193	22.967	23.0859	22.2556	23.5962	12.4457	0.719625	0.0407408	0.560612	0.0663349	-0.150328	0.372344	0.470885	0.0849777	-0.0752358	0.318419	-0.294292	0.495185	0.391209	0.100726	0.417244	0.0963015	-0.370554	0.558899	-0.427217	0.613573	-0.298427	0.498656	-1.19793	0.664865	0.254413	0.143316		1.14012e-15
sp|P99027|RLA2_MOUSE	Rplp2	60S acidic ribosomal protein P2	11651	13	97.39	12	signifiantly up in Liver and Testis, significantly down in Hippocampus and Retina	24.1154	23.6247	24.7036	24.9703	24.4074	24.952	24.1354	24.404	24.4171	24.0031	23.5217	21.1063	21.869	24.7007	0.206558	0.557303	-0.321881	0.332505	0.840012	0.0110853	1.12719	0.000884919	0.520932	0.107866	1.10745	0.00106994	0.228106	0.511307	0.51732	0.109411	0.531382	0.101467	0.0855832	0.810881	-0.432817	0.183795	-3.03406	4.01421e-11	-2.21264	2.94497e-08	0.836858	0.011361
sp|Q6ZWN5|RS9_MOUSE	Rps9	40S ribosomal protein S9	22591	21	51.03	21		26.2161	26.137	26.2022	26.2206	26.0011	25.7245	26.1748	26.259	26.0781	26.1816	26.0225	26.1659	26.077	26.2314	0.102565	0.16818	0.0174369	0.828746	0.0876487	0.244134	0.107421	0.147633	-0.129005	0.0878171	-0.426875	7.92171e-07	0.0580665	0.460499	0.148826	0.0486117	-0.0460411	0.568122	0.0654584	0.397036	-0.105926	0.153956	0.0485073	0.547397	-0.0471821	0.558181	0.1191	0.108008
sp|Q6ZWU9|RS27_MOUSE	Rps27	40S ribosomal protein S27	9461	8	41.67	3		23.7011	23.9317	23.3639	23.3509	23.4856	23.3317	23.717	23.8737	22.8977	23.9074	23.0165	23.2226	24.1503	22.7494	0.239706	0.420939	0.488022	0.091618	-0.123435	0.688283	-0.137515	0.661246	0.00762789	0.983166	-0.158175	0.613778	0.256764	0.387466	0.425599	0.136243	-0.625486	0.0310167	0.461885	0.105781	-0.497608	0.0865582	-0.275584	0.348539	0.723387	0.0126793	-0.785189	0.00732054
sp|Q6ZWV3|RL10_MOUSE	Rpl10	60S ribosomal protein L10	24604	20	54.21	4	significantly down in Testis	23.0922	22.9166	23.1218	22.9958	23.2354	21.6523	22.9793	22.9021	22.64	22.9488	22.9449	22.8906	23.1281	22.9096	0.225655	0.237184	0.0364943	0.853	0.257488	0.172964	0.121821	0.552085	0.379869	0.0476583	-1.32498	1.71939e-08	0.10406	0.614391	0.0208799	0.918144	-0.261347	0.1664	0.0712078	0.726623	0.0669933	0.744028	0.00852756	0.972328	0.264304	0.161876	0.029032	0.882142
sp|Q6ZWV7|RL35_MOUSE	Rpl35	60S ribosomal protein L35	14553	6	30.08	6		26.044	26.0759	25.7896	25.8095	25.9383	25.9723	25.6458	25.8146	25.8169	25.8299	25.8159	25.49	24.8478	25.8857	0.29533	0.00651615	0.329667	0.00252827	0.0214217	0.848755	0.042843	0.705179	0.181569	0.0895296	0.218151	0.0425237	-0.133434	0.211932	0.0483117	0.675726	0.0507763	0.660523	0.0647868	0.570893	0.049764	0.665366	-0.301255	0.00558522	-0.992874	4.04889e-11	0.124943	0.242819
sp|Q6ZWY3|RS27L_MOUSE	Rps27l	40S ribosomal protein S27-like	9477	8	41.67	3	not detected in Retina	23.4177	23.7087	23.6519	23.4846	23.4173	22.8446	22.6688	22.1916	22.2303	22.8089	23.4305	22.9517	9.96417	22.6506	0.414401	1.84122e-08	0.729626	3.19965e-10	0.668121	7.16863e-10	0.486891	7.72565e-09	0.413986	1.80144e-08	-0.206416	0.000209381	-0.396943	0.00347732	-0.913858	0.661071	-0.871915	0.524312	-0.24509	0.000378293	0.428262	1.63126e-08	-0.0904689	3.5533e-05		7.18078e-34	-0.416596	0.00460614
sp|Q9CQR2|RS21_MOUSE	Rps21	40S ribosomal protein S21	9141	13	73.49	13		24.719	25.1727	24.6945	24.9054	24.512	24.4027	24.3881	24.9671	24.0103	24.8904	24.8711	24.9192	25.02	25.2581	-0.0511499	0.76016	0.437434	0.00613214	-0.0775203	0.647139	0.149668	0.348394	-0.274051	0.0832278	-0.391718	0.0129456	-0.407454	0.0101819	0.216068	0.164658	-0.814361	3.32458e-06	0.133476	0.409733	0.112678	0.497355	0.164512	0.301241	0.273006	0.0840393	0.529411	0.00107469
sp|Q9CR57|RL14_MOUSE	Rpl14	60S ribosomal protein L14	23564	9	29.49	9		25.2696	25.0698	25.4447	25.4239	25.4685	25.5451	25.6779	25.3609	25.4805	25.5399	25.6622	25.6614	25.5414	25.6413	-0.231788	0.0457568	-0.446904	0.000233561	-0.0431695	0.729198	-0.0655395	0.60051	-0.0175665	0.88051	0.0649128	0.604254	0.207995	0.0729155	-0.133388	0.249275	-0.00461477	0.975222	0.0593062	0.635084	0.191046	0.0975427	0.190184	0.0979764	0.0609644	0.626998	0.168561	0.140562
sp|Q9CZX8|RS19_MOUSE	Rps19	40S ribosomal protein S19	16085	11	50.34	11		25.1112	25.1865	25.3509	25.2596	25.4102	25.4599	25.3924	25.4433	25.5746	25.5577	25.6709	25.8801	25.5551	25.7329	-0.386824	0.00436556	-0.305754	0.0227011	-0.128632	0.34173	-0.227005	0.0892984	-0.0647654	0.652996	-0.0112728	0.939574	-0.0839828	0.558367	-0.0291146	0.837318	0.112196	0.413656	0.0939963	0.504061	0.216002	0.101734	0.441234	0.00127239	0.0912371	0.518447	0.282686	0.0344857
sp|Q9D7S7-2|RL22L_MOUSE	Rpl22l1	Isoform 2 of 60S ribosomal protein L22-like 1	14339	5	58.68	4	significantly up in Intestine, significantly down in Testis, Kidney and Heart	23.6185	24.243	21.9649	22.5883	22.3949	21.7312	23.325	23.2866	23.815	23.6572	23.067	23.8141	22.5029	21.7452	0.685066	0.00688396	1.3575	1.567e-06	-1.09575	4.55308e-05	-0.424466	0.0895061	-0.632655	0.0116859	-1.34749	1.76342e-06	0.368899	0.134982	0.327619	0.186222	0.896625	0.00056313	0.726672	0.00429549	0.0910776	0.733286	0.895685	0.000564543	-0.516431	0.0397856	-1.33235	2.13077e-06
sp|Q9D8M4|RL7L_MOUSE	Rpl7l1	60S ribosomal protein L7-like 1	28544	6	29.27	6	significantly up in Spleen, Retina and Gland, significantly down in Liver, not detected in Cortex, Hippocampus, Muscle and Heart	18.4985	16.6726	16.7682	12.9953	16.5813	17.5209	15.6174	9.19916	10.7769	15.9658	17.8935	9.4097	18.221	12.4457	2.02783	2.91707e-09	-0.000971946	0.000333529	0.105307	0.000169014	-4.08679	0.000140189	-0.102407	0.00059579	0.94161	1.09113e-06	-1.17343	0.122035		7.33335e-14		1.45965e-10	-0.786239	0.0242409	1.35561	9.6432e-08		1.664e-13	1.71949	1.40807e-08		3.20165e-06
tr|A0A3B2WBL1|A0A3B2WBL1_MOUSE	Rpl10a	Ribosomal protein	24744	18	48.61	18		25.703	25.2903	25.4967	25.6471	25.6261	25.5264	25.6422	25.684	25.705	25.7232	25.7752	26.0584	25.9096	25.6605	0.0302794	0.815687	-0.414123	0.000787382	-0.19181	0.102725	-0.0298517	0.817678	-0.0525319	0.680042	-0.159858	0.174618	-0.035138	0.782516	0.00991716	0.938969	0.0325337	0.799765	0.0520841	0.682252	0.108112	0.374571	0.413065	0.000795952	0.252805	0.0343635	-0.0154835	0.900772
tr|D3YYM6|D3YYM6_MOUSE	Rps5	40S ribosomal protein S5 (Fragment)	20414	13	46.15	13		24.2522	24.1082	24.5019	24.4575	24.6056	24.6369	24.4306	24.4466	24.5175	24.5765	24.099	24.6756	24.6064	24.1453	-0.194593	0.126058	-0.34958	0.00741073	0.0743181	0.59463	0.0265369	0.846689	0.186053	0.143283	0.2198	0.0895681	-0.00243577	0.986902	0.0148263	0.91429	0.091208	0.503305	0.154754	0.231358	-0.359579	0.00607756	0.261372	0.0436583	0.186939	0.142759	-0.309619	0.0167966
tr|Q3V1Z5|Q3V1Z5_MOUSE	Rps4l	40S ribosomal protein S4	29184	27	60.69	9	significantly up in Testis and Retina, significantly down in Cortex, not detected in Muscle and Heart	14.2075	16.29	14.619	16.3065	16.7342	22.0395	15.6315	13.3638	10.7769	14.3585	14.611	16.649	17.8147	12.4457	-2.01226	0.0127401	0.259522	0.0731814	-1.56334	0.097736	0.27749	0.0680582	0.744095	0.00736729	6.53166	4.24145e-15	-0.458854	0.681493	-2.93266	7.23328e-05		2.11386e-11	-1.84754	0.0290468	-1.57213	0.0953439	0.651157	0.0114238	1.92286	7.05387e-06		1.79969e-07
tr|Q5M9L1|Q5M9L1_MOUSE	Rpl36	60S ribosomal protein L36	12297	10	31.43	10	significantly down in Retina	25.5538	25.5974	25.3332	25.2651	25.3389	25.8711	24.9332	25.2871	25.4438	25.2128	25.0128	24.5214	23.1994	25.0688	0.470341	0.00268199	0.517305	0.0010789	0.232807	0.124455	0.159407	0.305593	0.238943	0.114385	0.812044	2.45182e-06	-0.198031	0.194238	0.183085	0.23441	0.351919	0.0226007	0.103074	0.527208	-0.112325	0.489489	-0.641485	8.78602e-05	-2.06512	5.68884e-15	-0.0519658	0.753329
