# Supplementary material for: Proteomics-based characterization of ribosome heterogeneity in adult mouse organs
Source: Cell Mol Life Sci. 2025 Apr 24;82(1):175. doi: 10.1007/s00018-025-05708-7 (PMC12022211; doi:10.1007/s00018-025-05708-7)
Supplement: Supplementary file 11 — Supplementary file11 (XLSX 28 KB) [file 18_2025_5708_MOESM11_ESM.xlsx]

## Sheet: Legend
Supplementary Table 4: Quantification of selected peptides using targeted proteomics. Measured amounts are indicated in amol
	filtered as spiked heavy peptide show high variability accross tissues

## Sheet: Norm on RPS2_GT
			absolute quantities (amol)
Protein	gene_name	Peptide	Spleen 1	Spleen 2	Spleen 3	Intestine 1	Intestine 2	Intestine 3	Kidney 1	Kidney 2	Kidney 3	Liver 1	Liver 2	Liver 3	Lung 1	Lung 2	Lung 3	Testis 1	Testis 2	Testis 3	Olfactory bulb 1	Olfactory bulb 2	Olfactory bulb 3	Cortex 1	Cortex 2	Cortex 3	Muscle 1	Muscle 2	Muscle 3	Cerebellum 1	Cerebellum 2	Cerebellum 3	Gland 1	Gland 2	Gland 3	Hippocampus 1	Hippocampus 2	Hippocampus 3	Retina 1	Retina 2	Retina 3	Heart 1	Heart 2	Heart 3
sp|Q9D1R9|RL34_MOUSE	Rpl34	AFLIEEQK	431.75	431.864	423.157	365.785	368.227	399.776	319.22	329.858	326.739	326.194	348.314	331.155	310.995	314.171	310.671	340.696	302.95	335.492	222.871	308.075	308.522	297.071	337.671	354.79	275.378	312.2	321.42	324.842	344.696	345.539	278.63	303.714	307.86	290.806	274.977	334.319	261.935	294.912	288.521	264.339	268.526	281.453
sp|P27659|RL3_MOUSE	Rpl3	DDASKPVHLTAFLGYK	2407.08	2100.25	2119.87	990.232	1926.09	1801.34	738.994	939.257	1007.45	895.832	1892.35	1596.62	849.11	1319.02	1593.26	736.816	859.719	1069.61	1175.35	1673.67	2076.45	1075.98	2055.32	2026.29	221.026	416.489	317.07	1183.91	1984.41	2088.14	1001.8	1260.76	1553.72	834.28	1027.05	1421.42	859.066	1267.99	1750.58	630.851	897.548	786.27
tr|E9PWZ3|E9PWZ3_MOUSE	Rpl3l	DDPSQPVHLTAFLGYK	Not detected	Not detected	Not detected	Not detected	Not detected	Not detected	Not detected	Not detected	Not detected	Filtered	Not detected	Filtered	Not detected	Not detected	Not detected	Filtered	Filtered	Not detected	Not detected	Not detected	Not detected	Not detected	Not detected	Not detected	280.378	496.183	443.598	Not detected	Not detected	Not detected	Not detected	Not detected	Not detected	Not detected	Not detected	Not detected	Not detected	Not detected	Not detected	154.626	384.35	307.49
sp|P62855|RS26_MOUSE	Rps26	DISEASVFDAYVLPK	50701.8	54264.8	42599.1	25817.6	43315.9	38471.1	28552.4	34739.4	25324	40515	65710	19900.3	26099.2	30555.6	21846.2	45072.1	36480.7	24392.4	23260	43895.1	36054.8	35331.1	56250.3	30871.1	11376.5	25923.3	14642	52395.4	37575.6	29888.7	28420.4	29916.9	26738.1	36422.4	26447.2	23549	18134.7	32511.4	24405.1	14950.5	44396.2	25642.6
tr|Q5M9L1|Q5M9L1_MOUSE	Rpl36	EVC[+57]GFAPYER	603.623	657.399	645.558	453.841	434.523	474.422	314.641	305.203	296.43	378.949	340.384	303.062	176.62	139.461	125.545	474.438	357.189	356.501	131.282	185.895	280.846	193.006	194.879	194.803	98.1866	114.738	142.795	224.603	203.228	224.494	143.96	135.817	115.319	175.456	127.212	137.519	115.091	103.944	98.0539	139.251	161.027	105.263
sp|P86048|RL10L_MOUSE	Rpl10l	FNADEFEDK	Not detected	Not detected	Not detected	Not detected	Not detected	Not detected	Not detected	Not detected	Not detected	Not detected	Not detected	Not detected	Not detected	Not detected	Not detected	91.2026	84.2135	78.5122	Not detected	Not detected	Not detected	Not detected	Not detected	Not detected	Not detected	Not detected	Not detected	Not detected	Not detected	Not detected	Filtered	Filtered	Not detected	Not detected	Not detected	Not detected	Not detected	Not detected	Not detected	Not detected	Not detected	Not detected
sp|P86048|RL10L_MOUSE	Rpl10l	FNADEFEDKVAAK	Not detected	Not detected	Not detected	Not detected	Not detected	Not detected	Not detected	Not detected	Not detected	Not detected	Not detected	Not detected	Not detected	Not detected	Not detected	146.047	171.087	133.295	Not detected	Not detected	Not detected	Not detected	Not detected	Not detected	Not detected	Not detected	Not detected	Not detected	Not detected	Not detected	Not detected	Not detected	Not detected	Not detected	Not detected	Not detected	Not detected	Not detected	Not detected	Not detected	Not detected	Not detected
sp|Q6ZWV3|RL10_MOUSE	Rpl10	FNADEFEDM[+16]VAEK	Filtered	Filtered	Filtered	106.427	107.612	107.126	83.0052	91.8327	154.899	87.8741	101.136	110.498	Filtered	Filtered	Filtered	45.2255	44.6292	56.7373	108.66	143.625	94.4006	123.586	143.527	156.082	143.069	156.884	162.165	113.24	151.002	137.384	114.873	158.689	155.609	102.66	130.314	99.255	142.933	177.742	173.737	195.977	226.384	148.117
sp|Q6ZWV3|RL10_MOUSE	Rpl10	FNADEFEDM[+16]VAEKR	129.725	117.29	115.439	268.815	248.354	235.694	263.27	259.616	379.047	204.491	204.276	207.332	223.578	289.559	271.704	72.228	77.5068	86.9624	184.908	242.738	138.368	224.529	250.334	217.904	264.937	303.771	268.285	194.051	261.866	209.241	213.972	278.485	265.814	182.079	230.079	110.515	226.997	304.549	250.46	254.05	294.011	174.081
sp|P62862|RS30_MOUSE	Fau	FVNVVPTFGK	38.842	35.978	36.7609	26.5137	6.23965	27.1771	27.566	38.0376	22.9284	30.1712	43.3255	35.5761	18.6272	23.5146	14.2095	50.0503	40.4581	45.5103	18.4857	34.9576	30.8827	23.424	39.292	33.3	13.3393	14.6226	20.8318	21.3821	28.2545	25.9334	19.4221	22.398	19.7082	16.2091	15.2094	34.4421	23.0416	18.766	22.4974	30.1905	31.992	32.1591
sp|P25444|RS2_MOUSE	Rps2	GC[+57]TATLGNFAK	679.028	699.232	686.334	659.261	569.69	589.325	665.652	574.252	601.103	644.755	577.54	563.911	551.773	471.081	430.156	474.938	389.28	401.509	594.935	508.762	634.948	568.567	506.509	494.661	490.199	430.816	438.419	604.814	496.504	510.1	509.672	411.759	456.586	559.845	470.874	555.428	515.045	440.731	432.459	559.742	452.389	445.066
sp|P25444|RS2_MOUSE	Rps2	GTGIVSAPVPK	980	980	980	980	980	980	980	980	980	980	980	980	980	980	980	980	980	980	980	980	980	980	980	980	980	980	980	980	980	980	980	980	980	980	980	980	980	980	980	980	980	980
sp|P27659|RL3_MOUSE	Rpl3	HGSLGFLPR	1028.47	945.91	935.11	797.75	740.755	847.043	756.763	792.985	758.308	651.374	716.62	757.41	733.994	805.786	771.995	736.794	744.589	685.966	711.64	699.57	714.853	697.125	736.476	755.581	185.872	221.874	186.893	670.557	705.145	744	765.387	725.101	749.487	661.962	641.692	713.507	690.327	796.738	790.421	343.288	332.212	339.491
sp|P99027|RLA2_MOUSE	Rplp2	ILDSVGIEADDDRLNK	128.705	172.515	149.219	71.2637	74.7748	77.7962	90.0617	122.639	103.08	144.658	237.761	212.135	117.169	179.618	119.327	80.1572	61.5029	80.9	48.6601	85.3566	136.932	87.6867	127.912	119.951	72.2987	81.4266	68.3901	76.5398	109.052	72.1532	92.3521	96.4534	107.518	15.552	18.2297	13.3898	28.2063	23.5441	29.6458	93.7766	106.742	79.1336
sp|Q9D1R9|RL34_MOUSE	Rpl34	IVYLYTK	1570.14	1614.74	1653.55	1444.77	1468	1423.45	1384.16	1343.75	1288.9	1285.78	1483.21	1428.59	1188.05	1229.43	1159.37	1524.02	1224.4	1356.34	957.369	1276.19	1212.76	1286.32	1366.57	1427.84	1012.88	1184.95	1115.72	1376.62	1390.9	1279.01	1197.96	1255.87	1110.92	1220.6	1135.35	1477.39	1129.11	1234.97	1155.71	1181.74	1236.04	1187.35
sp|P99027|RLA2_MOUSE	Rplp2	KILDSVGIEADDDRLNK	126.33	161.149	144.17	73.9235	72.832	79.026	101.116	131.338	116.611	152.706	238.922	208.37	130.412	184.904	117.859	74.8169	60.8189	70.3332	48.8787	74.1451	114.653	80.3378	120.949	113.001	84.121	84.0943	78.2225	81.3342	98.2158	72.6942	94.1538	98.7343	107.726	14.4218	14.7533	11.9028	30.047	22.935	29.9115	89.3413	101.599	77.4833
sp|P99027|RLA2_MOUSE	Rplp2	NIEDVIAQGVGK	1210.98	1664.43	1508.73	813.177	733.884	752.938	1069.08	1373.67	1095.61	1578.66	2141.31	1991.41	1271.86	1796.53	1192.65	953.823	824.67	958.419	501.672	748.548	1119.02	912.177	1271.64	1103.75	829.029	853.906	800.164	774.566	961.814	682.42	943.58	1023.27	1078.48	216.639	242.412	183.738	338.111	259.548	317.499	869.534	1047.5	810.188
sp|P62855|RS26_MOUSE	Rps26	NIVEAAAVR	827.273	784.535	776.042	739.335	792.547	810.079	644.859	699.473	683.679	656.729	769.552	686.285	530.837	578.217	528.106	694.158	672.944	659.492	470.645	664.806	701.4	606.012	665.4	687.241	485.638	549.595	572.367	622.379	665.825	681.54	484.974	537.781	549.131	547.632	568.803	696.575	513.975	576.01	534.025	543.173	622.781	581.899
tr|Q9CQD0|Q9CQD0_MOUSE	Rpl39l	QNRPIPQWIQM[+16]K	Not detected	Not detected	Not detected	Not detected	Not detected	Not detected	Not detected	Not detected	Not detected	Not detected	Not detected	Not detected	Not detected	Not detected	Not detected	64.6482	62.2444	47.2886	Not detected	Not detected	Not detected	Not detected	Not detected	Not detected	Not detected	Not detected	Not detected	Not detected	Not detected	Not detected	Not detected	Not detected	Not detected	Not detected	Not detected	Not detected	Not detected	Not detected	Not detected	Not detected	Not detected	Not detected
tr|Q9CQD0|Q9CQD0_MOUSE	Rpl39l	QNRPIPQWIQMK	Not detected	Not detected	Not detected	Not detected	Not detected	Not detected	Not detected	Not detected	Not detected	Not detected	Not detected	Not detected	Not detected	Not detected	Not detected	128.098	144.724	157.338	Not detected	Not detected	Not detected	Not detected	Not detected	Not detected	Not detected	Not detected	Not detected	Not detected	Not detected	Not detected	Not detected	Not detected	Not detected	Not detected	Not detected	Not detected	Not detected	Not detected	Not detected	Not detected	Not detected	Not detected
sp|P62892|RL39_MOUSE	Rpl39	QNRPIPQWIR	227.91	191.364	187.367	109.288	127.253	137.66	138.124	252.125	125.067	118.346	147.31	161.738	92.6242	159.829	64.6042	123.674	100.286	93.243	71.5154	145.576	290.205	89.4177	185.872	162.425	72.7519	79.1314	109.807	96.2717	116.733	356.851	99.4941	139.4	109.265	107.688	114.145	196.449	119.857	134.023	167.655	123.228	190.646	161.989
sp|P27659|RL3_MOUSE/tr|E9PWZ3|E9PWZ3_MOUSE	Rpl3/Rpl3l	VAC[+57]IGAWHPAR	551.857	579.29	565.07	310.138	366.578	355.531	259.442	334.827	264.223	254.551	315.202	292.392	248.87	336.977	240.786	193.653	210.998	164.896	250.774	303.004	480.169	220.761	242.527	235.516	194.801	338.89	221.249	249.746	255.928	520.852	244.646	250.493	290.192	227.916	229.315	332.874	199.364	243.935	247.975	163.243	199.024	227.873
sp|Q6ZWV3|RL10_MOUSE/sp|P86048|RL10L_MOUSE	Rpl10/Rpl10l	VHIGQVIM[+16]SIR	338.946	309.09	240.203	552.748	366.704	282.263	213.923	252.438	329.644	178.774	262.798	231.085	197.26	344.333	346.733	227.398	261.765	248.158	180.385	345.533	268.726	354.183	297.304	287.726	369.845	342.895	367.133	245.89	388.808	315.892	322.968	363.967	323.287	242.427	317.632	249.872	269.85	401.482	371.407	398.352	354.739	269.614
tr|Q5M9L1|Q5M9L1_MOUSE	Rpl36	YPM[+16]AVGLNK	106.521	93.7397	97.4948	131.441	128.54	143.399	103.992	129.29	178.212	117.717	161.901	125.116	75.2511	96.7502	84.3165	121.845	125.327	129.246	84.7664	152.97	87.8375	124.585	159.349	147.04	70.086	101.718	108.693	102.328	140.202	109.637	75.8789	105.262	74.9081	79.7642	97.8972	89.3973	82.7104	112.153	101.795	147.894	203.823	118.226
tr|Q5M9L1|Q5M9L1_MOUSE	Rpl36	YPMAVGLNK	377.802	407.46	374.616	277.568	252.557	325.036	199.791	257.428	94.0697	210.695	251.64	224.53	121.504	120.462	88.9652	256.772	196.805	171.468	106.459	191.574	252.872	132.928	172.45	161.737	69.3672	84.3616	101.048	146.519	162.011	233.647	112.39	105.959	86.0251	134.382	115.748	165.165	112.589	102.058	106.715	65.9369	58.3981	112.752
sp|Q6ZWV3|RL10_MOUSE	Rpl10	FNADEFEDMVAEK
sp|Q6ZWV3|RL10_MOUSE	Rpl10	FNADEFEDMVAEKR
tr|E9PWZ3|E9PWZ3_MOUSE	Rpl3l	QVPVHSVFSQSEVIDVIAVTK
sp|Q6ZWV3|RL10_MOUSE/sp|P86048|RL10L_MOUSE	Rpl10/Rpl10l	VHIGQVIMSIR
