# Supplementary material for: Proteomics-based characterization of ribosome heterogeneity in adult mouse organs
Source: Cell Mol Life Sci. 2025 Apr 24;82(1):175. doi: 10.1007/s00018-025-05708-7 (PMC12022211; doi:10.1007/s00018-025-05708-7)
Supplement: Supplementary file 12 — Supplementary file12 (XLSX 23 KB) [file 18_2025_5708_MOESM12_ESM.xlsx]

## Sheet: Legend
Supplementary Table 5 : Results of ANOVA test and One versus All LIMMA test for targeted proteomics
	peptide positive to ANOVA, p-value cut-off allowing to reach a FDR inferior to 1% according to the Benjamini-Hochberg procedure
	peptide positive to ANOVA and whose abundance is significantly modified at least in one tissue compared to the others (one versus All)
	One versus All limma p-value cut-off allowing to reach a FDR inferior to 1% according to the Benjamini-Hochberg procedure for multiple comparisons
	and log2(FC)>1 or log2(FC)<-1
	peptide specifically detected in two tissues, not tested with ANOVA

## Sheet: Anova_OnevsAll
						Quantities (amol)																		Liver versus All		Testis versus All		Muscle versus All		Hippocampus versus All		Retina versus All		Heart versus All
Protein	gene_name	Peptide	ANOVA_p-value	ANOVA_q-value	Comment	Liver 1	Liver 2	Liver 3	Testis 1	Testis 2	Testis 3	Muscle 1	Muscle 2	Muscle 3	Hippocampus 1	Hippocampus 2	Hippocampus 3	Retina 1	Retina 2	Retina 3	Heart 1	Heart 2	Heart 3	log2FC	qvalue	log2FC	qvalue	log2FC	qvalue	log2FC	qvalue	log2FC	qvalue	log2FC	qvalue
sp|P27659|RL3_MOUSE	Rpl3	HGSLGFLPR	4.25305e-11	8.08059e-10	down in Muscle	651.374	716.62	757.41	736.794	744.589	685.966	185.872	221.874	186.893	661.962	641.692	713.507	690.327	796.738	790.421	343.288	332.212	339.491	0.569304	2.84947e-05	0.60618	1.53447e-05	-1.6371	5.29368e-11	0.481468	0.000157805	0.688548	3.31953e-06	-0.708396	2.41836e-06
sp|P99027|RLA2_MOUSE	Rplp2	KILDSVGIEADDDRLNK	4.46478e-10	3.06017e-09	down in Hippocampus and Retina, up in Liver	152.706	238.922	208.37	74.8169	60.8189	70.3332	84.121	84.0943	78.2225	14.4218	14.7533	11.9028	30.047	22.935	29.9115	89.3413	101.599	77.4833	2.12554	1.35533e-10	0.297598	0.0479418	0.610078	0.000482208	-2.49826	3.88655e-11	-1.283	1.36657e-07	0.748042	7.38086e-05
sp|P99027|RLA2_MOUSE	Rplp2	NIEDVIAQGVGK	4.83181e-10	3.06017e-09	down in Hippocampus and Retina, up in Liver	1578.66	2141.31	1991.41	953.823	824.67	958.419	829.029	853.906	800.164	216.639	242.412	183.738	338.111	259.548	317.499	869.534	1047.5	810.188	1.81855	2.30468e-10	0.555261	0.000480286	0.390141	0.00709499	-1.95914	1.38682e-10	-1.3481	1.67599e-08	0.543289	0.000540609
sp|P99027|RLA2_MOUSE	Rplp2	ILDSVGIEADDDRLNK	3.94984e-09	1.87617e-08	down in Hippocampus and Retina, up in Liver	144.658	237.761	212.135	80.1572	61.5029	80.9	72.2987	81.4266	68.3901	15.552	18.2297	13.3898	28.2063	23.5441	29.6458	93.7766	106.742	79.1336	2.06871	5.88652e-10	0.39404	0.0210266	0.386544	0.0228766	-2.3042	1.46521e-10	-1.33267	2.77693e-07	0.787584	0.000121325
tr|Q5M9L1|Q5M9L1_MOUSE	Rpl36	EVC[+57]GFAPYER	6.78266e-07	2.22413e-06	up in Liver and Testis	378.949	340.384	303.062	474.438	357.189	356.501	98.1866	114.738	142.795	175.456	127.212	137.519	115.091	103.944	98.0539	139.251	161.027	105.263	1.11677	2.42691e-06	1.36864	1.76893e-07	-0.722648	0.000243818	-0.351312	0.0341062	-0.90642	2.63284e-05	-0.505032	0.00431975
sp|Q6ZWV3|RL10_MOUSE	Rpl10	FNADEFEDM[+16]VAEK	7.0236e-07	2.22413e-06	down in Testis	87.8741	101.136	110.498	45.2255	44.6292	56.7373	143.069	156.884	162.165	102.66	130.314	99.255	142.933	177.742	173.737	195.977	226.384	148.117	-0.278469	0.0588486	-1.51143	1.27577e-08	0.479667	0.00317555	-0.102777	0.460369	0.593347	0.000528035	0.819667	2.58528e-05
sp|Q6ZWV3|RL10_MOUSE	Rpl10	FNADEFEDM[+16]VAEKR	6.72017e-05	0.000173795	down in Testis	204.491	204.276	207.332	72.228	77.5068	86.9624	264.937	303.771	268.285	182.079	230.079	110.515	226.997	304.549	250.46	254.05	294.011	174.081	0.140375	0.459267	-1.51566	4.43145e-07	0.670583	0.00200052	-0.215885	0.250061	0.543035	0.00871952	0.377551	0.0531559
tr|Q5M9L1|Q5M9L1_MOUSE	Rpl36	YPMAVGLNK	7.31762e-05	0.000173795	up in Liver	210.695	251.64	224.53	256.772	196.805	171.468	69.3672	84.3616	101.048	134.382	115.748	165.165	112.589	102.058	106.715	65.9369	58.3981	112.752	1.00728	5.08555e-05	0.820625	0.000363612	-0.733963	0.000888259	0.118573	0.509127	-0.303951	0.110264	-0.908563	0.000144143
sp|P27659|RL3_MOUSE	Rpl3	DDASKPVHLTAFLGYK	0.000520379	0.00109857	down in Muscle	895.832	1892.35	1596.62	736.816	859.719	1069.61	221.026	416.489	317.07	834.28	1027.05	1421.42	859.066	1267.99	1750.58	630.851	897.548	786.27	0.853126	0.00345668	0.05431	0.821576	-1.76186	3.24452e-06	0.391786	0.132106	0.65099	0.0195929	-0.18835	0.460976
sp|P62862|RS30_MOUSE	Fau	FVNVVPTFGK	0.0011021	0.00209401		30.1712	43.3255	35.5761	50.0503	40.4581	45.5103	13.3393	14.6226	20.8318	16.2091	15.2094	34.4421	23.0416	18.766	22.4974	30.1905	31.992	32.1591	0.526283	0.0198602	0.920791	0.000368591	-0.875089	0.000535294	-0.477209	0.0314628	-0.382581	0.074862	0.287807	0.171082
sp|P62855|RS26_MOUSE	Rps26	NIVEAAAVR	0.00589034	0.0101742		656.729	769.552	686.285	694.158	672.944	659.492	485.638	549.595	572.367	547.632	568.803	696.575	513.975	576.01	534.025	543.173	622.781	581.899
sp|P25444|RS2_MOUSE	Rps2	GC[+57]TATLGNFAK	0.0117612	0.0172734		644.755	577.54	563.911	474.938	389.28	401.509	490.199	430.816	438.419	559.845	470.874	555.428	515.045	440.731	432.459	559.742	452.389	445.066
sp|Q6ZWV3|RL10_MOUSE/sp|P86048|RL10L_MOUSE	Rpl10/Rpl10l	VHIGQVIM[+16]SIR	0.0118187	0.0172734		178.774	262.798	231.085	227.398	261.765	248.158	369.845	342.895	367.133	242.427	317.632	249.872	269.85	401.482	371.407	398.352	354.739	269.614
tr|Q5M9L1|Q5M9L1_MOUSE	Rpl36	YPM[+16]AVGLNK	0.0141355	0.0191838		117.717	161.901	125.116	121.845	125.327	129.246	70.086	101.718	108.693	79.7642	97.8972	89.3973	82.7104	112.153	101.795	147.894	203.823	118.226
sp|Q9D1R9|RL34_MOUSE	Rpl34	AFLIEEQK	0.0166602	0.021103		326.194	348.314	331.155	340.696	302.95	335.492	275.378	312.2	321.42	290.806	274.977	334.319	261.935	294.912	288.521	264.339	268.526	281.453
sp|Q9D1R9|RL34_MOUSE	Rpl34	IVYLYTK	0.0413838	0.0491433		1285.78	1483.21	1428.59	1524.02	1224.4	1356.34	1012.88	1184.95	1115.72	1220.6	1135.35	1477.39	1129.11	1234.97	1155.71	1181.74	1236.04	1187.35
sp|P62892|RL39_MOUSE	Rpl39	QNRPIPQWIR	0.045848	0.0512414		118.346	147.31	161.738	123.674	100.286	93.243	72.7519	79.1314	109.807	107.688	114.145	196.449	119.857	134.023	167.655	123.228	190.646	161.989
sp|P27659|RL3_MOUSE/tr|E9PWZ3|E9PWZ3_MOUSE	Rpl3/Rpl3l	VAC[+57]IGAWHPAR	0.105092	0.110931		254.551	315.202	292.392	193.653	210.998	164.896	194.801	338.89	221.249	227.916	229.315	332.874	199.364	243.935	247.975	163.243	199.024	227.873
sp|P62855|RS26_MOUSE	Rps26	DISEASVFDAYVLPK	0.270365	0.270365		40515	65710	19900.3	45072.1	36480.7	24392.4	11376.5	25923.3	14642	36422.4	26447.2	23549	18134.7	32511.4	24405.1	14950.5	44396.2	25642.6
tr|E9PWZ3|E9PWZ3_MOUSE	Rpl3l	DDPSQPVHLTAFLGYK	not tested	not tested	specific detection in Muscle and Heart	Filtered	Not detected	Filtered	Filtered	Filtered	Not detected	280.378	496.183	443.598	Not detected	Not detected	Not detected	Not detected	Not detected	Not detected	154.626	384.35	307.49
sp|P86048|RL10L_MOUSE	Rpl10l	FNADEFEDK	not tested	not tested	specific detection in Testis	Not detected	Not detected	Not detected	91.2026	84.2135	78.5122	Not detected	Not detected	Not detected	Not detected	Not detected	Not detected	Not detected	Not detected	Not detected	Not detected	Not detected	Not detected
sp|P86048|RL10L_MOUSE	Rpl10l	FNADEFEDKVAAK	not tested	not tested	specific detection in Testis	Not detected	Not detected	Not detected	146.047	171.087	133.295	Not detected	Not detected	Not detected	Not detected	Not detected	Not detected	Not detected	Not detected	Not detected	Not detected	Not detected	Not detected
sp|P25444|RS2_MOUSE	Rps2	GTGIVSAPVPK	not tested	not tested	used as correction for ribosomal proteins amount	980	980	980	980	980	980	980	980	980	980	980	980	980	980	980	980	980	980
tr|Q9CQD0|Q9CQD0_MOUSE	Rpl39l	QNRPIPQWIQM[+16]K	not tested	not tested	specific detection in Testis	Not detected	Not detected	Not detected	64.6482	62.2444	47.2886	Not detected	Not detected	Not detected	Not detected	Not detected	Not detected	Not detected	Not detected	Not detected	Not detected	Not detected	Not detected
tr|Q9CQD0|Q9CQD0_MOUSE	Rpl39l	QNRPIPQWIQMK	not tested	not tested	specific detection in Testis	Not detected	Not detected	Not detected	128.098	144.724	157.338	Not detected	Not detected	Not detected	Not detected	Not detected	Not detected	Not detected	Not detected	Not detected	Not detected	Not detected	Not detected
